# Supplementary material for: A multi-omics approach to visualize early neuronal differentiation from hESCs in 4D
Source: iScience. 2022 Oct 4;25(11):105279. doi: 10.1016/j.isci.2022.105279 (PMC9593815; doi:10.1016/j.isci.2022.105279)
Supplement: Table S2. GSEA for all timepoints in the protocol, related to Figs. 2 and S2 [file mmc2.xlsx]

## Sheet: Table S2
Table S2. GSEA for all timepoints in the protocol, related to Figs. 2 and S2.
Comparison	GO term	NES	FDR
Day 0 vs day 7	DORSAL VENTRAL PATTERN FORMATION	1.89174	0.0241505
	PALLIUM DEVELOPMENT	1.88565	0.0146141
	EAR MORPHOGENESIS	1.88434	0.0102293
	PATTERN SPECIFICATION PROCESS	1.8806	0.00895784
	INNER EAR MORPHOGENESIS	1.86875	0.0106936
	NEURON FATE COMMITMENT	1.85834	0.0127616
	NEUROBLAST PROLIFERATION	1.84511	0.0162521
	MICROTUBULE BUNDLE FORMATION	1.84375	0.0146115
	SENSORY ORGAN MORPHOGENESIS	1.83541	0.0171476
	LENS DEVELOPMENT IN CAMERA TYPE EYE	1.8337	0.0159836
	CEREBRAL CORTEX DEVELOPMENT	1.8243	0.0189462
	POSITIVE REGULATION OF NEURAL PRECURSOR CELL PROLIFERATION	1.81838	0.0204806
	CELL FATE DETERMINATION	1.80059	0.0297431
	REGULATION OF NEUROBLAST PROLIFERATION	1.78964	0.036131
	DEVELOPMENTAL INDUCTION	1.78775	0.0353868
	CELL AGGREGATION	1.77258	0.0473099
	AXONEME ASSEMBLY	1.76874	0.0487676
	POSITIVE REGULATION OF CARDIOCYTE DIFFERENTIATION	1.76831	0.0464898
	POSITIVE REGULATION OF NEUROBLAST PROLIFERATION	1.76692	0.0453943
	FOREBRAIN REGIONALIZATION	1.76646	0.0436015
Day 0 vs day 13	PALLIUM DEVELOPMENT	2.02442	< 0,00001
	TELENCEPHALON DEVELOPMENT	1.95484	0.000344507
	DORSAL VENTRAL PATTERN FORMATION	1.94903	0.000286025
	PATTERN SPECIFICATION PROCESS	1.94503	0.000301304
	FOREBRAIN GENERATION OF NEURONS	1.92949	0.000449934
	NEURON MIGRATION	1.92797	0.000403357
	MICROTUBULE BUNDLE FORMATION	1.91808	0.000518164
	AXONEME ASSEMBLY	1.91502	0.000604564
	FOREBRAIN CELL MIGRATION	1.90363	0.000806712
	CEREBRAL CORTEX DEVELOPMENT	1.90233	0.000743338
	SENSORY ORGAN MORPHOGENESIS	1.89904	0.000769094
	CILIUM ORGANIZATION	1.89818	0.000733749
	EAR MORPHOGENESIS	1.89772	0.000690442
	HIPPOCAMPUS DEVELOPMENT	1.8947	0.000690755
	NEURON FATE COMMITMENT	1.88407	0.000910024
	POSITIVE REGULATION OF NEURAL PRECURSOR CELL PROLIFERATION	1.88141	0.000951397
	CENTRAL NERVOUS SYSTEM NEURON DEVELOPMENT	1.88047	0.000916305
	CEREBRAL CORTEX CELL MIGRATION	1.87507	0.00101968
	CENTRAL NERVOUS SYSTEM NEURON DIFFERENTIATION	1.86339	0.00139434
	NEUROBLAST PROLIFERATION	1.8567	0.00166118
	EMBRYONIC ORGAN MORPHOGENESIS	1.85255	0.0017468
	INNER EAR MORPHOGENESIS	1.85097	0.00177775
	FOREBRAIN NEURON DIFFERENTIATION	1.84868	0.00185753
	KERATINIZATION	-1.84351	0.0224498
	FOREBRAIN DEVELOPMENT	1.83744	0.00265638
	REGIONALIZATION	1.83579	0.00270881
	APICAL JUNCTION ASSEMBLY	-1.83219	0.0180338
	CELL FATE DETERMINATION	1.82536	0.00353465
	NEURAL PRECURSOR CELL PROLIFERATION	1.82473	0.00347432
	EMBRYONIC SKELETAL SYSTEM DEVELOPMENT	1.82343	0.00348623
Day 7 vs day 20	NCRNA PROCESSING	-2.05983	0.0171699
	REGULATION OF NEUROTRANSMITTER TRANSPORT	1.82728	0.000942087
	NEUROTRANSMITTER SECRETION	1.81989	0.000786741
	LOCOMOTORY BEHAVIOR	1.8071	0.00120646
	NEUROTRANSMITTER TRANSPORT	1.79417	0.0016486
	REGULATION OF NEUROTRANSMITTER LEVELS	1.79224	0.00147583
	TRANSMISSION OF NERVE IMPULSE	1.77854	0.00246208
	REGULATION OF SYNAPTIC VESICLE CYCLE	1.77454	0.00256003
	NEURON MIGRATION	1.76774	0.00310596
	SYNAPTIC VESICLE EXOCYTOSIS	1.76322	0.00338756
	REGULATION OF SYNAPTIC PLASTICITY	1.76101	0.00331596
	VESICLE MEDIATED TRANSPORT IN SYNAPSE	1.76045	0.00307187
	REGULATION OF SYNAPTIC VESICLE EXOCYTOSIS	1.75324	0.00417889
	NEURAL NUCLEUS DEVELOPMENT	1.74951	0.00459546
	SENSORY PERCEPTION OF PAIN	1.73981	0.00667136
	HIPPOCAMPUS DEVELOPMENT	1.72999	0.00978092
	AMINE TRANSPORT	1.72895	0.00949339
	DOPAMINE TRANSPORT	1.72848	0.00915659
	REGULATION OF NEURONAL SYNAPTIC PLASTICITY	1.7258	0.00964427
	REGULATION OF DOPAMINE SECRETION	1.72067	0.0112196
	RESPONSE TO NICOTINE	1.71107	0.0153051
	EXCRETION	1.70866	0.0158788
	MEMORY	1.70848	0.015279
	BEHAVIOR	1.70603	0.0158717
	RESPONSE TO ETHANOL	1.70532	0.0155646
	REGULATION OF ACUTE INFLAMMATORY RESPONSE	1.69999	0.0181385
	NEURON MATURATION	1.69279	0.0219371
	MONOAMINE TRANSPORT	1.69071	0.0227955
	CATECHOLAMINE SECRETION	1.68784	0.0241602
	REGULATION OF EXOCYTOSIS	1.68391	0.0265898
Day 13 vs day 20	SOMATIC STEM CELL POPULATION MAINTENANCE	-2.29036	0.00429234
	MAINTENANCE OF CELL NUMBER	-2.28141	0.00365527
	PRODUCTION OF SMALL RNA INVOLVED IN GENE SILENCING BY RNA	-2.25845	0.00471777
	NCRNA PROCESSING	-2.24733	0.00525748
	REGULATION OF POSTTRANSCRIPTIONAL GENE SILENCING	-2.2325	0.00745034
	SISTER CHROMATID SEGREGATION	-2.20908	0.0126895
	REGULATION OF GENE SILENCING	-2.20672	0.0113057
	MITOTIC SISTER CHROMATID SEGREGATION	-2.19039	0.016753
	DIGESTIVE TRACT MORPHOGENESIS	-2.18725	0.0161762
	NEURAL TUBE FORMATION	-2.13613	0.0476269
	RIBOSOME BIOGENESIS	-2.13556	0.0441613
	CHROMOSOME SEGREGATION	-2.13155	0.0450449
	NEUROTRANSMITTER TRANSPORT	2.11836	< 0,00001
	NEUROTRANSMITTER SECRETION	2.09373	< 0,00001
	REGULATION OF NEUROTRANSMITTER LEVELS	2.05463	< 0,00001
	VESICLE MEDIATED TRANSPORT IN SYNAPSE	2.0525	< 0,00001
	REGULATION OF NEUROTRANSMITTER TRANSPORT	2.04999	< 0,00001
	REGULATION OF SYNAPTIC PLASTICITY	2.04841	< 0,00001
	SYNAPTIC VESICLE EXOCYTOSIS	2.01791	< 0,00001
	REGULATION OF SYNAPTIC VESICLE CYCLE	1.99908	< 0,00001
	LOCOMOTORY BEHAVIOR	1.96676	< 0,00001
	REGULATION OF SYNAPTIC VESICLE EXOCYTOSIS	1.9657	< 0,00001
	SYNAPTIC SIGNALING	1.95314	1.17724e-05
	REGULATION OF POSTSYNAPTIC MEMBRANE POTENTIAL	1.95306	1.07914e-05
	REGULATION OF REGULATED SECRETORY PATHWAY	1.93018	8.80393e-05
	REGULATION OF TRANS SYNAPTIC SIGNALING	1.92475	0.000136083
	AMINE TRANSPORT	1.92202	0.000143967
	POSITIVE REGULATION OF SYNAPTIC TRANSMISSION	1.91976	0.000158792
	SYNAPSE ORGANIZATION	1.91731	0.000171928
	RESPONSE TO NICOTINE	1.89968	0.000373563
