# Supplementary material for: A multi-omics approach to visualize early neuronal differentiation from hESCs in 4D
Source: iScience. 2022 Oct 4;25(11):105279. doi: 10.1016/j.isci.2022.105279 (PMC9593815; doi:10.1016/j.isci.2022.105279)
Supplement: Table S3. Overview of significant CpG regulators of genes, related to Figs. 3C and S3F and S3G [file mmc3.xlsx]

## Sheet: Table S3
Table S3. Overview of significant CpG regulators of genes, related to Figs. 3D and S3F-G.
Gene	Significant CpG regulator	p-value
POU5F1	cg19865159	0.0025
	cg00357273	1.3e-10
	cg04099091	1.3e-10
	cg09031041	1.3e-10
	cg13083810	1.3e-10
	cg15278102	1.3e-10
	cg15948871	1.3e-10
	cg16626479	1.3e-10
	cg17364250	1.3e-10
NR6A1	cg06321925	5.3e-06
	cg08224390	5.3e-06
	cg13539372	5.3e-06
	cg15096615	5.3e-06
	cg16717651	5.3e-06
	cg12954102	2.05e-05
	cg14156446	2.05e-05
DNMT3B	cg01281600	1.30E-10
	cg09135144	1.30E-10
	cg09835408	1.30E-10
	cg14224313	1.30E-10
	cg17475857	1.30E-10
	cg17482740	1.30E-10
	cg17697897	1.30E-10
	cg19184414	1.30E-10
	cg22052056	1.30E-10
	cg22605822	1.30E-10
	cg24403338	1.30E-10
	cg26553763	1.30E-10
CDH1	cg07762788	0.026
	cg05303053	0.013
	cg00632260	0.01
	cg08051386	0.0014
	cg13947099	0.0014
	cg15653892	0.0014
	cg19834745	0.0014
	cg20750889	0.0014
	cg23166227	0.0014
	cg25218831	0.0014
	cg26508465	0.0014
LDHA	cg01316516	7.34E-11
	cg01381301	7.34E-11
	cg02232751	7.34E-11
	cg03177631	7.34E-11
	cg03628148	7.34E-11
	cg07187103	7.34E-11
	cg08861826	7.34E-11
	cg09436562	7.34E-11
	cg11166108	7.34E-11
	cg13190306	7.34E-11
	cg15700009	7.34E-11
	cg19316551	7.34E-11
	cg19631472	7.34E-11
	cg20429911	7.34E-11
KRT18	cg11722496	8.56E-02
	cg16747714	3.28E-02
	cg06024289	2.97E-05
	cg07051221	2.97E-05
	cg07143715	2.97E-05
	cg07652628	2.97E-05
	cg12121782	2.97E-05
	cg14212748	2.97E-05
	cg27502493	2.97E-05
NCAM1	cg14673319	0.00033
	cg14971026	0.0019
	cg00539883	0.033
	cg02804231	0.033
	cg08743050	0.033
	cg12349185	0.033
	cg13463897	0.033
	cg19624354	0.033
	cg20857767	0.033
GAP43	cg03395990	0.0072
	cg00866813	0.022
	cg01710607	0.022
	cg04854673	0.022
	cg15143702	0.022
CDKN1C	cg00374747	0.00026
	cg05267118	0.00026
	cg10929140	0.0028
	cg11399776	0.0028
	cg23225147	0.00026
	cg23904595	0.00026
DCX	cg15334207	8.8e-05
	cg27175910	0.043
	cg11031647	8.9e-05
	cg13936874	8.9e-05
ZIC4	cg04079301	1.28E-03
	cg20939084	5.56E-03
	cg00896370	2.37E-03
	cg02820514	2.37E-03
	cg08393041	2.37E-03
	cg13897134	2.37E-03
	cg15105326	2.37E-03
	cg16768018	2.37E-03
	cg16790847	2.37E-03
	cg17569743	2.37E-03
	cg25449440	2.37E-03
	cg26386385	2.37E-03
	cg26790247	2.37E-03
LHX2	cg19264651	1.27E-02
	cg00982919	9.21E-03
	cg03306024	3.59E-04
	cg03559209	3.59E-04
	cg03709033	3.59E-04
	cg04094300	3.59E-04
	cg05777357	3.59E-04
	cg05900009	3.59E-04
	cg06890720	3.59E-04
	cg12002589	3.59E-04
	cg13342881	3.59E-04
	cg13585776	3.59E-04
	cg14071579	3.59E-04
	cg14425564	3.59E-04
	cg16427654	3.59E-04
	cg20939662	3.59E-04
	cg20955788	3.59E-04
	cg21195468	3.59E-04
DPPA4	cg19250607	1.8e-05
	cg12443195	4.69E-09
	cg13358761	4.69E-09
	cg18560366	4.69E-09
ERRB3	cg27488983	0.00012
	cg00907267	0.0082
	cg26344379	0.0082
FOXH1	cg24947777	0.0024
	cg03667317	0.0012
	cg04515567	0.0012
	cg07044391	0.0012
	cg07205791	0.0012
	cg13159060	0.0012
	cg21293425	0.0012
GAL	cg22007237	0.0065
	cg01545145	0.045
	cg23009355	0.045
NANOG	cg10660253	0.039
	cg18781032	0.0024
THY1	cg14651687	0.001
	cg13248115	0.027
	cg14850728	0.027
	cg15449664	0.027
	cg21633698	0.027
CDH2	cg18666853	0.00034
	cg15322562	0.021
	cg23244545	0.029
	cg15859602	0.0006
DCT	cg18910635	1.28E-07
	cg05256043	4.37E-05
	cg05807291	4.37E-05
	cg09189889	4.37E-05
	cg18293281	4.37E-05
GNG11	cg00536924	3.895e-07
	cg08038054	3.895e-07
	cg08236022	3.895e-07
	cg25546811	3.895e-07
KIF5A	cg05024573	2.338e-05
	cg06667339	2.338e-05
	cg16949674	2.338e-05
	cg17083982	2.338e-05
	cg18628483	2.338e-05
	cg23186534	2.338e-05
	cg26386962	2.338e-05
SOX6	cg08643003	0.00039
	cg26830200	0.028
	cg00664860	4.036e-05
	cg08224625	4.036e-05
	cg09749669	4.036e-05
	cg10825530	4.036e-05
	cg15497474	4.036e-05
	cg21992400	4.036e-05
	cg23530266	4.036e-05
	cg24331727	4.036e-05
ZEB2	cg08754046	1.65E-16
	cg00025331	4.49E-04
	cg03303633	4.49E-04
	cg14807945	4.49E-04
	cg16219453	3.00E-02
	cg22267613	3.00E-02
