# Supplementary material for: A multi-omics approach to visualize early neuronal differentiation from hESCs in 4D
Source: iScience. 2022 Oct 4;25(11):105279. doi: 10.1016/j.isci.2022.105279 (PMC9593815; doi:10.1016/j.isci.2022.105279)
Supplement: Table S4. Quality control, cell metadata, and cluster information, related to Figs. 4 and S4 — (A) Cell Ranger QC output. (B) Cell numbers and cluster populations (%) per timepoint. (C–G) Differential gene expression analysis between Days 0, 7, 13 and 20. (H) Percent overlap significantly differentially expressed genes between RNA-seq and scRNA-seq, related to Fig. 4. [file mmc4.xlsx]

## Sheet: Table index
Table S4	Quality control, cell metadata, and cluster information, Related to Figs. 4 and S4.
Table	Description	Legend
A	Cell Ranger QC output. scRNA-seq sample quality control metrics	Contains summary statistics for each sequencing library.
B	scRNA-seq cluster summary	Cell numbers and cluster populations (%) per timepoint.
C	scRNA differential expression between Day 0 and 7
D	scRNA differential expression between Day 0 and 13
E	scRNA differential expression between Day 0 and 20
F	scRNA differential expression between Day 7 and 13
G	scRNA differential expression between Day 13 and 20
H	Percent overlap significantly differentially expressed genes between RNA-seq and scRNA-seq	Differential expression data between time points Days 0, 7, 13 and 20.

## Sheet: A
Table S4A. Cell Ranger quality control output related to Figure 4 and S4.
Day	Replicate	Estimated cell number	Median UMIs/cell	Median genes/cell	Mean reads/cell	Sequencing saturation (%)
0	1	1129	19501	4719	39466	11.1
0	2	1360	22989	5082	44124	13.4
7	1	1477	13610	4142	38397	18.3
7	2	1385	13231	3417	38248	20.9
13	1	977	13931	4100	41081	19.5
13	2	1409	13212	3864	36816	19.1
20	1	1816	9892	3485	34531	29.1
20	2	1614	11055	3711	36155	28.1

## Sheet: B
Table S4B. Cell numbers and cluster populations (%) per timepoint, related to Figure 4 and S4.
	Day 0	Day 7	Day 13	Day 20	Total
R1	636 (33.5)	0 (0)	0 (0)	0 (0)	636
R2	953 (50.2)	0 (0)	0 (0)	0 (0)	953
R3	283 (14.9)	1 (0.04)	1 (0.1)	4 (0.1)	289
R4	0 (0)	2341 (98.9)	3 (0.1)	0 (0)	2344
R5	0 (0)	0 (0)	1512 (73.9)	47 (1.6)	1559
R6	0 (0)	0 (0)	273 (13.3)	0 (0)	273
R7	0 (0)	0 (0)	2 (0.1)	851 (28.1)	853
R8	1 (0.1)	7 (0.3)	36 (1.8)	361 (11.9)	405
R9	0 (0)	0 (0)	2 (0.1)	619 (20.5)	621
R10	0 (0)	0 (0)	0 (0)	140 (4.6)	140
R11	0 (0)	1 (0.04)	164 (8.0)	230 (7.6)	395
R12	0 (0)	0 (0)	4 (0.2)	495 (16.4)	499
R13	0 (0)	0 (0)	29 (1.4)	224 (7.4)	253
R14	27 (1.4)	0 (0)	0 (0)	0 (0)	27
R15	0 (0)	18 (0.8)	19 (0.9)	53 (1.8)	90
					9337

## Sheet: C
Table S4C. Differential expression analysis of scRNA data between Day 0 and 7. Related to Figure 4 and S4.
Gene symbol	p_val	avg_log2FC	pct.1	pct.2	p_val_adj
AURKAIP1	0	0.930456328517187	0.987	0.853	0
SRM	0	1.1319502265273	0.972	0.696	0
PDPN	0	1.29631288672455	0.779	0.068	0
ID3	0	1.67750459929521	0.923	0.411	0
TENT5B	0	0.857046226240971	0.591	0.021	0
MARCKSL1	0	-0.662205012479926	1	1	0
PHC2	0	-1.10875500262546	0.092	0.679	0
NDUFS5	0	1.01605279425779	1	0.995	0
PRDX1	0	1.44621007891757	0.997	0.996	0
UQCRH	0	0.760193589227513	1	1	0
L1TD1	0	2.29704512565802	0.998	0.86	0
FOXD3-AS1	0	2.1291962356859	0.909	0	0
AK4	0	1.43833432916686	0.803	0.092	0
LINC01356	0	1.29717518700403	0.641	0.003	0
SLC16A1	0	1.09943653679222	0.968	0.626	0
TXNIP	0	-1.79382320162273	0.162	0.83	0
S100A10	0	2.30713350156371	0.915	0.013	0
S100A11	0	2.35072240218267	0.946	0.17	0
TPM3	0	0.868214113286022	0.995	0.957	0
CRABP2	0	-1.12505314975715	0.481	0.964	0
RABGAP1L	0	1.1080929661722	0.705	0.07	0
AC104461.1	0	0.909268845298214	0.648	0.035	0
VASH2	0	1.43457394216984	0.833	0.073	0
SOX11	0	-2.21738140140998	0.552	0.999	0
ID2	0	-1.40629440792562	0.299	0.835	0
ODC1	0	-1.85667139613336	0.559	0.995	0
VSNL1	0	1.20909042425216	0.666	0.038	0
KRTCAP3	0	0.828330359131778	0.6	0.027	0
LINC01833	0	-1.23071724075584	0.044	0.629	0
SIX3	0	-2.65477952278739	0.112	0.98	0
EPCAM	0	2.50976190596051	0.94	0.028	0
BCL11A	0	0.835285854805396	0.538	0	0
UGP2	0	1.89682233311165	0.972	0.449	0
SNRPG	0	0.834857203290575	0.998	0.984	0
VAMP8	0	0.893740331958668	0.681	0.089	0
LRP2	0	-1.2640415522796	0.013	0.638	0
FRZB	0	-1.66125879868618	0.087	0.861	0
HSPD1	0	1.41791970466403	1	1	0
HSPE1	0	1.58738607171762	1	0.995	0
SPATS2L	0	2.01107462297676	0.903	0.118	0
FZD5	0	-2.49031975995005	0.244	0.99	0
MAP2	0	-1.55893592277407	0.112	0.816	0
IGFBP5	0	-3.2957520227087	0.072	0.959	0
TUBA4A	0	0.775722374131188	0.52	0.005	0
EPHA4	0	-1.51695466152098	0.032	0.747	0
PTMA	0	0.782231938102015	1	1	0
ARL4C	0	-1.41873292880564	0.256	0.821	0
RAB17	0	1.49380911038305	0.726	0	0
LRRFIP1	0	1.12407857557713	0.809	0.273	0
TDGF1	0	2.92599941855622	0.948	0	0
TKT	0	1.16427224776253	0.998	0.971	0
DPPA4	0	1.07036758682901	0.995	0.819	0
H1FX	0	-1.4003426851784	0.826	0.997	0
GPR160	0	0.747427134677754	0.52	0.008	0
RPL22L1	0	1.66624005153459	0.98	0.707	0
SOX2	0	-1.39110479752018	0.937	0.999	0
C4orf48	0	-1.14994365280177	0.431	0.924	0
RBM47	0	0.761847437941867	0.516	0.004	0
SEPT11	0	-1.21742554381419	0.653	0.984	0
CCNI	0	-0.992674287269139	0.991	1	0
MAPK10	0	-1.82571355157918	0.065	0.845	0
SPP1	0	1.1648023413273	0.637	0.014	0
GRID2	0	1.16935847407439	0.719	0.007	0
AC106864.1	0	4.04109477914371	0.995	0.047	0
SPRY1	0	-1.38354975455235	0.219	0.823	0
PALLD	0	-1.25218594592031	0.153	0.713	0
ZFP42	0	1.50491981250683	0.849	0.02	0
MAP1B	0	-1.52062776217762	0.812	1	0
SSBP2	0	-1.22021478343671	0.162	0.738	0
COX7C	0	0.764673788807159	1	1	0
POLR3G	0	2.03464929284455	0.891	0.025	0
LIX1	0	-1.92347883580488	0.026	0.858	0
EFNA5	0	-1.39644957445179	0.165	0.784	0
SCGB3A2	0	1.49246041902477	0.79	0	0
NPM1	0	0.936764127292371	1	1	0
PRELID1	0	1.18762221178984	0.998	0.923	0
TUBB2A	0	1.28279149165785	0.846	0.3	0
POU5F1	0	4.27469067096211	1	0.027	0
CD24	0	2.41097740506767	1	0.962	0
FABP7	0	-2.44357150936932	0.179	0.973	0
TRDN	0	1.79529564554135	0.804	0.001	0
AL117378.1	0	1.09973814285739	0.629	0	0
EZR	0	1.4759520089456	0.96	0.46	0
PDGFA	0	0.943431604113979	0.657	0.071	0
TOMM7	0	1.04530672025972	0.999	0.971	0
CYCS	0	1.06645838454578	0.99	0.882	0
NFE2L3	0	0.954439386221875	0.591	0.05	0
IGFBP3	0	-1.48075148407873	0.034	0.607	0
PEG10	0	-1.40714573693033	0.432	0.958	0
AC006329.1	0	0.861392665666336	0.564	0.044	0
MEST	0	-1.6910042588794	0.558	0.991	0
PODXL	0	2.16096275926264	0.948	0.063	0
PTN	0	-3.24133984331234	0.464	0.999	0
EPHA1	0	0.78975223936408	0.551	0.003	0
RARRES2	0	1.42772320787555	0.781	0.004	0
CD99	0	-1.28285604253546	0.33	0.883	0
TMSB4X	0	0.907848821467105	1	1	0
PIM2	0	0.803433902911283	0.586	0.03	0
RPS4X	0	-0.511580242700098	1	1	0
DIAPH2	0	1.19341441622227	0.79	0.11	0
TMSB15A	0	-1.71669595110819	0.494	0.991	0
SLC25A5	0	0.839586702912387	0.998	0.97	0
GPC3	0	-1.64127746543341	0.296	0.918	0
FZD3	0	-1.68789892338017	0.374	0.949	0
RBPMS	0	1.03986546360632	0.903	0.439	0
AC009446.1	0	2.15312264587778	0.898	0	0
TERF1	0	2.67732857758346	1	0.883	0
ZFHX4	0	-1.39077023357428	0.044	0.694	0
ESRP1	0	1.17844185598728	0.758	0.007	0
AC064802.1	0	0.983197644435464	0.596	0	0
MAL2	0	1.14296858289834	0.771	0.061	0
FOXH1	0	1.17445921989281	0.734	0.005	0
TLE4	0	-2.04208427740816	0.237	0.974	0
TXN	0	0.943120471523939	0.999	0.99	0
LHX2	0	-1.63459213926729	0.039	0.787	0
RRAS2	0	0.993945557142907	0.865	0.368	0
LDHA	0	1.40383743167108	0.975	0.628	0
LINC00678	0	2.2113401532598	0.927	0	0
PAX6	0	-1.29178400570661	0.004	0.644	0
FJX1	0	-1.69845929241328	0.112	0.816	0
MDK	0	-1.53612301909262	0.95	1	0
FTH1	0	0.668144040972333	1	1	0
PLA2G16	0	1.2509096860266	0.693	0.059	0
PPP1R14B	0	1.2486131622496	1	0.952	0
RASGRP2	0	0.773224167190702	0.519	0.015	0
MALAT1	0	-2.54325259516362	1	1	0
GAL	0	4.1942504238619	0.986	0.014	0
PRSS23	0	-3.05427521643752	0.079	0.991	0
CTSC	0	1.42657333636521	0.898	0.294	0
CADM1	0	-1.17782231803707	0.201	0.755	0
FXYD6	0	-1.22925203712595	0.252	0.833	0
THY1	0	1.49469495290144	0.817	0.374	0
HSPA8	0	1.652001243045	0.999	0.97	0
SEPHS1	0	2.28787506015029	0.991	0.537	0
VIM	0	-1.26831981375315	0.767	1	0
ZEB1	0	-1.00061679392332	0.002	0.545	0
DDX21	0	1.02648346580082	0.972	0.669	0
H2AFY2	0	-1.30405401947779	0.186	0.819	0
FAM213A	0	-1.15971376973052	0.585	0.967	0
PDLIM1	0	1.98204554583748	0.948	0.153	0
FRAT2	0	0.907143126224413	0.651	0.109	0
PGAM1	0	0.879970766186014	1	0.995	0
CD9	0	1.79081598238126	0.865	0.022	0
PTMS	0	-1.44401592096474	0.977	1	0
C12orf57	0	-1.23787563517879	0.767	0.991	0
NANOG	0	0.755446085984522	0.5	0.01	0
SLC2A3	0	1.39513560337474	0.9	0.35	0
AC092490.1	0	1.05429813891183	0.726	0.074	0
PHC1	0	1.79050955338323	0.942	0.251	0
ITPR2	0	0.946647017995108	0.607	0.019	0
COL2A1	0	-2.04095452796294	0.067	0.891	0
TUBA1B	0	-0.755061394729509	1	1	0
TUBA1A	0	-2.99654523508764	0.744	1	0
KRT18	0	2.20729868131485	0.985	0.552	0
CBX5	0	-1.13131702018907	0.967	1	0
HNRNPA1	0	-0.789550192758231	1	1	0
LINC01405	0	0.950173695881237	0.584	0	0
FLT1	0	0.873965692641562	0.581	0.002	0
POMP	0	0.993211895003637	0.998	0.948	0
TSC22D1	0	-1.18007159959872	0.527	0.934	0
CNMD	0	1.46330761390175	0.812	0.042	0
ARGLU1	0	-1.06061170068126	0.811	0.983	0
RPL36AL	0	0.97921469958449	1	0.98	0
SYNE2	0	-1.5439777118241	0.571	0.979	0
SMOC1	0	-1.66149546655846	0.009	0.78	0
VRTN	0	1.27899771675827	0.831	0.136	0
SLIRP	0	1.36231681602356	0.999	0.937	0
DLK1	0	-4.88661272204476	0.144	1	0
SNRPN	0	1.61388867477814	1	0.954	0
GCHFR	0	0.828284821671715	0.568	0.015	0
SPINT1	0	0.944535541631653	0.683	0.041	0
SCG3	0	1.24595696334476	0.747	0.032	0
PRTG	0	-2.79791534752585	0.074	0.976	0
CGNL1	0	0.765880774996226	0.542	0.025	0
ANXA2	0	1.57027089988145	0.846	0.071	0
PPIB	0	1.26837864617647	0.972	0.623	0
RBPMS2	0	1.56136341257232	0.879	0.138	0
COX5A	0	0.828659999784413	0.998	0.959	0
CRABP1	0	-1.85983120997208	0.374	0.874	0
MFGE8	0	1.60111134144237	0.95	0.391	0
IQGAP1	0	1.02711837099123	0.799	0.224	0
MCRIP2	0	0.833553262672494	0.618	0.063	0
METRN	0	-2.058436509857	0.273	0.986	0
MRPS34	0	0.963079741884488	0.979	0.787	0
CLDN6	0	1.66680388678058	0.892	0.095	0
TNFRSF12A	0	1.09205045592027	0.707	0.065	0
ZSCAN10	0	1.15565832992364	0.731	0.03	0
SOCS1	0	0.9609479651194	0.585	0.049	0
PYCARD	0	0.946153331454784	0.648	0.027	0
MT1X	0	1.68002125922333	0.775	0.18	0
CDH11	0	-1.08922483192092	0.06	0.619	0
CDH3	0	0.789919527771402	0.557	0.015	0
CDH1	0	1.08478042019702	0.682	0	0
MARVELD3	0	0.889211647369474	0.611	0.003	0
APRT	0	1.11802560099843	0.995	0.897	0
PFN1	0	1.19490926564822	1	0.996	0
C1QBP	0	1.17761629400359	0.998	0.96	0
TXNDC17	0	0.8954776597411	0.995	0.953	0
CLDN7	0	1.35792235375139	0.783	0	0
EIF5A	0	1.01830357103514	0.998	0.965	0
CENPV	0	-0.93462340714383	0.935	0.998	0
FZD2	0	-1.22612364933411	0.195	0.763	0
ATP5MC1	0	1.01220514779497	0.956	0.62	0
GREB1L	0	-1.10905933244496	0.021	0.617	0
CDH2	0	-1.81072486378161	0.234	0.963	0
RAX	0	-1.39042732120922	0.004	0.662	0
LMAN1	0	-1.1524462198492	0.818	0.979	0
PMAIP1	0	1.63248320422846	0.841	0.081	0
CYB5A	0	1.45552558945771	0.882	0.199	0
ID1	0	1.66298175237441	0.696	0.076	0
DNMT3B	0	2.05028286219447	0.99	0.53	0
NNAT	0	-3.03241110500102	0.306	0.995	0
WFDC2	0	1.35231740080936	0.842	0.226	0
PLPP2	0	0.926409546414922	0.607	0.007	0
CIRBP	0	-1.31435846690229	0.78	0.994	0
OAZ1	0	0.789943615057612	1	0.992	0
TIMM13	0	1.28497346925721	0.997	0.874	0
AP1M2	0	1.11009595578574	0.701	0.002	0
PRDX2	0	-0.9284970404066	0.983	1	0
CALR	0	1.10075183840931	0.998	0.936	0
GADD45GIP1	0	0.976715822807774	0.988	0.845	0
FXYD5	0	0.826610262418171	0.662	0.11	0
DMKN	0	1.24611111892652	0.942	0.538	0
SPINT2	0	1.19414105383774	0.925	0.531	0
CYP2S1	0	1.29266864465932	0.8	0.064	0
APOE	0	2.79101363489503	0.993	0.602	0
APOC1	0	0.992352328376185	0.793	0.252	0
FTL	0	1.1850574197607	1	1	0
TTYH1	0	-1.78162327621232	0.341	0.973	0
ISOC2	0	0.995298411310028	0.805	0.259	0
FBLN1	0	-1.27807939353675	0.573	0.972	0
AP000459.2	0	0.889985808644821	0.543	0	0
TTC3	0	-1.91084868232615	0.197	0.964	0
MT-ATP6	0	0.611218899323758	0.999	1	0
MT-ND4	0	0.744877839339998	0.999	1	0
FOXG1	0	-1.21622718207202	0.069	0.642	0
PLS3	1.74241225546751e-307	0.902632163131796	0.715	0.166	3.52873329977281e-303
MAD2L2	2.04488330704679e-306	0.963399076911928	0.937	0.535	4.14129767343117e-302
HP1BP3	2.37176629263665e-306	-1.09470827726916	0.435	0.879	4.80330109584774e-302
ATP5MC3	2.98607005954571e-305	0.706969600275875	1	0.989	6.04738908459197e-301
GPC4	3.32211194944009e-305	0.886487899597302	0.632	0.095	6.72794112000607e-301
EFNB1	1.89845408690875e-303	-1.00120879664805	0.044	0.592	3.8447492168076e-299
IDH2	5.65828158649564e-303	-1.06114247535564	0.405	0.853	1.1459151868971e-298
PHF6	1.41701408897196e-302	-1.0396741160339	0.572	0.907	2.86973693298602e-298
NES	3.26603087935347e-300	-1.12169618352757	0.702	0.977	6.61436573686665e-296
CNN3	4.13871292800603e-299	-0.90804311721742	0.851	0.991	8.38172142179782e-295
RAN	5.00523225701254e-299	0.565464325557662	1	1	1.01365963669018e-294
RCN2	1.12467508204816e-298	-0.85676496124428	0.939	0.998	2.27769197616394e-294
NME3	3.66643015387886e-296	0.934863022466112	0.819	0.303	7.42525434763548e-292
ATP5IF1	4.31505496849828e-296	0.754789112838556	0.998	0.965	8.73884932220271e-292
SERBP1	6.93284978650779e-296	0.54325165394164	1	0.999	1.40404073876356e-291
REXO2	2.81159215793905e-295	1.05039272603445	0.839	0.372	5.69403643825817e-291
C19orf24	5.00243184978008e-295	0.845044671578852	0.674	0.137	1.01309249821746e-290
TAGLN2	8.13125350596669e-294	0.859766664413875	0.627	0.101	1.64674146002837e-289
TUBA1C	5.93888809628107e-293	1.018957316442	0.961	0.585	1.20274361725884e-288
FBXO2	1.04077289739783e-292	0.847488160707905	0.581	0.072	2.10777327181008e-288
HK1	7.72356347293749e-291	0.94121289454117	0.756	0.231	1.5641760745393e-286
SOX5	1.48106189784133e-289	-0.985177690911018	0.008	0.527	2.99944655550827e-285
FABP5	1.6131769094364e-289	1.08262357468905	0.975	0.864	3.2670058769906e-285
ATP2B1	3.4811874270899e-287	-1.06538424426678	0.417	0.833	7.05010077734247e-283
RPS11	9.77728396529437e-287	-0.533222185708878	1	1	1.98009554865142e-282
PFKP	2.5195188866661e-285	0.777970869217987	0.651	0.123	5.10252964927618e-281
UCHL1	3.21848274414978e-285	0.761231620269808	0.997	0.975	6.51807125345214e-281
APELA	4.75624361027007e-285	1.12209769155628	0.649	0.133	9.63234455951894e-281
HSP90AB1	2.21360092351335e-284	0.649028810373069	1	1	4.48298459029923e-280
GNAS	3.5565604988262e-282	-0.542532391973063	1	1	7.20274632222281e-278
TCAF1	5.13258666603804e-282	-1.10572813172094	0.275	0.764	1.03945145160602e-277
BASP1	6.16888415308276e-282	-0.986882305840104	0.726	0.97	1.24932241868232e-277
WNT5B	1.24898533635709e-281	-0.9039715508688	0.011	0.519	2.52944510319039e-277
CAMK2N1	1.53309190226883e-281	-1.0738985496862	0.172	0.689	3.10481772047484e-277
DUSP4	5.19247033387832e-281	-1.0216835324363	0.049	0.572	1.05157909201704e-276
PSMA7	2.72764253888764e-280	0.6730249575441	0.999	0.995	5.52402166975525e-276
MAP7	3.57122922509502e-280	0.711140115068316	0.573	0.071	7.23245342666244e-276
SPRY2	2.04031585806864e-279	-1.09007196710157	0.153	0.671	4.13204767576062e-275
TUT4	4.64953982619955e-277	-1.02884335748755	0.442	0.848	9.41624805601932e-273
PCM1	1.01843438981875e-276	-0.964575410010461	0.761	0.977	2.06253332626093e-272
BAZ2B	1.48059200417249e-276	-1.10654146811886	0.338	0.791	2.99849492685012e-272
FEZF1	2.66156807503407e-275	-1.0253931248388	0.056	0.579	5.390207665559e-271
PIK3R3	5.66480293307837e-275	-1.01428061924221	0.068	0.584	1.14723589000703e-270
PAMR1	6.47945958660223e-275	-0.871351135446397	0.021	0.526	1.31222015547868e-270
SERF2	3.20545046097571e-274	0.566903784828593	1	1	6.49167827356801e-270
HES5	1.51226938004694e-269	-1.62133162770626	0.067	0.568	3.06264794847107e-265
YBX3	1.8507659748245e-269	0.7877990922783	0.988	0.875	3.74817125221459e-265
TCF4	4.00131091529685e-269	-0.940544397192601	0.704	0.934	8.10345486565918e-265
TALDO1	8.19918617268275e-268	0.836193161623342	0.962	0.777	1.66049918369171e-263
TDRP	1.75231778829592e-266	0.695164415851024	0.529	0.056	3.54879398485689e-262
GABRB3	2.61308628206949e-266	0.845338938084286	0.693	0.182	5.29202233844714e-262
SOX4	1.78445722429741e-265	-0.886488073134717	0.933	0.999	3.61388277064711e-261
CXXC4	2.25120055968655e-265	-0.957621804753538	0.055	0.557	4.55913137347719e-261
HMGN2	5.94719903150141e-265	-0.73907373021883	0.991	1	1.20442674785967e-260
WSB1	4.36823580852861e-264	-0.969906927685946	0.629	0.939	8.84655115943215e-260
DSG2	1.00689169501121e-263	0.885654006198474	0.791	0.306	2.0391570607367e-259
AKAP1	9.12949045631012e-263	0.906431991946307	0.683	0.178	1.84890440721193e-258
KRT8	2.18086996717005e-262	0.921021731269546	0.924	0.57	4.41669785751278e-258
MRPS12	4.44057607462596e-262	0.916976683738847	0.813	0.349	8.9930546663325e-258
EEF1E1	5.51075540199251e-261	0.875543144073184	0.929	0.59	1.11603818401152e-256
SOX21	5.57939891430886e-261	-1.05988905787523	0.158	0.671	1.12993986812583e-256
HSP90B1	7.00363990055436e-260	0.911617004057684	0.996	0.942	1.41837715266027e-255
ANXA11	1.05697529055466e-259	0.647012846109369	0.506	0.048	2.14058635843129e-255
NELL2	1.80918460392235e-258	-1.02403400123805	0.212	0.694	3.66396065986354e-254
CNTNAP2	3.74861440093232e-258	-1.00832209231033	0.394	0.814	7.59169388476814e-254
RAB34	8.94268100821324e-258	0.885594025118676	0.926	0.585	1.81107175778335e-253
MT-CO2	2.31900732714668e-255	0.532384767073229	0.999	1	4.69645363893746e-251
AHCY	5.61183675836747e-254	0.793248703624535	0.969	0.733	1.13650918030458e-249
NQO1	9.9996218126902e-253	0.703330325948255	0.536	0.071	2.02512340950602e-248
SNHG8	5.08781146646829e-252	0.883984162061995	0.792	0.309	1.03038357818916e-247
CSRP2	9.5555641639087e-252	-0.750836148459409	0.972	1	1.93519285447479e-247
RAC3	2.37945588547503e-251	0.898950683182042	0.841	0.385	4.81887405926403e-247
ZNF521	2.82477354484445e-251	-0.932894267644715	0.073	0.558	5.72073138301898e-247
PRSS8	4.44901424178215e-251	0.653674059029657	0.509	0.056	9.01014364245721e-247
SSBP1	5.44091381859826e-251	0.701156083173077	0.996	0.975	1.10189386654252e-246
NOP16	7.77469414978231e-251	0.755116091783588	0.605	0.123	1.57453105921391e-246
TNIK	1.73085946881957e-250	0.816427442100893	0.619	0.13	3.50533659625339e-246
CHCHD10	1.41446117705073e-249	0.871814571142008	0.813	0.36	2.86456677576314e-245
RASL11B	2.80409348031501e-249	0.702576337456073	0.519	0.063	5.67885011633396e-245
HNRNPR	6.59294891570382e-249	-0.740378289466431	0.963	0.998	1.33520401440834e-244
PSMB6	1.01589025525213e-248	0.734535595512303	0.987	0.944	2.05738094493661e-244
PDCD4	1.5574028811097e-248	-0.986449369822236	0.223	0.698	3.15405231482337e-244
PRDX4	2.14674779105229e-248	0.824117187456486	0.957	0.724	4.3475936264391e-244
POLR1D	2.26869201824536e-248	0.743667812080597	0.984	0.827	4.5945550753505e-244
HTATIP2	9.92984692992654e-248	0.673590944138335	0.574	0.098	2.01099260024872e-243
FKBP4	7.07174333090729e-247	0.911332557615625	0.863	0.446	1.43216945937534e-242
ROR1	1.00378550490807e-246	0.712975380949091	0.597	0.117	2.03286640453983e-242
ZNF292	2.33342958330476e-246	-0.919413339867999	0.614	0.919	4.72566159210881e-242
CCNG2	3.1754678048212e-246	-0.92100157808354	0.105	0.591	6.4309573983239e-242
REEP5	3.30153802076304e-246	0.813913620068001	0.728	0.239	6.68627479964931e-242
SREK1IP1	9.13233706856552e-246	-0.99251088070562	0.534	0.84	1.84948090312589e-241
MAGED2	1.95581503965521e-244	-0.900808857158611	0.642	0.921	3.96091661830973e-240
RAB25	2.55465691718234e-244	0.690810318692028	0.571	0.102	5.17369118867767e-240
ETV4	5.2279203852497e-244	0.816995755144679	0.599	0.13	1.05875843642077e-239
RAB13	2.70842779917794e-243	0.881928769783004	0.946	0.678	5.48510797889516e-239
SEC61G	8.18459785225923e-243	0.74834753547602	0.995	0.926	1.65754475703954e-238
PGRMC1	1.67874922781103e-242	0.737029580053865	0.982	0.875	3.3998029361629e-238
LUC7L3	7.25787409241813e-242	-0.791094523303314	0.898	0.991	1.46986466119652e-237
VASP	1.26374052878556e-240	0.858162248753446	0.801	0.343	2.55932731889652e-236
SRSF5	1.22137534091584e-239	-0.781731779895969	0.888	0.986	2.47352934042277e-235
LARP7	1.69726333839145e-239	-0.966741148120614	0.467	0.819	3.43729771291037e-235
TCF7L1	5.45242917963214e-239	0.873422018107263	0.818	0.365	1.1042259574591e-234
PIM1	2.36569879933173e-238	0.658765969964177	0.519	0.07	4.79101320840663e-234
FRAS1	1.12127921118071e-237	0.703864602350824	0.576	0.111	2.27081465848317e-233
ACAA2	1.53892577064542e-237	0.830373816918509	0.848	0.397	3.11663247071109e-233
TRMT112	2.00397051643194e-237	0.672243772622097	0.996	0.936	4.05844108987796e-233
DDX5	5.49826191385294e-237	-0.715226078596268	0.967	1	1.1135080027935e-232
SELENOW	1.12825798169769e-236	0.757511195904831	0.994	0.95	2.28494806453417e-232
DYNLL1	1.8429363230635e-236	0.756682916563908	0.999	0.983	3.7323146414682e-232
FGF2	1.98506217172636e-235	0.923530487934463	0.737	0.276	4.02014791018022e-231
MRPL51	3.24305029247167e-234	0.637919565488635	0.996	0.967	6.56782545231363e-230
FEZ1	1.06346220699682e-233	-0.924063456333362	0.284	0.735	2.15372366160997e-229
DCUN1D5	1.83905738166911e-233	0.850867384406979	0.901	0.538	3.72445900935628e-229
EBNA1BP2	3.25426967584231e-233	0.867301291882934	0.794	0.349	6.59054694751585e-229
NANS	2.22984542891431e-231	0.78410571823804	0.693	0.219	4.51588296263725e-227
MT-ND2	2.30733281245165e-231	0.569047360405555	0.999	1	4.67281041177709e-227
DDAH2	9.29461688465772e-231	-0.837958545082185	0.564	0.905	1.88234581148088e-226
NSD3	1.73171708846647e-230	-0.88007813763312	0.575	0.887	3.5070734475623e-226
PWAR6	4.20781613863852e-230	0.917785384098649	0.863	0.489	8.52166924397074e-226
CD320	8.52573099613571e-230	0.806969157861288	0.735	0.263	1.7266310413374e-225
PPP1R14A	1.2696397863878e-229	0.613795923803089	0.507	0.068	2.57127449539258e-225
DHCR24	1.03803380066763e-228	0.958714327608823	0.774	0.334	2.10222605311208e-224
ATP1B3	6.37864750048166e-228	0.785936568216056	0.953	0.715	1.29180369179755e-223
PTGES3	3.71927754716714e-227	0.568751122477126	0.999	0.998	7.53228088852290e-223
CBR1	7.21330426511554e-227	0.914436864044421	0.752	0.318	1.4608383797712e-222
PAWR	2.38454422223134e-226	0.767173279365822	0.972	0.801	4.8291789588629e-222
H2AFY	9.2719757566258e-226	-0.810012890528268	0.727	0.958	1.87776053023186e-221
PGM1	1.79883398418453e-225	0.694111916376905	0.515	0.081	3.64299858477051e-221
STMN1	4.79071185121798e-225	-0.614326001866128	0.998	1	9.70214964108665e-221
AKAP9	6.96315119930631e-225	-0.933657196614059	0.581	0.905	1.41017738088351e-220
PHB	8.11421365567758e-225	0.685113516984528	0.986	0.909	1.64329054954782e-220
MDN1	1.57297974326016e-223	0.97026915815822	0.837	0.461	3.18559857605047e-219
SERP1	7.67604201963138e-223	0.752063095508496	0.961	0.742	1.55455202981575e-218
HSPA9	1.90632221477986e-222	0.80206648355839	0.947	0.717	3.86068374937218e-218
GPR176	8.87936655794628e-222	0.681433284813486	0.564	0.115	1.79824931531528e-217
DUT	8.88638007774306e-222	0.762846179565341	0.992	0.89	1.79966969334453e-217
COA4	1.23165752370536e-221	0.785972978624296	0.903	0.541	2.49435281700809e-217
MID1IP1	5.64528012148508e-221	0.763568125394244	0.712	0.25	1.14328213020316e-216
NDUFB10	4.19557102478869e-220	0.654711976862847	0.985	0.92	8.49687043940205e-216
SERPINE2	7.44050992145425e-219	0.735307475989884	0.533	0.1	1.50685206929291e-214
RPS19BP1	2.33684553381633e-218	0.816257569497606	0.903	0.535	4.73257957508484e-214
FAM162A	6.10914362535786e-218	1.00845648227732	0.832	0.416	1.23722376700747e-213
H2AFV	6.87725613560897e-218	-0.681591535862351	0.959	0.997	1.39278191258353e-213
RRBP1	9.09456345195034e-218	0.835749640518623	0.791	0.365	1.84183099028898e-213
NLGN4X	4.0111942196941e-217	0.810530579277903	0.71	0.264	8.12347053372449e-213
PHACTR2	1.81050187616459e-216	0.82370496301827	0.713	0.266	3.66662839960852e-212
HES4	2.34164280448751e-216	-0.991134047583937	0.084	0.524	4.7422950076481e-212
USP28	3.61253702658274e-216	0.661466569327342	0.597	0.142	7.31610998623537e-212
CACYBP	1.30689357988229e-215	0.713751967661171	0.973	0.818	2.64672087797761e-211
QKI	1.75914818155418e-215	-0.808350587522751	0.729	0.953	3.56262689728352e-211
MRPS15	1.93490413097127e-215	0.770451726453294	0.928	0.633	3.91856784604301e-211
BNIP3L	8.10875395607469e-215	-0.827032151236247	0.528	0.886	1.64218485118425e-210
TPBG	8.12534802603405e-215	-1.03575246158184	0.314	0.713	1.64554548223242e-210
H3F3B	9.40614889161826e-215	-0.554435211669304	0.999	1	1.90493327353053e-210
TUNAR	2.12508083782203e-214	0.64826855126544	0.525	0.095	4.30371371275718e-210
NRIP1	5.34773841841562e-214	-0.879551573654976	0.118	0.568	1.08302398449753e-209
AASS	2.77480199818289e-213	0.829086188605563	0.738	0.303	5.61952900671999e-209
SLC39A14	3.03586122037883e-212	0.715647108252834	0.626	0.177	6.14822614351121e-208
NME1	3.54123628155081e-212	0.685831302983118	0.987	0.932	7.17171171739671e-208
PGAP1	9.22778591492712e-212	-0.890663400634763	0.181	0.622	1.86881120349104e-207
PPDPF	1.19562867965946e-211	-0.739186628082458	0.802	0.97	2.42138720204634e-207
NSD2	1.24142337612384e-211	-0.928044562374527	0.384	0.755	2.51413062132599e-207
TSPAN3	1.46218165613713e-211	-0.847034608716632	0.452	0.807	2.96121029000892e-207
USP9X	1.79400655445497e-211	1.08749639502706	0.861	0.503	3.63322207408221e-207
COL11A1	5.06287057721340e-211	-0.859743859870064	0.081	0.518	1.02533254929726e-206
POLR2L	5.48438369260482e-211	0.679432885865133	0.975	0.815	1.11069738542633e-206
NLRP1	1.01695617334316e-210	-0.812283761032788	0.088	0.528	2.05953964225457e-206
RCN1	4.00807265766209e-210	-0.824495747582925	0.692	0.899	8.11714874629726e-206
CCDC88A	4.44883340214969e-210	-0.842759141921559	0.655	0.923	9.00977740603356e-206
PRR13	7.44413019261759e-210	0.75105942211941	0.773	0.329	1.50758524660891e-205
EXOSC5	8.16094773252072e-209	0.700299530435582	0.653	0.203	1.6527551347901e-204
TAGLN	9.37619717981205e-209	1.0518110565737	0.714	0.237	1.89886745285554e-204
LDB2	9.61745310517698e-209	0.650996396673981	0.506	0.088	1.94772660286044e-204
SNRPD1	1.65003772820144e-208	0.584793464653545	0.999	0.991	3.34165640715355e-204
MEX3A	9.51047391746416e-208	-0.840036379458441	0.559	0.865	1.92606117776484e-203
LAPTM4B	2.15003842846877e-207	0.618548042971192	0.997	0.96	4.35425782533495e-203
ITM2C	9.95716003692878e-207	0.745947074119409	0.956	0.725	2.01652405067882e-202
MLLT11	1.75642487688879e-206	-0.822055101255974	0.379	0.777	3.55711166067517e-202
SSSCA1	4.01547493060279e-206	0.732937605750494	0.695	0.251	8.13213982945677e-202
MRPL12	4.75060509164639e-206	0.766632621838514	0.885	0.54	9.62092543160226e-202
GLI3	1.39466480001507e-205	-0.820859552606182	0.127	0.565	2.82447515299052e-201
JARID2	1.86385610648129e-204	0.846293416168091	0.922	0.645	3.77468138684591e-200
NHP2	9.32323049708209e-204	0.635195458639613	0.985	0.866	1.88814064026906e-199
MRPL52	1.62938637665981e-203	0.680409901026646	0.971	0.799	3.29983329001145e-199
TOX3	3.07792672897534e-202	-0.861685632470799	0.193	0.625	6.23341721152086e-198
NR2F6	4.59391276927198e-202	0.755258628851072	0.901	0.571	9.30359214032961e-198
NOP10	8.98129199473439e-202	0.626718923076461	0.989	0.897	1.81889125477361e-197
IQGAP2	9.98092782140599e-202	0.79801291086065	0.764	0.342	2.02133750239114e-197
NCL	2.85016703227115e-201	0.739937429922177	1	1	5.77215827375554e-197
ITGA6	5.95751326392949e-201	0.762179634037261	0.745	0.315	1.206515586211e-196
CXXC5	1.3966264213439e-200	0.763408559409029	0.709	0.259	2.82844782850566e-196
JADE1	2.28721790068821e-200	0.885315766708094	0.867	0.506	4.63207369247376e-196
PRDX6	3.64843176950848e-200	0.648575885505217	0.998	0.988	7.38880401960858e-196
HMGB3	3.88407184824567e-200	0.635496877528371	0.991	0.927	7.86602230706713e-196
CHD7	9.24715069868344e-199	-0.776951666701	0.775	0.948	1.87273295949737e-194
MDH2	2.04085103166046e-198	0.707234772280963	0.964	0.794	4.13313150931876e-194
GNAI2	4.17071993584809e-198	-0.633025954768631	0.964	0.995	8.44654201407955e-194
NONO	7.17151206010037e-198	-0.635166236230571	0.967	0.999	1.45237462241153e-193
ECI2	7.5952637033737e-197	0.737187584672153	0.697	0.253	1.53819280520724e-192
BAX	7.49046164420362e-195	0.828103628874585	0.885	0.554	1.51696829218412e-190
TEAD4	9.41993416936031e-195	0.574175817220892	0.504	0.096	1.90772506797885e-190
DDT	3.97666149276279e-194	0.69052259222062	0.942	0.685	8.0535348551432e-190
C1GALT1	7.79858717940334e-194	0.70765135539881	0.698	0.258	1.57936987557277e-189
GULP1	3.36301045202085e-193	0.75265209831192	0.748	0.322	6.81076876743263e-189
SDF2L1	3.54938272968954e-193	0.727787583031564	0.642	0.212	7.18820990416726e-189
F11R	9.62068673430387e-193	0.576653447780349	0.528	0.114	1.94838147743122e-188
ADM	1.10925180969577e-192	0.779243508985723	0.523	0.113	2.24645676499588e-188
PHIP	3.29983106159281e-192	-0.746633590224271	0.84	0.957	6.68281786593775e-188
PSMB1	3.33044641517765e-192	0.567310613204183	0.989	0.986	6.74482008001778e-188
CCT3	4.06347392542388e-192	0.603727800829942	0.996	0.984	8.22934739376845e-188
NDUFC1	7.45072521364397e-192	0.689272436855506	0.938	0.699	1.50892087026718e-187
ANP32A	8.56366236116765e-192	-0.696778455045989	0.884	0.989	1.73431290138367e-187
TOMM40	5.46128528276378e-191	0.766771147615043	0.908	0.595	1.10601949546532e-186
SLC25A39	8.51917133474316e-191	0.725290212504847	0.76	0.353	1.72530257871219e-186
TMA7	1.23231357390871e-190	0.515623146543338	0.999	0.999	2.49568144987992e-186
MTHFD1	1.61821726363989e-190	0.7351060202952	0.711	0.291	3.27721360232351e-186
CENPW	4.00183146080175e-190	0.723358015081605	0.876	0.51	8.1045090744157e-186
SHC1	6.28958540153967e-190	0.690185512961932	0.67	0.242	1.27376683551981e-185
SNRPA1	1.07709492692219e-189	0.666539880453468	0.969	0.845	2.18133264600282e-185
NLN	2.97743185074714e-189	0.740639337551157	0.816	0.415	6.02989498413311e-185
KMT2E	4.07817377773541e-189	-0.841181473634089	0.417	0.767	8.25911753466976e-185
MIAT	5.60222760392579e-189	-0.937501574085247	0.217	0.629	1.13456313434705e-184
FAM98A	3.23593392982196e-188	0.717837535156383	0.649	0.227	6.55341339467543e-184
HSP90AA1	6.10905268331033e-188	0.535060503646325	1	1	1.23720534942401e-183
FBLIM1	1.23033951080244e-187	0.603444416283764	0.559	0.139	2.4916835772771e-183
CTNNBIP1	1.34040751784431e-187	-0.871551272990167	0.476	0.765	2.7145933051383e-183
ABI2	1.4675842460405e-187	-0.724686496046786	0.69	0.909	2.97215161508122e-183
CHKA	3.01267666073632e-187	0.592865395870348	0.541	0.129	6.1012727733232e-183
CCND2	3.11860982827883e-187	-0.804151616980987	0.712	0.899	6.31580862423028e-183
SNX5	3.70640567388107e-187	0.742641889143549	0.843	0.467	7.50621277074394e-183
BTG1	5.84599463484977e-187	-0.799258176783573	0.636	0.903	1.18393083344978e-182
RPL39L	1.30721136703039e-186	0.729766696490383	0.876	0.527	2.64736446050996e-182
RTN3	4.3771122880138e-186	-0.684356176578754	0.833	0.983	8.86452780568555e-182
PDLIM7	1.1428561452063e-185	-0.887912208881999	0.258	0.644	2.3145122652718e-181
MRPL34	1.2571600351654e-185	0.710227875483022	0.826	0.425	2.54600050321698e-181
DBI	1.2928473390849e-185	0.534866921342062	0.999	0.984	2.61827443111475e-181
ZNF428	2.87650008995536e-185	-0.82094222612917	0.252	0.648	5.82548798217759e-181
HOOK1	9.72811065703958e-185	0.601217699870984	0.541	0.13	1.97013697026365e-180
EMG1	2.25569553838573e-184	0.689129343147879	0.659	0.241	4.56823460433879e-180
NOL7	6.48950634567041e-184	0.676226000348011	0.955	0.732	1.31425482512517e-179
LYAR	1.2366808762899e-183	0.789812974624134	0.738	0.346	2.50452611066231e-179
MBIP	5.29608832430743e-183	-0.773227678011819	0.246	0.656	1.07256380743874e-178
DCTN3	5.92735567110745e-183	-0.81695828691838	0.321	0.69	1.20040807051268e-178
TARS	7.2315140853193e-183	0.753628260675741	0.916	0.594	1.46452623255887e-178
SLC39A1	1.85221883706916e-182	0.712489358475625	0.885	0.531	3.75111358883247e-178
MLEC	6.6895983916685e-182	0.658179929563192	0.968	0.849	1.3547774662807e-177
NQO2	1.29086942843581e-181	0.705260741673986	0.734	0.321	2.61426876646821e-177
ACTN1	1.4803573416733e-181	0.709104262386062	0.862	0.496	2.99801968835677e-177
DDIT4	2.69394010802444e-181	-1.2448126985322	0.44	0.805	5.4557675067711e-177
AKIRIN1	3.93867692164474e-181	0.641470409909092	0.983	0.886	7.97660850171492e-177
DAZAP1	6.30215200251371e-181	0.686717751624397	0.915	0.583	1.27631182354908e-176
PFDN4	2.29235725135613e-180	0.672580926605467	0.948	0.704	4.64248190544644e-176
CCDC144NL-AS1	6.09729445560806e-180	-0.878820895483051	0.258	0.647	1.23482407314974e-175
PSMG4	1.6487054748499e-179	0.682544366951389	0.708	0.29	3.33895832766602e-175
CD2AP	2.96037868273134e-178	0.701079555378905	0.753	0.353	5.99535890826751e-174
CBX1	1.39820040001171e-177	-0.631792213172126	0.921	0.989	2.83163545010371e-173
SLC6A6	3.62164979389739e-177	0.629585094565586	0.561	0.16	7.334565162601e-173
ISCA1	4.7219245067274e-177	0.662187436574213	0.673	0.254	9.56284151102434e-173
MRPL4	3.73380841519494e-176	0.683921615986625	0.764	0.356	7.56170880245279e-172
NOVA1	8.87053335017301e-176	-0.79884158620968	0.162	0.558	1.79646041407704e-171
MRPL20	4.19721090561808e-175	0.635088932849859	0.967	0.829	8.50019152605773e-171
EIF2AK4	5.2047381021203e-175	0.739374091372261	0.826	0.453	1.0540635604414e-170
LSM7	6.94341910934688e-175	0.559412199904635	0.991	0.952	1.40618123802493e-170
VDAC1	1.0747534086267e-174	0.617501306076214	0.978	0.908	2.17659060315079e-170
GPATCH4	2.24456192517391e-174	0.848901914736714	0.735	0.361	4.5456868108622e-170
FAT1	5.40724645179821e-174	-0.846702538815394	0.431	0.741	1.09507555141817e-169
HSPA4	6.28665051401903e-174	0.715679607712213	0.964	0.843	1.27317246209913e-169
USO1	5.56796019085841e-173	0.726377665971854	0.827	0.465	1.12762329785265e-168
LAGE3	5.67309681191367e-173	0.685878029541972	0.755	0.359	1.14891556634876e-168
SEC61B	1.91065817624273e-172	0.513790104926526	0.997	0.968	3.86946493852679e-168
IFITM3	4.84221161156125e-172	0.669416045347518	0.603	0.196	9.80644695573384e-168
EZH2	1.04877532328955e-171	-0.808372555625559	0.421	0.744	2.12397978472599e-167
SKIL	2.38336864932637e-171	0.799837212646417	0.621	0.223	4.82679818861577e-167
NAV1	2.50763162530128e-171	-0.891740038774946	0.324	0.671	5.07845556756014e-167
PNISR	2.55879556714647e-171	-0.586985118162256	0.973	0.998	5.18207278258502e-167
NDUFAB1	3.68889954873401e-171	0.56081182259567	0.987	0.936	7.47075936609612e-167
SLC7A8	1.62221615860717e-170	0.681561193722763	0.714	0.324	3.28531216441124e-166
ATRX	2.86043239059908e-170	-0.686855370421765	0.89	0.981	5.79294767744126e-166
SALL2	5.19549236547507e-170	-0.77251654098425	0.621	0.825	1.05219111385601e-165
HMGA2	2.38960012010887e-169	-0.756181749303294	0.566	0.824	4.83941816324448e-165
IGFBP4	3.35515530600143e-169	0.553059085860663	0.526	0.136	6.7948605257141e-165
PMEL	3.88024868071033e-169	-0.851146620253538	0.421	0.757	7.85827962817457e-165
RSF1	7.38402705512768e-169	-0.692826729199983	0.809	0.952	1.49541315920446e-164
KIF5C	1.03314775575799e-168	-0.793786585930084	0.481	0.763	2.09233083496108e-164
TMEM123	1.35560792696144e-168	-0.764054735023814	0.44	0.765	2.74537717368231e-164
COX5B	1.46577869301081e-168	0.509725596015719	0.996	0.987	2.96849500908549e-164
VDAC2	1.68445448428197e-168	0.564730046144027	0.992	0.96	3.41135722156784e-164
SFT2D1	1.6987408586185e-168	0.627202127772443	0.713	0.301	3.44028998687419e-164
SSNA1	3.46514356567237e-168	0.659460911370996	0.836	0.45	7.01760874919968e-164
MRPL11	1.34942316188422e-166	0.588485232216045	0.965	0.818	2.73285178744792e-162
SLC7A3	3.43751855659727e-166	0.60758227230308	0.587	0.192	6.9616625808208e-162
NREP	4.31358795232563e-166	-0.668296087725203	0.781	0.952	8.73587832104987e-162
KMT2A	4.7942302109443e-166	-0.728547395028839	0.694	0.898	9.70927502320439e-162
HMGB2	9.68607020840338e-166	-1.09836447691821	0.947	0.994	1.96162293860585e-161
C20orf27	5.24690021626457e-165	0.653570319711289	0.756	0.376	1.0626022317979e-160
NKTR	2.4566963221035e-164	-0.726305808957386	0.707	0.909	4.97530139152401e-160
MYL9	3.93312672666902e-164	0.692809563484329	0.751	0.334	7.96536824685009e-160
NDUFB7	9.57443976003634e-164	0.5669501185295	0.97	0.845	1.93901554020256e-159
TSTD1	9.88988843308032e-164	0.609766097098102	0.654	0.25	2.00290020546743e-159
FZD7	1.32304035881292e-163	0.731959457583144	0.776	0.41	2.67942133466793e-159
TMEM147	1.33983015651288e-162	0.630321751382182	0.908	0.628	2.71342403296987e-158
PSMA5	1.58424922933377e-162	0.648608132746237	0.934	0.719	3.20842153924674e-158
CHD9	1.58971080257497e-162	-0.751565467415649	0.496	0.785	3.21948231737482e-158
GNL3	5.63372602798251e-162	0.677015286652419	0.897	0.602	1.14094219518702e-157
PNRC1	5.93002870217442e-162	-0.808202362980765	0.319	0.686	1.20094941276436e-157
DUSP23	2.31690414335632e-161	0.597388242769305	0.628	0.232	4.69219427112522e-157
LAMTOR4	6.97651986748934e-161	0.57167329481868	0.978	0.842	1.41288480356394e-156
ARFGEF1	1.87562628556793e-160	0.645640840100785	0.666	0.272	3.79851835353217e-156
PON2	2.01172902441488e-160	-0.769111923200234	0.257	0.619	4.07415362024501e-156
UQCRQ	7.65227113454159e-160	0.612027245763023	0.942	0.791	1.54973795016736e-155
CEBPZ	1.93992837455362e-159	0.681939448039032	0.896	0.608	3.928742944146e-155
EIF3B	3.44043951126427e-159	0.644507343798707	0.9	0.587	6.9675780982124e-155
IFRD2	3.63808718886739e-159	0.589052163320687	0.628	0.232	7.36785417489425e-155
WASF3	3.93919134235268e-159	-0.718062608313155	0.177	0.554	7.97765030653264e-155
DSTN	4.56546246421552e-159	0.532366108603556	0.992	0.936	9.24597458252926e-155
UBE2S	5.88348850781437e-159	0.708552227259925	0.983	0.906	1.19152409260257e-154
TCTEX1D2	1.05705531724646e-158	-0.73989760300412	0.258	0.62	2.14074842848752e-154
EMD	6.01312424302051e-158	0.649768424114448	0.736	0.348	1.21777792169651e-153
MRPL41	1.02932311773201e-157	0.625893228667859	0.923	0.674	2.08458517803087e-153
MT-ND5	1.10409275640908e-157	0.592881830617032	0.999	1	2.23600865027967e-153
LSM3	1.3959738351046e-157	0.549831455425404	0.984	0.931	2.82712621085384e-153
METTL8	1.65596791864045e-157	0.533816640916189	0.525	0.148	3.35366622883063e-153
PDLIM2	5.43113164109489e-157	0.625694606644969	0.707	0.311	1.09991277995454e-152
DYNLL2	4.17913835795547e-156	-0.77116396266942	0.452	0.742	8.46359100253142e-152
OAT	4.392078275227e-156	0.597031454021985	0.588	0.207	8.89483692298972e-152
SSR3	7.28543347116655e-156	0.594794691451936	0.963	0.77	1.47544598658065e-151
MYBL2	1.22803260200072e-155	0.662635293374873	0.782	0.406	2.48701162557187e-151
MRPL37	2.62874549488084e-155	0.632160159553523	0.752	0.366	5.32373537623267e-151
COA6	5.46489293677719e-155	0.644521635937287	0.758	0.384	1.10675011755612e-150
PAK1IP1	9.39996140853749e-155	0.662192405054542	0.666	0.283	1.90368018445701e-150
ZFP36L1	1.04281999911866e-154	-0.744812125276262	0.745	0.899	2.11191906221512e-150
COX7B	1.75138726791214e-154	0.535978677722327	0.988	0.929	3.54690949497568e-150
MRPL36	3.12673260744081e-154	0.665386438732907	0.786	0.429	6.33225887658914e-150
EIF3L	1.0022724451286e-153	-0.526305446416912	0.977	0.995	2.02980215587445e-149
S100A4	1.35766073889598e-153	0.740246458642873	0.578	0.212	2.74953452841214e-149
GSTO1	1.22797540096622e-152	0.649692267789164	0.712	0.33	2.48689578203679e-148
CEBPZOS	1.55087519099136e-152	0.677806076710162	0.689	0.308	3.14083243679569e-148
CNN2	7.51285914580595e-152	0.628956880490559	0.938	0.679	1.52150423420862e-147
NME4	3.17743467407499e-151	0.523563859785114	0.992	0.95	6.43494070193667e-147
ZKSCAN1	3.69498149220529e-151	-0.727955620239467	0.443	0.748	7.48307651801416e-147
ZIC2	2.81878789891594e-150	-0.720225259049313	0.687	0.879	5.70860925288456e-146
MRPL18	7.36452121519402e-150	0.623970868000268	0.825	0.47	1.49146283650109e-145
CYBA	9.53036995660985e-150	0.664015818867769	0.908	0.674	1.93009052361263e-145
ADRM1	1.88018790710528e-149	0.670306085426689	0.773	0.424	3.80775654946961e-145
TIMM50	1.96457826739471e-149	0.583093131164034	0.658	0.275	3.97866390712776e-145
POLR2H	2.00484311125099e-149	0.620077387289504	0.893	0.603	4.06020826890551e-145
SYT1	6.42478820341e-149	-0.740202287902709	0.544	0.82	1.30114810695459e-144
UBE2L3	7.42569835658854e-149	0.586649762359026	0.95	0.769	1.50385243117631e-144
RBFOX2	4.08578354729994e-148	-0.710088966644978	0.576	0.793	8.27452883999183e-144
MINOS1	7.04474944139844e-148	0.565621349901275	0.949	0.795	1.42670265687201e-143
LSR	8.23111583661362e-148	0.578943073163548	0.669	0.288	1.66696557923099e-143
TOMM20	1.92062714288147e-147	0.502855462514068	0.993	0.97	3.88965408976354e-143
BOLA3	1.0135409189299e-146	0.636512510697926	0.812	0.463	2.05262306901684e-142
MFSD3	2.33580748984357e-146	0.530333136220473	0.529	0.165	4.7304773284312e-142
SAP18	9.28966606178918e-146	0.520008441114106	0.988	0.948	1.88134317083355e-141
SLC7A11	1.18396344160791e-145	-0.982900011062024	0.269	0.6	2.39776276194434e-141
COL18A1	2.1916428511009e-145	0.601749352007274	0.689	0.312	4.43851510204955e-141
MRPL3	2.28040832518563e-145	0.631139013503231	0.931	0.724	4.61828294016594e-141
PSMA2	4.13812166909406e-145	0.561956438273739	0.957	0.846	8.38052400424929e-141
IMP3	7.32287459701268e-145	0.649705373647236	0.777	0.434	1.48302856338701e-140
IFT81	1.77320061261587e-144	-0.718199085580006	0.232	0.581	3.59108588066967e-140
AFG3L2	4.15123472192325e-144	0.588458025888562	0.684	0.314	8.40708055883896e-140
WDR1	4.74784000904351e-144	0.616299315444499	0.735	0.364	9.61532558631491e-140
ERBB2	7.14565573135246e-144	0.644777050786188	0.651	0.288	1.4471381987135e-139
TNRC6B	8.78118064044964e-144	-0.653241173533662	0.731	0.895	1.77836470330386e-139
SESN3	6.08892149687192e-143	-0.700178338922285	0.259	0.628	1.2331283815465e-138
ELP5	1.90492008337986e-142	0.614874313493445	0.813	0.47	3.85784415286089e-138
HCFC1R1	4.6241143832413e-142	0.567798084047496	0.658	0.277	9.36475644894028e-138
FADS1	1.20809150507083e-141	-0.620654074808584	0.808	0.942	2.44662691606946e-137
BOP1	1.71536828746335e-140	0.556068078577061	0.588	0.22	3.47396385577079e-136
SREK1	1.20492488291515e-139	-0.688441611651219	0.519	0.756	2.44021387287976e-135
ANKS6	1.27086535126703e-139	0.505602613003715	0.543	0.18	2.573756509386e-135
IMP4	1.43810377111792e-139	0.576105478543744	0.652	0.29	2.91244775726802e-135
OTX2	3.79863075425345e-139	-0.695204132399789	0.235	0.595	7.69298700351408e-135
MSI2	9.7292740951967e-139	-0.706357968430106	0.405	0.707	1.97037258975923e-134
COX17	1.12458823194246e-138	0.607667193564567	0.85	0.514	2.27751608732988e-134
EID1	2.27244156242511e-138	-0.509593914621935	0.969	0.995	4.60214865222332e-134
NOLC1	2.83334097822962e-138	0.654833425335736	0.793	0.468	5.73808214911062e-134
FLVCR1	5.86490181058223e-138	0.612117020875895	0.607	0.251	1.18775991467911e-133
SVIL	6.22524551537902e-138	-0.728038547084058	0.208	0.547	1.26073672177456e-133
PRRC2B	1.02105280308148e-137	-0.722274045104299	0.536	0.773	2.06783613680062e-133
UBE2R2	2.97288970945827e-137	-0.611113539046721	0.698	0.889	6.02069623959488e-133
SAV1	4.91356759811154e-137	0.56635584312699	0.683	0.311	9.95095709969549e-133
MYL12B	9.0996617965049e-137	0.580739589918736	0.94	0.834	1.84286350702817e-132
GLUL	2.75003669526051e-136	-0.637843649864573	0.756	0.902	5.56937431524158e-132
HNRNPA0	3.23700513214179e-136	-0.543093603935509	0.924	0.985	6.55558279361356e-132
IGF2BP2	3.48661029488103e-136	-0.622799134145883	0.753	0.886	7.06108316919306e-132
CRNDE	5.41401982180746e-136	-0.681708888068276	0.189	0.534	1.09644729431245e-131
TIMM8A	3.04940659508761e-135	0.537906595377664	0.593	0.232	6.17565823637143e-131
C14orf119	4.13223242877984e-135	0.584047055591132	0.726	0.37	8.36859711476493e-131
GAMT	5.58466091789962e-135	-0.68146028326152	0.263	0.595	1.13100552909303e-130
PIF1	6.46216385555344e-135	0.616145718124421	0.586	0.205	1.30871742402668e-130
HACD3	6.54947176759023e-135	-0.577434099473406	0.822	0.965	1.32639902237237e-130
TRIAP1	1.111672346345e-134	0.592275736182329	0.702	0.341	2.2513588358179e-130
ITPA	1.55510849444107e-134	0.545574297972732	0.652	0.283	3.14940572294206e-130
ESD	2.54170421471074e-134	-0.640054959154854	0.596	0.823	5.14745937563219e-130
FUT8	2.69042153317854e-134	-0.644203822947306	0.165	0.506	5.44864168899318e-130
SMIM4	1.97492623996524e-133	0.511139119423468	0.517	0.17	3.9996206211776e-129
CCDC85B	2.25964985023383e-133	0.640091625571217	0.779	0.437	4.57624287669355e-129
ALG3	2.46527482143727e-133	0.539595267680601	0.602	0.25	4.99267456837476e-129
POP7	1.69188262539185e-132	0.602307240083889	0.824	0.511	3.42640069294358e-128
MRPL17	5.81665880984106e-132	0.568669003324085	0.752	0.396	1.17798974216901e-127
ZYX	9.49062948260883e-132	0.547027109077825	0.587	0.234	1.92204228281794e-127
INTS13	1.68387706857651e-131	0.530260150764535	0.569	0.214	3.41018783928115e-127
RDX	2.77388921150006e-131	-0.603279557357421	0.718	0.898	5.61768043112992e-127
HLTF	4.35467074756171e-131	0.587534954619115	0.628	0.267	8.81907919796197e-127
METTL26	8.02387237549424e-131	0.572444840047082	0.857	0.541	1.62499463348509e-126
MRPS23	9.403365930487e-131	0.600327488956297	0.799	0.474	1.90436966824223e-126
TMED2	1.11383154311611e-130	0.585896737464756	0.811	0.455	2.25573164111874e-126
SDHB	1.62587474500123e-130	0.525798742906645	0.599	0.24	3.29272153357649e-126
TRAPPC2L	2.18258532752216e-130	0.583067025588276	0.822	0.497	4.42017180529787e-126
EMC6	4.20938525436515e-130	0.553368938055061	0.937	0.711	8.52484701714031e-126
LARP1	2.01699485380706e-129	0.600462532404677	0.912	0.637	4.08481797793006e-125
RBMX	2.67930918280127e-129	-0.5073294162218	0.974	0.996	5.42613695700914e-125
MRPL54	6.14117400680257e-129	0.581932967279842	0.726	0.379	1.24371055985766e-124
TAF9	6.51138905225023e-129	0.563421895457498	0.801	0.451	1.31868651086172e-124
TBCA	7.03110585037709e-129	0.504010905527108	0.981	0.923	1.42393955681837e-124
C1orf21	9.19129449853442e-129	-0.690549425222766	0.371	0.673	1.86142096184319e-124
PDIA4	1.77294720561993e-128	0.577853595514932	0.781	0.437	3.59057268082148e-124
CEP290	3.22037750998914e-128	-0.719561352239054	0.223	0.549	6.52190853323001e-124
ZBTB44	5.1206554206264e-128	0.571056644242432	0.692	0.348	1.03703513578526e-123
ELOC	1.42031394724632e-127	0.518381208894964	0.955	0.803	2.87641980596324e-123
SSU72	1.49769591019698e-127	0.542892511791188	0.951	0.761	3.03313375733092e-123
CAPN1	1.94509009751028e-127	0.502266714175375	0.566	0.212	3.93919646547782e-123
NDUFAF4	2.05195690049913e-127	0.53611456171957	0.652	0.296	4.15562311489083e-123
MAGED1	4.93010805532341e-127	-0.645208757870879	0.36	0.665	9.98445483364098e-123
LMAN2	5.76618175265629e-127	0.550895633827913	0.785	0.432	1.16776712854795e-122
HNRNPAB	6.63522198555775e-127	0.509458389024461	0.999	0.997	1.34376515651516e-122
ZNF770	7.01384064126987e-127	0.610436756135508	0.766	0.431	1.42044300666998e-122
YIF1A	9.27120357317288e-127	0.53937834200875	0.708	0.352	1.87760414763897e-122
GJA1	1.53273514059166e-126	0.660567163917874	0.882	0.646	3.10409520672623e-122
PDXK	2.04447083919901e-126	0.527857171944566	0.634	0.283	4.14046234354583e-122
MRPL16	2.13233278374591e-126	0.555523562827813	0.684	0.336	4.31840035364222e-122
TSTA3	2.8201708008523e-126	0.517040603541349	0.561	0.215	5.71140990588608e-122
AMD1	6.98759314520007e-126	0.567883784795935	0.888	0.607	1.41512736376592e-121
EIF4G1	9.22949475240779e-126	0.625304206157792	0.873	0.603	1.86915727725763e-121
CTSV	3.67854872490169e-125	0.56752308061345	0.599	0.255	7.44979687767089e-121
S100A6	5.85824944147979e-125	0.558312781382006	0.555	0.217	1.18641267688849e-120
VCL	1.23534943481165e-124	0.668705577698282	0.83	0.541	2.50182967538056e-120
TIMM10	1.47130174990165e-124	0.570823648256899	0.727	0.389	2.97968030390083e-120
NIPSNAP1	3.42562476266138e-124	-0.58112937523382	0.714	0.886	6.93757526934182e-120
ETF1	1.39081155432691e-123	0.573771988585771	0.816	0.488	2.81667155982286e-119
ACLY	1.39435893422106e-123	0.570891475523738	0.807	0.479	2.8238557135845e-119
DDX39A	5.12755212133763e-123	0.526982256703098	0.638	0.279	1.0384318556133e-118
TMEM205	7.69004500928215e-123	0.521514784613376	0.638	0.287	1.55738791527982e-118
THOC6	1.73901542334693e-122	0.509808718976893	0.617	0.266	3.52185403536219e-118
TXLNG	4.50071435297128e-122	0.529428166307336	0.581	0.241	9.11484670763743e-118
ARPC5L	5.07483716873e-122	0.604660047348917	0.796	0.486	1.0277560234112e-117
CELF2	5.26453451704048e-122	-0.649006317331469	0.277	0.59	1.06617353039104e-117
PSMD7	9.12183033192304e-122	0.500694718460381	0.967	0.865	1.84735307882105e-117
CKAP2	9.69143887139273e-122	-0.779143710744261	0.539	0.745	1.96271020023446e-117
ANKRD26	3.36298690676166e-121	-0.665672230395703	0.226	0.547	6.81072108357372e-117
NUDC	6.47038391323118e-121	0.531073300519833	0.965	0.884	1.31038215010758e-116
DST	1.13432362362397e-120	-0.698103399668493	0.778	0.921	2.29723220256327e-116
ATIC	2.03976097067546e-120	0.555541070664494	0.831	0.527	4.13092391781194e-116
FOXN3	2.3278750183758e-120	0.539454709915488	0.657	0.319	4.71441248721468e-116
MXD4	3.78507267371527e-120	-0.694266122217372	0.295	0.593	7.66552917880817e-116
PNN	9.96729008523596e-120	-0.503604467367145	0.968	0.995	2.01857558806199e-115
UCHL3	1.13641281349e-119	0.534352462489022	0.714	0.372	2.30146322987996e-115
EVL	2.59209884654987e-119	-0.642717294873748	0.298	0.602	5.24951858403279e-115
TRIP6	2.89474035298954e-119	0.518853805671135	0.645	0.302	5.86242816287442e-115
RCC2	2.953816544824e-119	0.539255432878497	0.903	0.64	5.98206926657756e-115
USP44	4.65381508976091e-118	0.55071506989599	0.947	0.754	9.42490631978379e-114
ZFP36L2	4.95368924069987e-118	0.702206350293112	0.665	0.34	1.00322114502654e-113
MRPS16	7.01173665759506e-118	0.537475835595473	0.877	0.593	1.42001690789615e-113
HOMER3	8.89007975446355e-118	-0.637856749144402	0.273	0.582	1.80041895187396e-113
HSPA5	2.23663495585967e-117	0.72356249946667	0.894	0.739	4.52963311260701e-113
OLA1	3.2695781444913e-117	-0.518880122904673	0.886	0.964	6.62154965822379e-113
CEP78	3.32580023269768e-117	-0.692477649931571	0.302	0.595	6.73541063125934e-113
TSR1	6.01279276287224e-117	0.592044518277657	0.734	0.407	1.21771079033689e-112
PTGR1	6.54660696550979e-117	-0.661764470763425	0.428	0.693	1.32581884265504e-112
TMEM160	1.17311898596146e-116	0.535032638036772	0.878	0.599	2.37580057036915e-112
LGALS1	1.46795084303036e-116	0.5188190725882	0.551	0.21	2.97289404730509e-112
MRPL32	2.01767670481122e-116	0.529427341725228	0.815	0.502	4.08619886258369e-112
JMJD1C	4.34128757566327e-116	0.571786353261024	0.835	0.531	8.79197559823326e-112
PFN2	6.96012226242434e-116	-0.540695733625361	0.74	0.909	1.40956396058618e-111
SLC38A2	3.97174984102862e-115	0.604400797716727	0.901	0.656	8.04358777805115e-111
DCAF13	5.07386004413814e-114	0.563362171470917	0.843	0.577	1.02755813613886e-109
CDC123	2.28449134326448e-113	0.505570260823598	0.923	0.707	4.62655186837922e-109
UQCC3	3.76540458922092e-113	0.565807284955553	0.741	0.419	7.62569737409021e-109
PTPRZ1	6.78310952397193e-113	-0.577947124612073	0.757	0.921	1.3737153407948e-108
TRIM44	1.18295712245341e-112	-0.649397224511042	0.508	0.72	2.39572476439265e-108
NDUFAF8	1.35697074935446e-112	0.556440099836916	0.813	0.511	2.74813716159265e-108
COTL1	3.12712314311689e-112	-0.567405581908289	0.798	0.931	6.33304978944033e-108
SERPINH1	3.88367237529588e-112	0.536569243200465	0.916	0.69	7.86521329444922e-108
POLR2F	4.05810026275009e-112	0.525001423017287	0.872	0.603	8.21846465212149e-108
SDHD	4.48269248940153e-112	0.500766615644426	0.645	0.315	9.07834882953597e-108
CHCHD2	6.48122352739296e-112	0.603796413843095	0.924	0.841	1.31257738876762e-107
WDR43	1.06941810948274e-111	0.578153863073576	0.777	0.481	2.16578555532444e-107
EPB41	1.53389726746954e-111	-0.635741194329506	0.561	0.759	3.10644874607931e-107
N4BP2L2	2.21627630714378e-111	-0.601519094517481	0.605	0.789	4.48840277722758e-107
HDDC2	6.62818360336279e-111	0.530196424792157	0.817	0.508	1.34233974335303e-106
GSPT1	1.10306592994764e-110	0.523501987945813	0.921	0.743	2.23392912132995e-106
GABPB1-AS1	2.2243293623241e-110	-0.68436869711537	0.571	0.778	4.50471182457876e-106
PNO1	5.54569451143363e-110	0.5083272830324	0.585	0.266	1.12311405245554e-105
MRPL27	7.99519830103267e-110	0.525675414704144	0.778	0.468	1.61918755992514e-105
GLCCI1	1.08431731778545e-109	-0.616368845418289	0.217	0.518	2.19595943197908e-105
PSAT1	2.08988724327839e-109	-0.713357233209985	0.907	0.956	4.2324396450874e-105
COL4A2	3.37211380232467e-109	-0.662226451017257	0.359	0.621	6.82920487246793e-105
CYC1	6.47419092606597e-109	0.513776038595702	0.886	0.66	1.31115314634688e-104
EBPL	1.01345619426413e-108	0.524818790032483	0.881	0.64	2.05245148462371e-104
POU3F1	1.19398522387353e-108	-0.623361412164317	0.218	0.521	2.41805887538867e-104
CCDC14	3.03286720221759e-108	-0.682075512005215	0.375	0.635	6.14216265793106e-104
TMEM141	5.09457175735466e-108	0.505565248858319	0.668	0.343	1.03175267229947e-103
PABPC4	1.17900814562759e-107	0.519939835142295	0.886	0.635	2.38772729652499e-103
PAK2	1.89871438585636e-107	-0.572091367814108	0.574	0.798	3.84527637423631e-103
PLIN2	1.40138490872611e-106	-0.650496327370835	0.371	0.633	2.83808471715212e-102
UBE2L6	1.48879851859592e-105	-0.627288974031398	0.431	0.671	3.01511475986045e-101
MARCH6	1.83673387642338e-105	-0.610590472336614	0.348	0.616	3.71975344653263e-101
MAP2K6	2.72554066864219e-105	-0.630883572170685	0.379	0.64	5.51976496213415e-101
ATP6V0B	3.12218228632174e-105	0.500124134219067	0.892	0.686	6.32304356625879e-101
KRT19	6.54051638243767e-105	0.597289148722376	0.884	0.673	1.32458537777128e-100
TCF12	1.35014575742356e-104	-0.631501556247307	0.279	0.557	2.7343151879342e-100
TYMS	1.81640163665479e-104	-0.684061641098332	0.677	0.841	3.67857659455328e-100
FAM136A	1.93438884054528e-104	0.506677997714148	0.922	0.693	3.9175242798723e-100
VEZF1	2.35430983851828e-104	-0.655442131169021	0.356	0.613	4.76794828496722e-100
WWC2	3.354920097205e-104	0.503531666382354	0.653	0.337	6.79438418085957e-100
FLNA	9.3183113734016e-104	0.519745736933465	0.84	0.541	1.88714441934129e-99
MPP6	9.73070797726058e-104	0.511762717951827	0.62	0.307	1.97066297955481e-99
NDUFB6	4.08767150013098e-103	0.503078589448059	0.836	0.565	8.27835232206527e-99
GPI	7.47262081113189e-103	0.502176670909358	0.771	0.451	1.51335516667043e-98
DERA	1.31643741390261e-102	-0.594289826641143	0.282	0.571	2.66604905063556e-98
ATP5ME	1.9679497876439e-102	0.50894316270754	0.954	0.869	3.98549190993644e-98
ZNF462	2.04115420560974e-102	-0.546468482807878	0.649	0.838	4.13374549720085e-98
JTB	2.12273880637733e-102	0.503984522126634	0.886	0.655	4.29897063067538e-98
HIPK2	3.12565071195426e-102	-0.619679325292806	0.235	0.521	6.33006782184977e-98
SCG5	1.12813724198753e-101	-0.608667735370628	0.241	0.529	2.28470354247315e-97
MRPS6	1.46207356755372e-101	-0.507421831101835	0.898	0.964	2.96099138900979e-97
SCD	3.16065578305826e-101	0.522710211752762	0.939	0.78	6.40096009184958e-97
MALSU1	3.8095091881006e-101	0.500657038423058	0.766	0.457	7.71501800774134e-97
NPM3	1.02600036214594e-100	0.511886474946763	0.809	0.516	2.07785593341796e-96
TMPO	1.55389579327472e-99	-0.518496170544073	0.852	0.965	3.14694976053997e-95
COPZ1	2.43877283705838e-99	-0.568997779696474	0.577	0.756	4.93900274961063e-95
TROVE2	5.50318733916206e-99	-0.56433434510413	0.528	0.739	1.1145054999271e-94
MTA3	6.17682606428004e-99	0.525570635528563	0.712	0.416	1.25093081453799e-94
ARHGAP5	1.21004013952056e-98	-0.600542763826247	0.349	0.613	2.45057329055704e-94
MRPL21	1.26097541237849e-98	0.50233734382629	0.74	0.433	2.55372740514893e-94
DCTN2	2.82008144184909e-97	-0.534604508472882	0.634	0.804	5.71122893603277e-93
PDHB	3.09160875840733e-97	0.521956869776593	0.804	0.53	6.26112605752652e-93
ZNF608	3.45564251869714e-97	-0.585206275355265	0.269	0.551	6.99836722886545e-93
NUCB2	4.06553098672795e-97	-0.593465320682308	0.323	0.588	8.23351335432145e-93
DUSP6	5.64804119581522e-97	0.747589896367988	0.549	0.277	1.1438413029765e-92
TCOF1	6.76169682091823e-97	0.521962336756901	0.794	0.521	1.36937884017236e-92
SPTBN1	1.76143863448992e-95	0.52608747706256	0.871	0.612	3.56726552256898e-91
SLC7A5	5.98930672144259e-95	0.512008541593548	0.587	0.284	1.21295439722655e-90
ASRGL1	7.67914168643455e-94	-0.57576628252231	0.275	0.542	1.55517977433672e-89
ZFYVE16	6.75510894593306e-93	-0.539151094531317	0.241	0.517	1.36804466373036e-88
ETV5	1.65293944782196e-92	-0.554006240613821	0.247	0.522	3.34753296972903e-88
UBE2H	2.06020130691896e-92	-0.546593823249274	0.695	0.829	4.17231968677229e-88
TRIM24	5.02894599376109e-92	0.628390156986646	0.844	0.655	1.0184621426565e-87
MSH2	9.67953496923364e-92	0.567056406816761	0.868	0.674	1.9602994219692e-87
TBL1X	1.01568337249466e-91	-0.564760741208185	0.309	0.573	2.05696196597619e-87
EPB41L2	2.59392802315976e-91	0.51473467679253	0.761	0.483	5.25322303250314e-87
WDR54	3.428107871783e-91	-0.562295443260354	0.451	0.68	6.94260406193494e-87
FYN	1.25997845780852e-90	-0.57421272073405	0.432	0.658	2.55170837275382e-86
PGK1	6.40101905500055e-90	0.626779635919993	0.976	0.924	1.29633437901871e-85
TBL1XR1	8.72333773549674e-90	-0.586070630119845	0.521	0.707	1.7666503581928e-85
SESTD1	1.91378322046561e-89	-0.573917648149762	0.27	0.53	3.87579377808696e-85
GOLGB1	4.67556811683904e-89	-0.543966421847721	0.716	0.884	9.46896055022242e-85
TIA1	5.31238383068556e-89	-0.568020231197492	0.512	0.702	1.07586397339044e-84
CRMP1	1.54881946095239e-88	-0.524780349702045	0.484	0.712	3.13666917232077e-84
SLC25A4	1.96515760774078e-88	0.510884066778624	0.736	0.449	3.97983718719662e-84
CITED2	4.81050817654479e-88	0.597920283762204	0.619	0.339	9.7422411591385e-84
H1F0	4.53157388973015e-87	-0.68972878991052	0.286	0.551	9.17734344148151e-83
ROBO1	7.4337032290717e-87	-0.580357596259203	0.327	0.576	1.5054735779516e-82
LBR	1.43667520325803e-86	-0.614199337903774	0.521	0.707	2.90955462163816e-82
ARID4B	4.72870525996663e-83	-0.527999176259071	0.623	0.774	9.57657389248442e-79
IL17RD	9.78649954047848e-83	-0.544884566688291	0.239	0.501	1.9819618869377e-78
ZNF219	3.34910024883612e-82	-0.541822422700645	0.353	0.588	6.78259782394291e-78
SLC5A3	8.51240268087039e-82	-0.582462711494193	0.319	0.563	1.72393179092987e-77
KIAA0232	9.33076811263723e-82	-0.529762699022299	0.282	0.534	1.88966715817129e-77
FAM92A	1.25259851659642e-81	-0.538710582500734	0.301	0.549	2.53676251581107e-77
OGA	8.78084776283227e-81	-0.53825934839329	0.625	0.762	1.77829728892879e-76
ZFAND5	1.38536470110648e-79	0.622862916846266	0.781	0.532	2.80564059268083e-75
RRM1	1.79080444843126e-79	-0.556622352960394	0.597	0.742	3.62673716896299e-75
TEAD1	9.16314318357551e-79	-0.532917361610018	0.297	0.541	1.85571975753771e-74
TSPAN6	1.28547183563352e-78	-0.526380059627648	0.548	0.717	2.603337561525e-74
PIAS1	9.90219470984311e-78	-0.511665194294454	0.283	0.528	2.00539247263743e-73
MYEF2	2.43139849835508e-76	-0.552226725715678	0.464	0.651	4.92406823886871e-72
DAAM1	3.41448107388011e-75	-0.563543149909545	0.292	0.525	6.91500707082201e-71
JUND	9.58074738709872e-75	-0.648408427201909	0.49	0.683	1.94029296083523e-70
SLC6A8	2.98349987539242e-74	-0.500276505125785	0.287	0.533	6.04218394764474e-70
HPF1	3.05153441786309e-73	-0.50104988171247	0.542	0.707	6.17996750305633e-69
USP11	2.60682906837486e-71	-0.504124675066029	0.339	0.562	5.27935022927278e-67
CHD6	3.08949917748164e-71	-0.524759917309155	0.384	0.595	6.25685373423581e-67
IFT57	7.14200525143324e-70	-0.504505874619647	0.389	0.596	1.44639890352026e-65
LITAF	2.09149378076079e-62	0.60973062701669	0.718	0.527	4.23569320479675e-58
ATP1A2	3.40634611549287e-59	-0.505188997347813	0.372	0.565	6.89853215309615e-55
SMC4	3.0429097592946e-57	-0.510364329702015	0.819	0.885	6.16250084452342e-53
CASP8AP2	5.88903938135305e-56	-0.505452575505281	0.393	0.569	1.19264825551162e-51
ARL6IP1	1.30960563369929e-43	-0.644277296574317	0.697	0.804	2.6522133293678e-39
CENPF	1.64771482911581e-43	-0.725340270771826	0.938	0.995	3.33695207192533e-39
NUSAP1	3.89295788468493e-24	-0.559618635301449	0.714	0.73	7.88401830806392e-20
HIST1H1D	3.78161997644192e-17	0.645315937756088	0.539	0.448	7.65853677629018e-13
BNIP3	2.239201311001e-14	0.541443135467957	0.575	0.511	4.53483049503923e-10

## Sheet: D
Table S4D. Differential expression analysis of scRNA data between Day 0 and 13. Related to Figure 4 and S4.
Gene symbol	p_val	avg_log2FC	pct.1	pct.2	p_val_adj
HES4	0	-1.99211325871376	0.084	0.783	0
HES5	0	-2.7973246320041	0.067	0.694	0
AL139246.5	0	-1.56840137680105	0.036	0.608	0
HP1BP3	0	-1.28282323434891	0.435	0.916	0
ID3	0	1.72527275020255	0.923	0.448	0
STMN1	0	-1.2078607793843	0.998	1	0
LIN28A	0	1.49606052469762	0.997	0.78	0
HMGN2	0	-1.23328533239814	0.991	0.997	0
TENT5B	0	0.856104541879751	0.591	0.022	0
MARCKSL1	0	-1.19480600048769	1	1	0
PHC2	0	-1.39486099079859	0.092	0.84	0
PRDX1	0	1.19728301249204	0.997	0.999	0
UQCRH	0	0.706572725597007	1	1	0
L1TD1	0	3.87851721298083	0.998	0.176	0
FOXD3-AS1	0	2.1291962356859	0.909	0	0
ROR1	0	0.840619698358264	0.597	0.037	0
AK4	0	1.45279525534235	0.803	0.095	0
LINC01356	0	1.30002336028646	0.641	0.001	0
SLC16A1	0	1.05690588714727	0.968	0.678	0
MLLT11	0	-1.56459095013624	0.379	0.911	0
S100A10	0	2.27481839161712	0.915	0.024	0
S100A11	0	2.10670002842873	0.946	0.247	0
RAB25	0	0.819255006665587	0.571	0.016	0
NES	0	-1.37238278087137	0.702	0.967	0
CRABP2	0	-1.35610703008255	0.481	0.959	0
RABGAP1L	0	1.07450594642199	0.705	0.099	0
AC104461.1	0	0.952541185800457	0.648	0.007	0
VASH2	0	1.45235179207186	0.833	0.067	0
SOX11	0	-1.79898235976781	0.552	0.994	0
ODC1	0	-2.03541051581608	0.559	0.996	0
VSNL1	0	1.21806543522294	0.666	0.035	0
DPYSL5	0	-0.942976986877488	0.044	0.614	0
KRTCAP3	0	0.861326578530346	0.6	0.006	0
LINC01833	0	-1.57723281652763	0.044	0.788	0
SIX3	0	-2.320027733496	0.112	0.947	0
EPCAM	0	2.49024928948981	0.94	0.046	0
RPS27A	0	0.600154721432947	1	1	0
UGP2	0	1.91398038079254	0.972	0.513	0
TMSB10	0	-0.730675037443092	1	1	0
VAMP8	0	1.01396789746446	0.681	0.012	0
LRP2	0	-1.17832040864039	0.013	0.652	0
FRZB	0	-1.74567682807677	0.087	0.802	0
HSPD1	0	1.12630368058295	1	0.999	0
HSPE1	0	1.15933711248622	1	0.994	0
SPATS2L	0	1.80482018507339	0.903	0.258	0
FZD7	0	1.18092886695135	0.776	0.17	0
FZD5	0	-1.89139751430476	0.244	0.929	0
EPHA4	0	-1.15430506501724	0.032	0.684	0
PTMA	0	0.639082948952725	1	1	0
RAB17	0	1.49380911038305	0.726	0	0
TDGF1	0	2.92599941855622	0.948	0	0
TKT	0	0.891573228769955	0.998	0.985	0
DPPA4	0	1.46173282316637	0.995	0.672	0
ZIC1	0	-1.71097683697113	0.063	0.813	0
PFN2	0	-1.00763499149831	0.74	0.966	0
RPL22L1	0	1.64665232119816	0.98	0.686	0
TCTEX1D2	0	-1.06427578170642	0.258	0.806	0
C4orf48	0	-1.81588970026461	0.431	0.986	0
SEPT11	0	-1.08044672167169	0.653	0.955	0
CCNI	0	-0.791787330573438	0.991	1	0
MAPK10	0	-1.0347283461622	0.065	0.646	0
SPP1	0	1.13668024462339	0.637	0.033	0
GRID2	0	1.17053652027346	0.719	0.006	0
CXXC4	0	-1.04747830656007	0.055	0.663	0
AC106864.1	0	4.13106284740006	0.995	0.003	0
SPRY1	0	-1.57925796128283	0.219	0.8	0
JADE1	0	1.32641632461171	0.867	0.313	0
SFRP2	0	1.72501852094072	0.969	0.574	0
APELA	0	1.28537209581883	0.649	0.037	0
CPE	0	-1.36692779742722	0.105	0.789	0
PALLD	0	-1.66774423525655	0.153	0.869	0
ZFP42	0	1.54101915313356	0.849	0	0
TARS	0	1.11709229808109	0.916	0.507	0
MAP1B	0	-2.17759881340906	0.812	0.999	0
POLR3G	0	2.01750467651323	0.891	0.04	0
H2AFY	0	-1.28852854942918	0.727	0.989	0
SCGB3A2	0	1.49246041902477	0.79	0	0
NPM1	0	0.839375454663834	1	1	0
TUBB	0	-0.667078580561173	1	1	0
POU5F1	0	4.3035922337005	1	0.008	0
HMGA1	0	0.626543485823503	1	1	0
MDN1	0	1.2669079751697	0.837	0.353	0
CD24	0	1.80903694091893	1	0.984	0
MARCKS	0	-1.4106971894016	0.952	1	0
FABP7	0	-2.47293111518677	0.179	0.792	0
TRDN	0	1.7971222273944	0.804	0	0
AL117378.1	0	1.09973814285739	0.629	0	0
RPS12	0	0.528520733187527	1	1	0
MAP7	0	0.796231746533919	0.573	0.019	0
EZR	0	1.09449729447857	0.96	0.677	0
PDGFA	0	1.03688468520662	0.657	0.007	0
NFE2L3	0	0.975503028498889	0.591	0.039	0
FEZF1	0	-1.21890486860267	0.056	0.633	0
MEST	0	-2.17407324532991	0.558	0.982	0
PODXL	0	2.16433649916268	0.948	0.068	0
EPHA1	0	0.793403093377037	0.551	0	0
RARRES2	0	1.19986679116397	0.781	0.145	0
CD99	0	-1.5590032309123	0.33	0.919	0
SMS	0	-1.27911103409531	0.971	0.991	0
PIM2	0	0.799861865371389	0.586	0.033	0
MAGED1	0	-1.06708895505285	0.36	0.856	0
EFNB1	0	-1.02452801804168	0.044	0.637	0
DIAPH2	0	1.2050487233408	0.79	0.107	0
TMSB15A	0	-2.11303221797848	0.494	0.996	0
FZD3	0	-1.43300939131969	0.374	0.919	0
DUSP4	0	-1.15087311915462	0.049	0.666	0
RBPMS	0	1.25084412259713	0.903	0.361	0
AC009446.1	0	2.15312264587778	0.898	0	0
TERF1	0	2.95692323036248	1	0.764	0
ZFHX4	0	-1.39102097486192	0.044	0.738	0
ESRP1	0	1.18936681805356	0.758	0	0
PABPC1	0	0.706969134614349	1	1	0
AC064802.1	0	0.983197644435464	0.596	0	0
MAL2	0	1.17318501956276	0.771	0.045	0
FOXH1	0	1.1823577595342	0.734	0	0
DCTN3	0	-1.2374566862481	0.321	0.872	0
TLE4	0	-1.88610878222037	0.237	0.944	0
TXN	0	0.912358246690566	0.999	0.977	0
LHX2	0	-1.76337600940753	0.039	0.744	0
NR6A1	0	1.65242018144951	0.963	0.343	0
RPL12	0	0.677808306865567	1	1	0
RRAS2	0	1.08676272411948	0.865	0.356	0
LDHA	0	2.389967756069	0.975	0.426	0
LINC00678	0	2.2113401532598	0.927	0	0
MDK	0	-1.96771995644052	0.95	1	0
PLA2G16	0	1.24768646476169	0.693	0.065	0
MALAT1	0	-2.28486959097198	1	1	0
GAL	0	4.16601649072713	0.986	0.031	0
PRSS23	0	-1.74931495070752	0.079	0.804	0
CTSC	0	1.31777033860559	0.898	0.356	0
ZBTB16	0	-1.1357515744231	0.002	0.672	0
CADM1	0	-1.23363570281971	0.201	0.793	0
FXYD6	0	-1.41107293153174	0.252	0.914	0
THY1	0	1.67268969093472	0.817	0.321	0
SEPHS1	0	2.05731312897305	0.991	0.67	0
VIM	0	-2.82634769350001	0.767	1	0
ZEB1	0	-1.23569301229701	0.002	0.671	0
DDX21	0	1.03325085920312	0.972	0.704	0
H2AFY2	0	-1.51582615736148	0.186	0.909	0
FAM213A	0	-1.26153519217034	0.585	0.957	0
PDLIM1	0	1.45493933767453	0.948	0.482	0
PGAM1	0	1.45311834031587	1	0.943	0
DPYSL4	0	-1.07789222598178	0.115	0.735	0
CD9	0	1.59839619710902	0.865	0.142	0
PTMS	0	-1.43699777760958	0.977	1	0
C12orf57	0	-1.13616196798054	0.767	0.988	0
SLC2A3	0	1.81838607273366	0.9	0.146	0
AC092490.1	0	1.11863048270374	0.726	0.035	0
PHC1	0	1.78738653334272	0.942	0.282	0
YBX3	0	0.947339279750492	0.988	0.82	0
SOX5	0	-1.01814389841521	0.008	0.596	0
ITPR2	0	0.936861626240447	0.607	0.027	0
NELL2	0	-1.27459002214675	0.212	0.832	0
COL2A1	0	-2.124324093823	0.067	0.915	0
TUBA1B	0	-1.03477293181888	1	1	0
TUBA1A	0	-3.66371929904024	0.744	1	0
KRT8	0	1.30521182098902	0.924	0.379	0
KRT18	0	2.66030065976249	0.985	0.311	0
HNRNPA1	0	-0.848491861499529	1	1	0
CSRP2	0	-1.01011455887475	0.972	0.993	0
PAWR	0	1.45821127457171	0.972	0.547	0
LINC01405	0	0.945947047230496	0.584	0.003	0
FLT1	0	0.876400621558616	0.581	0	0
CNMD	0	1.51151450500124	0.812	0.011	0
PCDH17	0	-1.01714569691583	0.011	0.575	0
SOX1	0	-1.30836797265602	0.002	0.723	0
MBIP	0	-2.04143749617524	0.246	0.931	0
RPL36AL	0	0.879621902219638	1	0.982	0
SYNE2	0	-1.92987613018626	0.571	0.965	0
SMOC1	0	-1.42600358049642	0.009	0.609	0
VRTN	0	1.49647383623116	0.831	0.002	0
SLIRP	0	0.964841655679726	0.999	0.967	0
EVL	0	-1.11731993850738	0.298	0.832	0
DLK1	0	-5.7276329518696	0.144	0.999	0
CKB	0	-1.77195858281875	0.924	1	0
SNRPN	0	2.03885385606349	1	0.851	0
PWAR6	0	1.15625602357308	0.863	0.417	0
SRP14	0	-0.766461141872793	1	1	0
SPINT1	0	1.00453044147112	0.683	0.003	0
EID1	0	-1.01449237095932	0.969	1	0
PRTG	0	-1.32937303805396	0.074	0.734	0
RBPMS2	0	1.32805339561842	0.879	0.311	0
RCN2	0	-1.02144936259318	0.939	0.998	0
MFGE8	0	1.48654124433029	0.95	0.503	0
IDH2	0	-1.30153024630409	0.405	0.909	0
METRN	0	-2.2136514794523	0.273	0.98	0
CLDN6	0	1.68228590660987	0.892	0.088	0
ZSCAN10	0	1.20064311256194	0.731	0	0
SOCS1	0	0.986872959255437	0.585	0.035	0
PYCARD	0	0.967867325461932	0.648	0.014	0
MT1X	0	1.82961935947548	0.775	0.106	0
CDH1	0	1.08478042019702	0.682	0	0
MARVELD3	0	0.887742064052206	0.611	0.004	0
APRT	0	1.23632671057085	0.995	0.849	0
PFN1	0	1.04727660887975	1	0.99	0
C1QBP	0	1.01070215742099	0.998	0.957	0
NLRP1	0	-1.06795935140072	0.088	0.687	0
CLDN7	0	1.35792235375139	0.783	0	0
EIF5A	0	1.13689194969972	0.998	0.911	0
CENPV	0	-1.13784956208474	0.935	0.996	0
KRT19	0	1.82182002572921	0.884	0.103	0
HCRT	0	-1.23876872638159	0.004	0.589	0
DDX5	0	-0.985647094759293	0.967	1	0
CDH2	0	-2.25837039704867	0.234	0.992	0
PMAIP1	0	1.35639897189674	0.841	0.255	0
CYB5A	0	1.20995367040259	0.882	0.386	0
FLRT3	0	-0.956850481017121	0.008	0.586	0
CST3	0	-1.27517978622987	0.284	0.889	0
ID1	0	1.64413765079799	0.696	0.095	0
DNMT3B	0	2.63524566222594	0.99	0.269	0
NNAT	0	-3.50883496022713	0.306	0.989	0
WFDC2	0	1.47330706887394	0.842	0.167	0
GNAS	0	-1.32825822263365	1	1	0
ATP5F1E	0	-0.750551139764704	0.997	1	0
PLPP2	0	0.928796892802891	0.607	0.006	0
CIRBP	0	-1.31929771551398	0.78	0.994	0
OAZ1	0	0.765795525233634	1	0.995	0
TIMM13	0	1.07301223362304	0.997	0.915	0
AP1M2	0	1.10539955398597	0.701	0.005	0
PRDX2	0	-1.22304451612392	0.983	1	0
FXYD5	0	0.976145675856087	0.662	0.016	0
DMKN	0	1.9822090379227	0.942	0.152	0
APLP1	0	-0.991288977108557	0.059	0.638	0
SPINT2	0	1.7600904370995	0.925	0.236	0
CYP2S1	0	1.35718474969824	0.8	0.022	0
ZNF428	0	-1.14023566802032	0.252	0.833	0
APOE	0	3.4260425695653	0.993	0.267	0
APOC1	0	1.09037161723569	0.793	0.204	0
FTL	0	1.49038501971986	1	1	0
TTYH1	0	-2.72484556563615	0.341	0.977	0
FBLN1	0	-1.89949453722179	0.573	0.987	0
AP000459.2	0	0.88575915999408	0.543	0.003	0
TTC3	0	-2.5359992285813	0.197	0.994	0
MT-ND2	0	0.818656613974723	0.999	1	0
MT-CO1	0	0.530830780276768	0.999	1	0
MT-CO2	0	0.645131288879262	0.999	1	0
MT-ATP6	0	0.737042956849355	0.999	1	0
MT-CO3	0	0.707755845923245	0.999	1	0
MT-ND4	0	0.89105120379096	0.999	1	0
VAX1	0	-0.953035224200986	0	0.571	0
FOXG1	0	-2.49661935626026	0.069	0.977	0
LINC01551	0	-3.61754766461612	0.095	0.995	0
PRELID1	1.21347486217548e-306	0.832539802258433	0.998	0.951	2.45752929087778e-302
CGNL1	2.30622252086831e-305	0.785044259445565	0.542	0.012	4.67056184926251e-301
TUBA4A	5.88804318995563e-305	0.782408564927373	0.52	0	1.19244650682982e-300
MAGED2	4.44460033895813e-304	-1.07975699469525	0.642	0.943	9.00120460645801e-300
FBXO2	3.3073338580366e-303	0.898841224979434	0.581	0.036	6.69801252929572e-299
HSP90AB1	3.83894287939753e-303	0.72160862179801	1	1	7.77462711935589e-299
MAP2	1.22544733599994e-302	-1.23146543181229	0.112	0.682	2.48177594486707e-298
GABRB3	2.86961779488508e-302	0.951639540556293	0.693	0.125	5.81154995820127e-298
TXNDC17	6.21051894761295e-302	0.809481717342789	0.995	0.945	1.25775429727058e-297
MAP6	1.71294631276183e-301	-1.06875901825011	0.007	0.549	3.46905887260526e-297
RBM47	3.85548979488964e-299	0.764501119073216	0.516	0.002	7.80813793261049e-295
PLS3	6.03052943712464e-299	0.926068291490274	0.715	0.145	1.22130282160648e-294
FAM89B	6.13862625443325e-299	-1.00492988777794	0.167	0.734	1.24319458904782e-294
FTH1	1.18065127428019e-298	0.559186664305496	1	1	2.39105496067224e-294
ITM2C	2.34269127196392e-297	1.00891985872078	0.956	0.593	4.74441836398134e-293
WNT5B	1.10439623823506e-296	-0.873096477608091	0.011	0.548	2.23662326167364e-292
SINHCAF	1.97698423360307e-296	0.818341005248434	0.999	0.966	4.00378846989294e-292
TSTD1	8.27632799374542e-296	0.865526779469529	0.654	0.092	1.67612194529332e-291
BASP1	1.04205589562324e-295	-1.21484432126317	0.726	0.968	2.11037159981619e-291
FGF2	3.51194713775734e-294	1.08723101217093	0.737	0.195	7.11239534338616e-290
PRSS8	1.79366284014897e-293	0.732890800159139	0.509	0.003	3.63252598386969e-289
SCG3	1.35497020299377e-290	0.902454219334952	0.747	0.16	2.74408565510299e-286
SERPINH1	1.76535233427218e-290	1.02760579714355	0.916	0.525	3.57519154736803e-286
TRIM71	6.99545345069905e-290	1.06389814668061	0.891	0.48	1.41671923283557e-285
FJX1	9.35604587377862e-289	-1.11112209972829	0.112	0.667	1.89478641035765e-284
MEIS2	7.35865789475818e-288	-0.879413936638523	0.026	0.56	1.49027539684643e-283
RPL39L	3.3416755561169e-287	1.00096020805693	0.876	0.414	6.76756133624795e-283
IFITM3	7.85393039124305e-286	0.902149901331718	0.603	0.067	1.59057798283454e-281
ADM	8.4667915517697e-286	0.97140291604611	0.523	0.015	1.7146946250644e-281
PCBP4	2.00643196846339e-285	-1.11826000896099	0.089	0.641	4.06342602253205e-281
DSG2	8.06603894856993e-285	0.974504541827588	0.791	0.268	1.63353420786438e-280
EIF2S2	1.69004167776694e-284	0.845820650350028	0.995	0.908	3.42267240581362e-280
NCALD	1.87797770091789e-284	-0.86352492634568	0.022	0.55	3.80328043989892e-280
PCDH19	2.0250087904646e-284	-0.99188132091755	0.011	0.533	4.10104780244891e-280
CBX5	2.26106352648683e-284	-0.868762900319547	0.967	0.999	4.57910585384112e-280
CYCS	2.83143299871881e-284	0.858852819547749	0.99	0.902	5.73421810900534e-280
TOMM7	1.62331002314271e-283	0.764886031691439	0.999	0.99	3.28752745886861e-279
POMP	1.3704727652507e-281	0.72533917034235	0.998	0.974	2.77548144418572e-277
RRBP1	1.55807171257218e-281	1.02235425793532	0.791	0.287	3.15540683230117e-277
PFKP	3.53454147537391e-281	0.813997948622525	0.651	0.106	7.15815339592725e-277
NME3	6.47737015073833e-281	0.94640215474667	0.819	0.329	1.31179700292753e-276
SPRY2	6.69385741572995e-281	-1.02761664222283	0.153	0.702	1.35564000383363e-276
FRAT2	1.3266777082222e-280	0.91093635468989	0.651	0.112	2.68678769469161e-276
NKX2-1	6.30713815610323e-280	-1.82024414383493	0.039	0.558	1.27732161937403e-275
TPM3	2.73081557358244e-279	0.814052994042181	0.995	0.947	5.53044769961915e-275
SORBS2	9.67937991306623e-279	-0.902245218200042	0.039	0.569	1.96026801999417e-274
ZFHX3	5.68668115448662e-275	-0.847999320907302	0.024	0.54	1.15166666740663e-270
NANOG	1.79114247995003e-274	0.753859052067854	0.5	0.011	3.62742175039479e-270
USP9X	1.46754285079852e-273	1.29161245994254	0.861	0.451	2.97206778143717e-269
RASGRP2	3.71621289616768e-273	0.762809971801327	0.519	0.023	7.52607435731879e-269
SLC38A2	6.5036732848908e-273	1.03773760109433	0.901	0.513	1.31712391365608e-268
LMO3	3.4472298199865e-272	-0.847931419491999	0.046	0.57	6.98132983143665e-268
DDAH2	2.72097820595993e-271	-1.02587995379026	0.564	0.916	5.51052506271004e-267
CCDC167	4.52370598746086e-271	-0.993555631720959	0.21	0.735	9.16140936580573e-267
NDN	7.20692566613208e-271	-0.973418915032725	0.388	0.842	1.45954658590507e-266
NRCAM	7.44731904977665e-270	-0.877186232401624	0.041	0.562	1.50823105396077e-265
CD2AP	4.21070028708451e-269	0.928169866175225	0.753	0.24	8.52751022140356e-265
PIK3R3	4.62830227814611e-269	-0.923342353281681	0.068	0.593	9.37323777370149e-265
ENC1	1.42327122888607e-268	-1.01609912822853	0.067	0.591	2.88240889274008e-264
CDH3	3.1639825358118e-268	0.739451526205926	0.557	0.05	6.40769743152606e-264
TSPAN3	3.68379544729902e-268	-0.946625606109201	0.452	0.871	7.46042253986998e-264
H1FX	6.96729398536271e-267	-1.09501347113156	0.826	0.978	1.41101637791566e-262
VASP	8.26438110979048e-266	0.959555919470106	0.801	0.335	1.67370246235477e-261
FEZF1-AS1	7.83976453882321e-263	-0.855743669694836	0.027	0.528	1.58770911440248e-258
HNRNPR	9.04173256324347e-263	-0.764778219212933	0.963	0.996	1.83113167870807e-258
ARL4C	2.7211760315922e-262	-1.01684722116369	0.256	0.768	5.51092569918052e-258
ATP5MC2	3.04701984556442e-262	-0.570662858302731	1	1	6.17082459123705e-258
HTATIP2	5.76027165579579e-261	0.729006097414065	0.574	0.067	1.16657021573176e-256
ATP5IF1	8.29600667428622e-260	0.715253776325709	0.998	0.96	1.68010727167645e-255
MAD2L2	3.58554531715553e-259	0.877077742878615	0.937	0.641	7.26144637630338e-255
PPP1R14A	1.35459350186021e-258	0.680276083017692	0.507	0.027	2.74332275996729e-254
PAFAH1B3	1.93013510743793e-258	-0.815684936041035	0.846	0.982	3.9089096195833e-254
SET	2.04996670118218e-258	0.515508254526889	1	1	4.15159256323414e-254
GJA1	1.60349384647706e-255	1.03179989506437	0.882	0.476	3.24739573788535e-251
COX7C	1.94227432217361e-255	0.53507304053452	1	1	3.93349395726599e-251
SLC7A8	3.51985262539095e-255	0.883473157032817	0.714	0.196	7.12840553694174e-251
PEG10	6.84053348447542e-255	-1.6566714904745	0.432	0.837	1.38534484127596e-250
F11R	1.41233885719386e-254	0.689712454468828	0.528	0.043	2.860268653589e-250
USP44	1.87610418920592e-254	0.935401469715913	0.947	0.627	3.79948620397983e-250
IFT22	2.47310752082979e-253	-0.901837954927732	0.283	0.773	5.0085373511845e-249
TUT4	4.28384146928055e-251	-0.984771625579897	0.442	0.855	8.67563574358698e-247
AASS	3.08755110946011e-249	0.949741377938443	0.738	0.254	6.25290850687862e-245
LARP1	4.16534789148021e-249	0.913347812153335	0.912	0.565	8.43566254982573e-245
SLC39A6	9.83645500389226e-249	-0.907244600636936	0.325	0.801	1.99207886738826e-244
QPRT	1.66962777803619e-248	0.953395454808257	0.908	0.505	3.38133017607889e-244
TUBB2B	3.06915131109283e-248	-0.821248716925095	0.998	1	6.21564523522521e-244
CYBA	1.75760872421523e-246	0.94149006131739	0.908	0.596	3.55950918828068e-242
TNFRSF12A	1.16473724953064e-245	0.887683244985394	0.707	0.211	2.35882587774946e-241
MZT2B	1.64833156046779e-244	-0.764278350726577	0.926	0.989	3.33820107625937e-240
HSPA8	2.35049022151995e-244	0.756401518089782	0.999	0.995	4.7602127966222e-240
CRMP1	3.27165445277505e-244	-1.01941058378811	0.484	0.859	6.62575459776003e-240
SLC7A5	5.91070792010417e-244	0.890496172703323	0.587	0.099	1.1970365679795e-239
MSI2	7.13800606279253e-243	-0.963442330868121	0.405	0.836	1.44558898783674e-238
BAZ2B	1.11607506351738e-242	-1.06712673014251	0.338	0.79	2.2602752186354e-238
TMEM123	1.14316735232224e-242	-0.904342001808088	0.44	0.859	2.315142521923e-238
PHPT1	1.26904426250521e-242	-0.839310945196973	0.88	0.975	2.57006844042554e-238
HK1	3.44867707881998e-242	0.896418521057072	0.756	0.296	6.98426082002623e-238
AC006329.1	4.47151637840877e-242	0.815182902644598	0.564	0.082	9.05571496955343e-238
QKI	6.04826436107732e-241	-0.930976909879569	0.729	0.939	1.22489449840538e-236
BCL11A	3.53577955039092e-240	0.741074567643716	0.538	0.061	7.1606607454517e-236
NKAIN4	4.90658364548066e-240	-0.930559630148625	0.045	0.526	9.93681319882743e-236
GPR160	2.77363710017807e-239	0.681902507311742	0.52	0.048	5.61716985528062e-235
SERP1	7.17483731522957e-239	0.813376406278576	0.961	0.762	1.45304805308029e-234
CTXN1	7.7678862465623e-237	-0.861491103832873	0.194	0.693	1.5731523226538e-232
ASRGL1	2.07067422450941e-236	-0.917389764017251	0.275	0.744	4.19352943947646e-232
CELF2	3.6383915903812e-236	-0.975719270062761	0.277	0.745	7.36847064884001e-232
S100A4	4.30073576640542e-236	0.937649271927517	0.578	0.102	8.70985007412426e-232
ANP32B	6.58244796228851e-236	-0.753565529506547	0.959	0.988	1.33307736132267e-231
MRPS34	5.04951078358813e-235	0.790442996978687	0.979	0.845	1.02262692389227e-230
HOMER3	5.92816062118597e-235	-0.900382608959398	0.273	0.755	1.20057108900258e-230
JARID2	1.60939340025635e-234	0.965147176596104	0.922	0.616	3.25934351419916e-230
WASF1	1.88516514532261e-234	-0.884117554596614	0.176	0.668	3.81783645230736e-230
RASL11B	3.82401981814957e-234	0.715304064006522	0.519	0.054	7.74440493571651e-230
UBE2R2	1.26368749695092e-233	-0.812951786772383	0.698	0.937	2.559219918825e-229
UBC	1.41036057411238e-233	-0.921578502209341	0.935	0.997	2.85626223469239e-229
DAZAP1	6.88344310405015e-233	0.821608152102933	0.915	0.591	1.39403489743224e-228
GSTA4	6.97774590518257e-233	-0.801865407557057	0.117	0.609	1.41313310071757e-228
LTBP1	1.66468673149608e-232	-1.01063158430658	0.215	0.692	3.37132356862586e-228
TNNT1	6.47512618335055e-232	0.884331794149938	0.774	0.308	1.31134255465215e-227
CNN2	1.12244906581006e-231	0.845378104639088	0.938	0.66	2.27318384807854e-227
HNRNPDL	1.75696539147594e-231	-0.680201813742574	0.979	1	3.55820631081706e-227
SLC7A3	2.87774131541873e-231	0.747777358931367	0.587	0.107	5.82800171198602e-227
IQGAP1	3.05611825068501e-231	0.857024811113723	0.799	0.351	6.18925068128728e-227
RGMA	4.90188508684327e-231	-0.891010296064373	0.163	0.651	9.92729767787498e-227
COL11A1	5.32479678203848e-231	-0.878843011803466	0.081	0.561	1.07837784429843e-226
GLI3	7.4107063641194e-230	-0.831140689252675	0.127	0.615	1.50081625286146e-225
FEZ1	2.60870663576578e-229	-0.884711125087109	0.284	0.769	5.28315267875286e-225
HACD3	4.10007285429197e-229	-0.795759703448553	0.822	0.969	8.3034675445121e-225
DCX	8.03622215334705e-229	-1.02135295250509	0.064	0.533	1.62749571049584e-224
POLR1D	6.84736858576023e-228	0.730370115237251	0.984	0.842	1.38672908598816e-223
PDCD4	1.37467383117601e-227	-0.907495064444116	0.223	0.705	2.78398944289766e-223
FZD8	2.11888755570924e-227	-0.757040568832564	0.055	0.522	4.29117107782235e-223
IFT81	2.23247308198415e-227	-0.835447725150451	0.232	0.717	4.52120448563431e-223
GPC3	2.57965628787929e-227	-1.17334848086887	0.296	0.733	5.22431991421314e-223
CRB2	3.53092674769196e-227	-0.731201117795558	0.057	0.525	7.15083284942576e-223
REXO2	6.19939651671871e-226	0.926557026481102	0.839	0.482	1.25550178256587e-221
TCEAL7	1.76830923566178e-225	-0.956415965241482	0.13	0.605	3.58117986406223e-221
SLC39A14	2.42755638449692e-224	0.776490297717742	0.626	0.15	4.91628718988317e-220
MSI1	4.18817423308078e-224	-0.767888073938925	0.135	0.622	8.48189045683519e-220
GADD45GIP1	1.4991169759141e-223	0.704145189936739	0.988	0.91	3.03601169962124e-219
SPA17	7.31215142671368e-223	-0.798529230413037	0.093	0.564	1.48085690693805e-218
FNDC3A	2.12293193033186e-222	-0.845514757574114	0.208	0.687	4.29936174530809e-218
RNF165	7.83367163919611e-222	-0.799039389047758	0.093	0.564	1.58647518037e-217
NLN	9.89876263768496e-222	0.849171841587673	0.816	0.405	2.00469740938396e-217
VCL	1.71746248708294e-221	1.01196522059314	0.83	0.441	3.47820502884037e-217
NLGN4X	4.49762148968868e-221	0.859820736279589	0.71	0.25	9.10858304091751e-217
PHF6	1.12222245063712e-220	-0.871984835969259	0.572	0.888	2.27272490703029e-216
MAP9	1.26945394332046e-220	-0.81369168381483	0.164	0.643	2.57089812601259e-216
PSD3	4.37158721582728e-220	-0.892287525483214	0.155	0.631	8.8533384294934e-216
TSPAN18	1.7766013155741e-219	-0.761421382231251	0.08	0.545	3.59797298430067e-215
RBMX	3.59511789527346e-219	-0.689949968763552	0.974	0.995	7.28083276150781e-215
AHCY	4.82402882207498e-219	0.744516042480689	0.969	0.776	9.76962317046625e-215
IGFBP2	1.14759559272633e-217	-0.693973163157204	0.997	1	2.32411059438936e-213
PGK1	1.9967384611362e-217	1.06002604298347	0.976	0.878	4.04379473149304e-213
METTL9	2.01846814886352e-216	-0.757745646598491	0.789	0.96	4.08780169507841e-212
KMT2E	4.95104439482307e-216	-0.876694985820028	0.417	0.824	1.00268551083957e-211
SLC25A5	5.92044855458489e-216	0.6690713372685	0.998	0.981	1.19900924127453e-211
TOX3	6.40526038792634e-216	-0.834928856979818	0.193	0.675	1.29719333376284e-211
PON2	1.16567514358032e-215	-0.845926936761447	0.257	0.717	2.36072530077885e-211
SSBP2	1.31967524759149e-215	-0.828399581321005	0.162	0.631	2.67260631142229e-211
COL4A2	3.14058380780389e-214	-0.869793498194089	0.359	0.778	6.36031032756444e-210
DCUN1D5	3.97629023717316e-214	0.823566467208591	0.901	0.62	8.05278298832308e-210
MID1IP1	1.73570578574476e-213	0.790924371714518	0.712	0.264	3.51515135729029e-209
NOVA1	1.61862391324036e-212	-0.860538106090665	0.162	0.63	3.27803714909438e-208
SRP9	1.89163037772801e-210	-0.567442659476674	0.999	1	3.83092984097476e-206
ARL2BP	2.00736663022788e-210	-0.763485087664392	0.194	0.661	4.06531889953751e-206
VPS35	1.68350560446475e-209	-0.822285608265748	0.603	0.886	3.409435550162e-205
FZD2	2.50040749076024e-209	-0.815554378749783	0.195	0.661	5.06382525028764e-205
RAC3	2.74422223137927e-209	0.839258758648703	0.841	0.472	5.5575988629893e-205
ISYNA1	4.95563960687562e-209	-0.850919375699004	0.417	0.806	1.00361613318445e-204
USP3	9.65323534297575e-209	-0.782421524895869	0.162	0.629	1.95497322165945e-204
PDPN	1.46839064970631e-208	0.832776303167291	0.779	0.345	2.97378474378522e-204
PPDPF	1.51763729787266e-207	-0.728919396551688	0.802	0.965	3.07351905565172e-203
NRIP1	1.23146935481257e-206	-0.765698506529356	0.118	0.58	2.49397173736642e-202
CNN3	4.9594988862014e-206	-0.728299128772568	0.851	0.978	1.00439771443351e-201
YWHAB	6.6308857736463e-206	0.569367618842327	0.999	0.988	1.34288698687885e-201
DDT	1.66017594017012e-205	0.736137504468231	0.942	0.706	3.36218831403252e-201
EIF4EBP1	1.84544693088541e-205	0.848767704942053	0.946	0.691	3.73739912442914e-201
NAA38	3.30376769420381e-205	-0.828243088785188	0.509	0.845	6.69079033430156e-201
SNX5	3.56080894105844e-205	0.81532605784773	0.843	0.499	7.21135026743155e-201
CDKN1C	1.0838353000128e-204	-1.53792701697487	0.264	0.713	2.19498324958592e-200
SLC44A1	1.23153704124296e-203	0.754877177747627	0.648	0.197	2.49410881592525e-199
LRRFIP1	1.43361818683839e-203	0.892350844544605	0.809	0.446	2.90336355198511e-199
EEF1E1	1.63817283708704e-203	0.761518124063128	0.929	0.689	3.31762762966868e-199
HSPA9	5.93428739832537e-203	0.779681032197591	0.947	0.764	1.20181188390885e-198
ZNF521	8.14687221292916e-203	-0.708799780165913	0.073	0.511	1.64990456056241e-198
AKAP9	1.53035896946296e-202	-0.976086710753816	0.581	0.884	3.09928298495639e-198
SH3BGRL	1.65216251146405e-202	-0.819289291486607	0.496	0.844	3.345959518217e-198
FAM107B	2.4633072297819e-202	-0.805542700968352	0.26	0.713	4.9886898017543e-198
TERF2IP	2.81847399072202e-202	-0.886951637243001	0.217	0.67	5.70797352601024e-198
SLC3A2	1.22894531798677e-201	0.89825347734806	0.859	0.55	2.48886005798682e-197
DPYSL2	2.27687084180918e-201	-0.767084515122306	0.703	0.933	4.61111882883195e-197
TMEM97	9.14105199516777e-201	-0.851927488198114	0.721	0.918	1.85124585006138e-196
ENO1	9.34584755238402e-201	0.633800178363676	0.998	0.991	1.89272104630881e-196
COL5A2	2.27963469195231e-200	-0.758243476031633	0.097	0.542	4.61671617814181e-196
CETN2	1.45876942287952e-199	-0.794012350253304	0.321	0.747	2.95429983521559e-195
ITGA6	1.87268085820623e-199	0.797907763462751	0.745	0.325	3.79255327403926e-195
TUBA1C	1.8840911240836e-199	0.810921850633075	0.961	0.647	3.8156613444941e-195
FKBP4	2.48079538395837e-199	0.820574658328361	0.863	0.557	5.02410681159249e-195
ATP6V0E2	3.32817988665877e-199	-0.71618229766015	0.129	0.58	6.74022990646133e-195
ID4	3.36621701039833e-199	-1.17367126405518	0.248	0.698	6.8172626894587e-195
TCAF1	4.21703577890265e-199	-0.841838362881799	0.275	0.722	8.54034085943365e-195
USO1	5.10735987391057e-199	0.817156003587782	0.827	0.492	1.03434252166437e-194
TYMS	7.50201171395739e-199	-1.21055071294308	0.677	0.844	1.51930741231065e-194
NETO2	5.63798873418301e-196	-0.730509445403788	0.098	0.536	1.14180547844674e-191
TMEM106C	7.00941947502133e-196	-0.787847415962124	0.28	0.718	1.41954763208132e-191
TUNAR	7.87330754499777e-196	0.652411248602183	0.525	0.093	1.59450224401295e-191
NSD3	2.37220006615686e-195	-0.786590105819199	0.575	0.889	4.80417957398088e-191
PTOV1	2.48204684307318e-195	-0.779561490432742	0.552	0.865	5.0266412665918e-191
SFPQ	2.72836571539545e-195	-0.742490627329655	0.954	0.994	5.52548624681886e-191
CALR	2.351823431633e-194	0.713799569503582	0.998	0.953	4.76291281374315e-190
SCD	2.77465319660576e-194	0.800295056125269	0.939	0.682	5.61922765376599e-190
HIPK2	2.67770428895973e-193	-0.798401283017003	0.235	0.681	5.42288672600124e-189
CHD3	8.10806558328829e-193	-0.719274098249561	0.099	0.535	1.64204544192754e-188
UBE2E3	1.03598270829485e-192	-0.746215765917237	0.748	0.94	2.09807218083874e-188
SHC1	1.42548719762072e-192	0.739246109280771	0.67	0.237	2.88689667262148e-188
ACTN1	2.22485266051338e-192	0.758815682535873	0.862	0.536	4.5057716080717e-188
SOX9	3.86140941153365e-192	-0.844845394589574	0.075	0.5	7.82012634023794e-188
YARS	4.44150764507829e-192	0.769877050364073	0.747	0.342	8.99494128281256e-188
EZH2	1.41334183072722e-191	-0.85829236877762	0.421	0.792	2.86229987558877e-187
PDLIM7	6.57274113146625e-191	-0.825101067254035	0.258	0.689	1.33111153394455e-186
SEMA6A	5.55342788789581e-190	0.840721842568621	0.911	0.618	1.12468021585666e-185
SEMA5A	6.6999221237158e-190	-0.738690509097592	0.096	0.524	1.35686822849492e-185
SVIL	9.22026849385958e-190	-0.764529626622011	0.208	0.646	1.86728877537644e-185
KLHDC8B	4.57020709557686e-189	-0.685883800705336	0.114	0.547	9.25558340996226e-185
PRR13	7.40558876030804e-189	0.744761264346524	0.773	0.38	1.49977983573758e-184
FBLIM1	9.77441684696782e-189	0.641069199742368	0.559	0.126	1.97951489984792e-184
HES6	7.70940769772993e-188	-1.24671611618933	0.327	0.722	1.56130924694427e-183
OTX2	9.29451180919819e-188	-0.860339401133456	0.235	0.678	1.88232453159882e-183
SRM	3.47785991019787e-187	0.756883256444582	0.972	0.84	7.04336189013272e-183
HSPA4	1.02297961722578e-185	0.778235687674932	0.964	0.827	2.07173832080564e-181
SORL1	1.35624113739795e-185	0.622604374702579	0.547	0.119	2.74665955145833e-181
EPB41L2	1.36064735089397e-185	0.813631989766675	0.761	0.384	2.75558301503046e-181
TMEM98	1.38550702204016e-185	-0.773252333726684	0.517	0.848	2.80592882103573e-181
VPS28	2.27325696536939e-185	-0.772874048038637	0.418	0.795	4.60380000626609e-181
GDF11	6.8649707198018e-185	-0.747575391016504	0.252	0.698	1.39029387017426e-180
EMD	7.33699886792129e-184	0.747827640958892	0.736	0.331	1.48588901073142e-179
TMEM132A	2.21431216259725e-183	-0.711770024266478	0.153	0.585	4.48442499169195e-179
C19orf24	3.04845382234601e-183	0.698700136193	0.674	0.247	6.17372868101513e-179
SLC1A5	4.27793985040533e-183	0.736867614945082	0.662	0.237	8.66368378504087e-179
SNRPA1	4.42381714765927e-183	0.687726418167201	0.969	0.83	8.95911448743955e-179
EIF3A	2.49074407663788e-182	0.607204330615646	1	0.986	5.04425490400704e-178
IQGAP2	3.81845696565412e-182	0.794044898000675	0.764	0.378	7.73313904684273e-178
AKAP1	7.14090972661701e-182	0.801969848815854	0.683	0.272	1.44617703783448e-177
PHGDH	1.01116852722056e-181	0.699267633143012	0.982	0.882	2.04781850132707e-177
TSC22D1	1.09070982597091e-181	-0.849950957584329	0.527	0.844	2.20890553955629e-177
MEX3A	2.4152508841114e-181	-0.79778624038664	0.559	0.865	4.89136609050242e-177
MRPS12	8.67912403415798e-181	0.767518733836283	0.813	0.486	1.75769619939768e-176
RAB3B	1.41070465116502e-180	0.675848692121449	0.57	0.148	2.8569590595394e-176
PTPN14	2.26874776297766e-180	0.588231289673797	0.506	0.095	4.59466796958236e-176
CBR1	5.73326505500694e-179	0.847927099955635	0.752	0.4	1.16110083894001e-174
CHMP3	5.86030054389682e-179	-0.714174012256864	0.213	0.643	1.18682806614998e-174
AURKAIP1	3.5140198649675e-178	0.631501136184879	0.987	0.902	7.11659303053218e-174
FAM162A	3.81627380876807e-178	0.955758057410801	0.832	0.544	7.7287177175171e-174
HES1	1.02765516705056e-176	-1.01491397635056	0.227	0.634	2.0812072443108e-172
PUF60	1.11364699970771e-176	-0.706131002834582	0.695	0.908	2.25535790380806e-172
BMP7	6.38670137528795e-176	-0.69102399317864	0.106	0.518	1.29343476252332e-171
LITAF	1.00277574452694e-175	1.01583401493288	0.718	0.352	2.03082143781596e-171
REEP5	2.43390020848282e-175	0.715083170173908	0.728	0.337	4.9291347022194e-171
ARL3	1.44534603622772e-174	-0.702664779412771	0.691	0.916	2.92711479256839e-170
SLC6A6	1.66614358704139e-174	0.659913617715898	0.561	0.151	3.37427399247623e-170
CALM2	8.78512685968213e-174	-0.639347380995527	0.994	1	1.77916389162282e-169
SLC29A1	8.40421647205348e-173	0.689089474579012	0.675	0.272	1.70202191992027e-168
DAAM1	5.43843048168395e-172	-0.805516416811172	0.292	0.691	1.10139094115063e-167
BAZ1A	7.0193280311058e-172	-0.792345071940574	0.397	0.768	1.42155431285955e-167
ARMCX3	1.4988279637648e-171	-0.839226254879844	0.29	0.689	3.03542639221647e-167
ESD	1.53503371078464e-171	-0.71658946533386	0.596	0.871	3.10875027108106e-167
FAM210B	2.77635735315559e-171	-0.719189535090412	0.199	0.614	5.6226789116107e-167
KIF5B	2.83823290795198e-171	-0.705767517009661	0.818	0.95	5.74798928518435e-167
SCCPDH	8.63836956525001e-171	-0.708331854844014	0.282	0.691	1.74944260435443e-166
GPR176	9.56758369907248e-171	0.629350239175237	0.564	0.149	1.93762705073616e-166
PGM1	1.7392784159399e-170	0.647297474045571	0.515	0.116	3.52238664796148e-166
TALDO1	2.6582589423537e-170	0.637561907596794	0.962	0.855	5.38350601005471e-166
PAK2	7.73293118913663e-170	-0.735866769330335	0.574	0.868	1.56607322442395e-165
HOOK1	1.22997455414147e-169	0.614681765280297	0.541	0.134	2.49094446704731e-165
TNIK	1.36004110547054e-169	0.713538290336788	0.619	0.205	2.75435524679894e-165
TGIF1	2.198199832398e-169	0.759251739394003	0.763	0.391	4.45179430057243e-165
RCC2	2.21903776390373e-169	0.680040413889544	0.903	0.637	4.49399527945783e-165
CNIH2	3.12849172509363e-169	-0.674656144476401	0.115	0.518	6.33582144165961e-165
TEAD4	4.77066538016148e-169	0.566224375442889	0.504	0.105	9.66155152790303e-165
MMD	8.21757538752825e-169	-0.715614506342648	0.259	0.67	1.66422336748222e-164
PSIP1	2.6571626151473e-168	0.528200951587906	0.999	0.985	5.38128572819632e-164
LYRM2	3.00962378130532e-168	-0.72153452849547	0.354	0.739	6.09509008189953e-164
H2AFV	4.6204816863669e-168	-0.60541744446247	0.959	0.985	9.35739951123025e-164
TRMT112	1.25558784034912e-167	0.55063459784723	0.996	0.939	2.54281649427504e-163
JUND	1.76888127973275e-167	-0.879951091483885	0.49	0.812	3.58233836771476e-163
PNMA1	2.77149055930598e-167	-0.703282604730505	0.23	0.646	5.61282268070648e-163
HMGA2	2.88814537132518e-167	-0.796194300869647	0.566	0.841	5.84907200600776e-163
IFT57	5.27617154067864e-167	-0.752263539874593	0.389	0.753	1.06853026041824e-162
ETV4	5.80495554109176e-167	0.714620961041371	0.599	0.196	1.1756195961819e-162
CBX1	2.22732040443275e-166	-0.61381264386229	0.921	0.985	4.5107692830572e-162
ANP32A	5.88134766711554e-166	-0.649404207900485	0.884	0.975	1.19109052954424e-161
NQO2	7.22219261181619e-166	0.709312843818689	0.734	0.353	1.46263844774501e-161
MTHFD2	1.144507000271e-165	0.739808259183375	0.831	0.529	2.31785557694884e-161
ODF2L	1.37132189930409e-165	-0.719133049213845	0.245	0.649	2.77720111047065e-161
RDX	1.63913000707411e-165	-0.676200334483992	0.718	0.921	3.31956609032649e-161
NONO	2.32067951857801e-165	-0.564411510454305	0.967	0.995	4.69984016102418e-161
AKIRIN1	8.41555517767103e-165	0.627884776862669	0.983	0.897	1.70431823458194e-160
MCRIP2	1.44030529826418e-164	0.624266868038565	0.618	0.214	2.91690629004462e-160
SKA2	1.6742926666789e-164	-0.748735599029454	0.729	0.894	3.39077750855811e-160
FOXN3	3.21643243545519e-164	0.675655212107387	0.657	0.255	6.51391896828386e-160
ZNF292	7.52083919673641e-164	-0.758543760224441	0.614	0.878	1.52312035412306e-159
CFAP36	9.73260982468407e-164	-0.707062115895346	0.355	0.74	1.97104814169502e-159
PLEKHO1	4.15682284888757e-163	-0.723475835442419	0.399	0.759	8.4183976335671e-159
CUEDC2	1.01592106862439e-162	-0.706309945334356	0.466	0.806	2.05744334817811e-158
TOMM20	1.69808275356138e-162	0.559370907198317	0.993	0.957	3.4389571925125e-158
ATRX	1.07715832407685e-161	-0.685873969572769	0.89	0.978	2.18146103792043e-157
LAPTM4B	1.2063420047376e-161	0.551088317653772	0.997	0.952	2.4430838279946e-157
CEBPZ	1.79733648496871e-161	0.702677181147832	0.896	0.661	3.63996584935862e-157
SALL4	2.4277686955754e-161	0.724653154333454	0.807	0.473	4.91671716227929e-157
CEP290	2.55689072053849e-161	-0.753660309324492	0.223	0.622	5.17821508723455e-157
PCM1	4.57499819328833e-161	-0.717514730490594	0.761	0.935	9.26528634104753e-157
CNTNAP2	1.40375682497136e-160	-0.848126140339944	0.394	0.739	2.84288832193199e-156
SLC39A1	2.93856952499352e-160	0.6754593434961	0.885	0.617	5.95119100201687e-156
CCDC88A	3.35429513267427e-160	-0.740910784689553	0.655	0.902	6.79311850269192e-156
BCL7A	1.6522115817912e-159	-0.653418106581003	0.208	0.612	3.34605889544354e-155
COL9A1	4.64190917527377e-159	-0.722321948075728	0.136	0.522	9.40079446176444e-155
FAM204A	8.83802072465788e-159	-0.715722305725678	0.421	0.766	1.78987595715771e-154
PKIG	1.01219039632881e-158	-0.660404596787081	0.273	0.671	2.04988799064512e-154
LAMTOR4	3.1002579910163e-158	0.588725360354981	0.978	0.847	6.27864248340621e-154
MAP7D1	3.69020377425562e-158	-0.647915568239532	0.245	0.647	7.47340068362249e-154
NDUFB11	4.18143276706784e-158	-0.544431254963238	0.958	0.991	8.4682376398658e-154
TPI1	4.42105599140597e-158	0.558002395540367	1	0.995	8.95352259379537e-154
EIF2AK4	6.86641781803472e-158	0.721046143669677	0.826	0.528	1.39058693650839e-153
MAGEF1	1.07018030510704e-157	-0.684080311948187	0.481	0.799	2.16732915390279e-153
TNNI3	1.75677203042854e-157	0.59546944572337	0.528	0.141	3.55781471602387e-153
TXNIP	1.87709232160275e-157	-0.745698874308709	0.162	0.561	3.80148736970989e-153
WWC2	3.11991858910677e-157	0.669070647356509	0.653	0.265	6.31845912665904e-153
NUCB2	3.13209139041625e-157	-0.707569293842546	0.323	0.705	6.34311148387099e-153
FBL	4.85096430212573e-157	0.585238943991614	0.978	0.839	9.82417290466504e-153
TDRP	1.42832561303549e-156	0.577970146486321	0.529	0.142	2.89264503151948e-152
LGALS1	1.83465428915213e-156	0.629411042143586	0.551	0.153	3.71554186639089e-152
CAMK2N1	2.18549652303539e-156	-0.779024190027966	0.172	0.563	4.42606755845128e-152
NELFCD	2.25313523516057e-156	-0.664244910538197	0.298	0.69	4.56304947824718e-152
FRAS1	2.79024474033832e-156	0.608360162601441	0.576	0.181	5.65080364813317e-152
CLDN10	3.62011148133864e-156	0.575553311806951	0.544	0.147	7.33144977200701e-152
CTSV	5.77855224171495e-156	0.670236630379285	0.599	0.208	1.17027239999211e-151
SPTBN1	6.07690587474304e-156	0.721070272653737	0.871	0.578	1.23069497775296e-151
RAB34	6.23601142068784e-156	0.660126598758552	0.926	0.709	1.2629170329177e-151
ACTG1	6.37758129901145e-156	-0.564575470499737	1	1	1.2915877646758e-151
NCL	6.58466672827873e-156	0.661339981144095	1	0.999	1.33352670581101e-151
NOP16	6.70178502034072e-156	0.628874160166245	0.605	0.211	1.3572455023194e-151
SEPT6	8.23198159517852e-156	-0.650526416532441	0.196	0.594	1.66714091265555e-151
CITED2	5.55596755053891e-155	0.821476310556401	0.619	0.241	1.12519454833514e-150
TRIR	7.47995886455414e-155	-0.576581279601428	0.915	0.968	1.5148412692495e-150
CDK4	3.65604321890708e-154	-0.651950412227315	0.806	0.929	7.40421872693063e-150
PHB	4.42348616984046e-154	0.564211807427851	0.986	0.911	8.9584441911609e-150
LDB2	6.41273396227491e-154	0.596563533341683	0.506	0.126	1.29870688203991e-149
WDR83OS	1.40438128578371e-153	-0.618202698362626	0.807	0.943	2.84415297996918e-149
ARL2	1.40916591996817e-153	0.629454729342249	0.939	0.745	2.85384282111954e-149
EFHC1	1.57371584387136e-153	-0.588627931841777	0.121	0.504	3.18708932700828e-149
BTG1	5.24024005975236e-153	-0.787657055837433	0.636	0.89	1.06125341690105e-148
BORCS7	2.3233273492136e-152	-0.603195197411453	0.15	0.537	4.70520254762739e-148
GNAI2	2.32963931680706e-152	-0.552545634692413	0.964	0.991	4.71798554439765e-148
PCNX4	8.04513765062441e-152	-0.676236800976177	0.213	0.601	1.62930127700445e-147
WSB1	9.63368878440752e-152	-0.729014190647417	0.629	0.886	1.95101465261821e-147
CHCHD10	1.40517365332159e-151	0.669907273735394	0.813	0.515	2.84575768270688e-147
GNL3	2.20183153191542e-151	0.66960560432165	0.897	0.651	4.45914921843512e-147
SHISA2	5.0101778812808e-151	-0.85850402056377	0.344	0.714	1.01466122451699e-146
TUBB2A	1.00544242705225e-150	0.762551514284167	0.846	0.563	2.03622200326621e-146
ZNF121	1.21608472661045e-150	0.624929211783103	0.634	0.244	2.46281478833148e-146
DNAJA1	1.25584928712568e-150	-0.63535903873195	0.934	0.991	2.54334597628692e-146
ITGB5	1.32709742210067e-150	0.662821032373375	0.568	0.189	2.68763769923827e-146
MEAF6	2.86831114085176e-150	-0.668681216708229	0.434	0.773	5.80890372245298e-146
AC010642.2	4.23422732394768e-150	-0.677266099631312	0.383	0.739	8.57515717645884e-146
RRM1	6.03219086093994e-150	-0.785724108918874	0.597	0.823	1.22163929315756e-145
CEP78	7.24596546285394e-150	-0.729673083413209	0.302	0.671	1.46745292553718e-145
ANXA11	1.19770806387548e-149	0.530879065647255	0.506	0.129	2.42559837096062e-145
CACYBP	1.31070471150213e-149	0.604755709660054	0.973	0.827	2.65443918173412e-145
IGFBP4	1.62925214645589e-149	0.549079978599353	0.526	0.145	3.29956144700248e-145
MARCH6	3.9327876612452e-149	-0.680434155116533	0.348	0.711	7.96468157155378e-145
EPRS	4.64565011033487e-149	0.698906566921506	0.904	0.717	9.40837060345019e-145
ERBB2	1.38413846171499e-148	0.699500762480597	0.651	0.282	2.8031572126652e-144
STARD3NL	1.99778395800437e-148	-0.66866707811444	0.385	0.74	4.04591207175046e-144
CHD9	2.25145018915603e-148	-0.703203043144292	0.496	0.811	4.55963692307878e-144
NME4	6.45504148598287e-148	0.544824825085757	0.992	0.93	1.30727500174125e-143
RSF1	9.18437326807969e-148	-0.633965787852687	0.809	0.943	1.8600192742515e-143
GPC4	1.07141244825246e-147	0.634444918967804	0.632	0.236	2.16982449020088e-143
COTL1	1.55883057161536e-147	-0.669506119833282	0.798	0.939	3.15694367363543e-143
SHTN1	2.45820547030436e-147	-0.658919345347207	0.185	0.568	4.97835771846038e-143
ZNF217	2.03778822838151e-146	0.579388887919866	0.544	0.165	4.12692872011823e-142
MYL9	3.2768094325932e-146	0.711706007617141	0.751	0.383	6.63619446288775e-142
DHCR24	1.91980538825284e-145	0.791714771464634	0.774	0.481	3.88798987228965e-141
KCNQ1OT1	2.13389755848917e-145	-1.15556429300131	0.475	0.773	4.32156933545227e-141
MFHAS1	2.86304663552665e-145	0.57158186347839	0.555	0.178	5.79824204626857e-141
MSRB2	1.26218383708454e-144	-0.666427262788384	0.401	0.743	2.55617470686361e-140
NSD2	4.19858376978042e-144	-0.708382156287784	0.384	0.73	8.50297185055931e-140
LYAR	4.69534559458026e-144	0.734950449234634	0.738	0.424	9.50901389814394e-140
TSPAN6	1.26203816142629e-143	-0.658389529322063	0.548	0.831	2.55587968452052e-139
FAM92A	2.09846621599181e-143	-0.635386209623023	0.301	0.678	4.24981378062661e-139
MRPL52	8.62684284225535e-143	0.566128688382409	0.971	0.849	1.74710821241355e-138
TGFBR1	1.00118524052287e-142	-0.640905485708516	0.228	0.61	2.02760034910692e-138
COA4	1.38291798908364e-142	0.600917493840001	0.903	0.691	2.80068551149219e-138
FHL1	3.7343691494866e-142	-0.645482898394546	0.246	0.629	7.56284440154027e-138
SNHG8	4.42240165066736e-142	0.659202826376821	0.792	0.483	8.95624782293154e-138
FAM98A	4.57893825294994e-142	0.663918953942736	0.649	0.291	9.27326574987422e-138
SSR3	1.20900122220888e-141	0.576163624399451	0.963	0.806	2.44846927521741e-137
RUFY3	1.69985478691933e-141	-0.669017675573091	0.18	0.557	3.44254591446903e-137
DCP2	1.79018393065038e-141	0.630592729055241	0.832	0.54	3.62548049635314e-137
ZYX	2.41972688282497e-141	0.604898567261334	0.587	0.216	4.90043088309713e-137
DESI2	3.06892758993049e-141	0.628187934016798	0.83	0.538	6.21519215512723e-137
PLCH1	8.52492682173393e-141	-0.635153027430294	0.181	0.551	1.72646817993755e-136
LBR	4.50932939756877e-140	-0.7737226188548	0.521	0.795	9.13229389595627e-136
MXD4	9.10524757027893e-140	-0.781484110340193	0.295	0.647	1.84399473793289e-135
GARS	2.84883460412043e-139	0.659340478266427	0.813	0.534	5.7694598402647e-135
RBMS1	1.16342066703075e-138	0.574945367585439	0.604	0.222	2.35615953487068e-134
FGFR1	1.84078005941232e-138	0.763060419776748	0.948	0.795	3.72794777632182e-134
NOLC1	4.38764125163483e-138	0.684554291993737	0.793	0.507	8.88585106281086e-134
MGST1	7.45272821731998e-138	-0.720397605961711	0.999	0.986	1.50932651857164e-133
DCTN2	4.19208566447001e-137	-0.657453201945628	0.634	0.859	8.48981188768467e-133
NREP	4.21704601190643e-137	-0.736285305835979	0.781	0.922	8.5403615833129e-133
NT5C3B	6.39549224703823e-137	-0.611634698075353	0.615	0.864	1.29521508987018e-132
IARS	8.03313830024782e-137	0.627647222924739	0.829	0.545	1.62687116856619e-132
BAX	1.00716218150727e-136	0.678002006212524	0.885	0.639	2.03970484998853e-132
PKIA	1.0143226739928e-136	-0.61031804377749	0.216	0.583	2.05420627937022e-132
LARS	5.37343334148857e-136	0.587171298553735	0.959	0.783	1.08822772031826e-131
EFNA5	5.3813815681702e-136	-0.607055309686812	0.165	0.535	1.08983739518583e-131
EIF3B	6.02212623523855e-136	0.60087660033889	0.9	0.67	1.21960100516051e-131
PAICS	8.50838113375556e-136	0.521266998375138	0.991	0.925	1.72311734720818e-131
EIF4G1	1.57609752824573e-135	0.671707508766941	0.873	0.631	3.19191271420325e-131
FLVCR1	1.72081081319845e-135	0.64151494072242	0.607	0.253	3.48498605888951e-131
FUNDC2	3.26322960314338e-135	-0.611377550648597	0.622	0.856	6.60869259228597e-131
SVBP	3.76849546804199e-135	-0.678657755172715	0.452	0.766	7.63195702187864e-131
CCNC	1.01687529610049e-134	0.614993803406784	0.801	0.52	2.05937584966272e-130
MRPL12	2.05636710907434e-134	0.603520031521643	0.885	0.671	4.16455466929736e-130
TMPO	5.73803887185986e-134	-0.710734550457688	0.852	0.93	1.16206763232906e-129
DPCD	1.44628645431895e-133	-0.622643662750437	0.322	0.672	2.92901932728675e-129
ARFGEF1	2.96288345646412e-133	0.62163776287899	0.666	0.316	6.00043157603113e-129
TMEM38B	1.57309974317236e-132	-0.685922624165748	0.168	0.521	3.18584159987267e-128
SMDT1	5.49175478022757e-132	-0.651583568430429	0.503	0.799	1.11219017809169e-127
C1GALT1	1.61170381359803e-131	0.62218117642127	0.698	0.362	3.26402256329872e-127
ATP5MC1	3.33344230890723e-131	0.555227480789151	0.956	0.819	6.75088736399893e-127
PET100	4.30869355283163e-131	-0.635473422807995	0.532	0.811	8.72596618319462e-127
SPATA33	1.18845213998626e-130	-0.577738960961449	0.196	0.561	2.40685327390017e-126
MLEC	1.24429669929897e-130	0.567065722850826	0.968	0.847	2.51994967542027e-126
BCL2L12	1.32058704520742e-130	0.607454492681203	0.805	0.513	2.67445288395407e-126
BLVRB	1.43017660063121e-130	0.55221015838199	0.521	0.168	2.89639365159832e-126
SPCS2	1.51365657198026e-130	-0.518937474946918	0.909	0.974	3.06545728957442e-126
LUC7L3	3.07535112966305e-130	-0.566272700752035	0.898	0.979	6.22820110779361e-126
LARP7	4.50091033759214e-130	-0.663129833762113	0.467	0.771	9.1152436156916e-126
CRTAP	8.01677272909489e-130	0.569189201857871	0.626	0.269	1.6235568130963e-125
PLPPR3	1.20143691580156e-129	-0.641375457948293	0.307	0.659	2.43315004188131e-125
ANKRD26	1.30392999866901e-129	-0.636531527851116	0.226	0.585	2.64071903330448e-125
ATIC	1.3159036799451e-129	0.596624697682808	0.831	0.566	2.66496813262482e-125
DYNLT1	1.99873891184287e-129	-0.539615107189451	0.85	0.956	4.04784604426419e-125
SLC25A39	2.34796439925415e-129	0.611405738927525	0.76	0.472	4.7550975013695e-125
ID2	2.9865047800687e-129	-0.818461858758836	0.299	0.672	6.04826948059514e-125
AARS	3.62942213930758e-129	0.556845821054074	0.572	0.215	7.35030571652572e-125
DUT	3.6893786077697e-129	0.562622508002713	0.992	0.879	7.47172955645519e-125
SESTD1	7.81815939616819e-129	-0.62754117406811	0.27	0.622	1.58333364091198e-124
ZNF649	8.88608607917763e-129	0.503480990060181	0.523	0.165	1.79961015275505e-124
SOX21	1.21203032697427e-128	-0.581997270678431	0.158	0.528	2.4546038181883e-124
TCF7L1	1.34984534259752e-128	0.627488483965964	0.818	0.558	2.7337067878285e-124
PTBP3	6.34086304319813e-128	0.593516119874936	0.678	0.339	1.28415158350849e-123
METTL8	6.47414320521423e-128	0.512965834384015	0.525	0.174	1.31114348191999e-123
HNRNPA0	2.1308579292995e-127	-0.523229433287383	0.924	0.978	4.31541347841735e-123
DUSP23	2.58149435210394e-127	0.55994637308982	0.628	0.276	5.2280423618809e-123
MRPS16	7.12887849769275e-127	0.570966929298726	0.877	0.655	1.44374047335274e-122
MRPL14	1.09314884478311e-126	0.524129725502436	0.956	0.834	2.21384504045476e-122
AKT3	3.90222518364732e-126	-0.56862851266703	0.169	0.521	7.90278644192254e-122
ETF1	7.66925104828237e-126	0.602044778600718	0.816	0.539	1.55317672229815e-121
ATF4	8.05373587343293e-126	0.568596006371467	0.918	0.727	1.63104258908764e-121
MTHFD1	1.69760913108232e-125	0.620114400032192	0.711	0.394	3.43799801226791e-121
SOX4	3.45527578411429e-125	-1.01271923588351	0.933	0.987	6.99762451798825e-121
CECR2	5.1997824334419e-125	0.640046188070392	0.7	0.371	1.05305993842065e-120
NET1	1.5184100149508e-124	0.614240037668848	0.619	0.287	3.07508396227836e-120
TPGS2	1.67994652538045e-124	-0.59155437896829	0.682	0.878	3.40222770320048e-120
CCND1	1.74036300866038e-124	-0.687400412723529	0.855	0.959	3.524583165139e-120
ZNF664	2.91807715154325e-124	-0.544667117656384	0.188	0.541	5.90968984730539e-120
AASDHPPT	3.11535853597186e-124	-0.612223171842591	0.421	0.738	6.30922410705021e-120
TSPAN14	3.46510961644709e-124	-0.599483634973153	0.273	0.619	7.01753999522865e-120
SFRP1	2.88297197929905e-123	0.521138923889644	0.998	0.981	5.83859485247643e-119
BCAT1	3.06630676004538e-123	0.625890273547356	0.89	0.646	6.20988445044391e-119
CFL2	1.03077343473733e-122	-0.555981535479417	0.202	0.547	2.08752236003005e-118
INTU	1.26667424347751e-122	-0.580749972059698	0.208	0.553	2.56526867789066e-118
MARS	2.00173190109877e-122	0.571424584460106	0.637	0.299	4.05390744610524e-118
DNAJC9	3.55571698019069e-122	-0.715195115498725	0.505	0.763	7.20103802828218e-118
TAF1D	6.2165309125914e-122	0.581200314375548	0.883	0.673	1.25897184041801e-117
COL18A1	6.42876657919667e-122	0.587784950997138	0.689	0.362	1.30195380761891e-117
CRNDE	1.81205200870664e-121	-0.577319400297274	0.189	0.535	3.66976772803269e-117
MTA3	3.14861202435951e-121	0.617753832666549	0.712	0.398	6.37656907173288e-117
TP53BP1	3.84024858290312e-121	-0.617959266808202	0.336	0.675	7.77727143009539e-117
ASNS	3.87918576676236e-121	0.602284785931086	0.618	0.277	7.85612701484713e-117
PIM1	1.46778971046542e-120	0.500062246140714	0.519	0.173	2.97256772163457e-116
BNIP3L	4.03005717258413e-120	-0.613886986783812	0.528	0.826	8.16167178591738e-116
TIMM8A	5.42334672784603e-120	0.545201391911724	0.593	0.255	1.09833617932338e-115
LINGO1	1.26613885925525e-119	0.502454360624718	0.506	0.168	2.56418441776373e-115
PFDN4	4.33224654660146e-119	0.538454056543074	0.948	0.787	8.77366570617728e-115
WDR43	5.11648547015396e-119	0.634213651094276	0.777	0.498	1.03619063741558e-114
DNAJC1	5.13854120600268e-119	-0.653490214431288	0.342	0.666	1.04065736503966e-114
DECR1	5.63626932824162e-119	-0.615854182363054	0.29	0.623	1.14145726435549e-114
DICER1	8.16274709694194e-119	-0.645785681730289	0.533	0.787	1.65311954207268e-114
TSEN34	1.25595360979531e-118	-0.567544708882759	0.302	0.637	2.54355725055746e-114
SRSF5	1.33850440600144e-118	-0.537101388900822	0.888	0.975	2.71073912303412e-114
ERCC1	2.27263462156827e-118	-0.585271929369436	0.378	0.711	4.60253963560005e-114
ZBTB44	3.30303151684369e-118	0.581539902135068	0.692	0.379	6.68929942791184e-114
GAMT	4.73288747239704e-118	-0.576746422702569	0.263	0.601	9.58504370909849e-114
TMEM147	6.95171735065653e-118	0.529359000985443	0.908	0.721	1.40786179785496e-113
KCNQ2	1.1953913612923e-117	-0.598874515936348	0.368	0.691	2.42090658488917e-113
SMARCB1	2.44195691165314e-117	-0.565707373072892	0.637	0.851	4.94545113747994e-113
ZNF770	2.77659627043637e-117	0.617495748215574	0.766	0.485	5.62316276688773e-113
EXOSC5	4.65319270805877e-117	0.547929636962514	0.653	0.321	9.42364587236063e-113
SSBP4	8.08265111514853e-117	-0.588955313586546	0.384	0.708	1.63689850383988e-112
AKR7A2	2.36532785818098e-116	-0.596945343476525	0.397	0.709	4.79026197838812e-112
WDR60	2.69184700995127e-116	-0.577538704856621	0.219	0.554	5.45152856455331e-112
CDCA7	2.83398429772993e-116	0.600060726376369	0.642	0.307	5.73938499976265e-112
S100A6	2.94911411297004e-116	0.557325084290635	0.555	0.219	5.97254590158693e-112
PDLIM2	1.47832089295882e-115	0.56612946229018	0.707	0.393	2.99389547242019e-111
SREK1	2.20531821132814e-115	-0.60286008618283	0.519	0.783	4.46621044158174e-111
AMD1	6.91360569428566e-115	0.551246638825115	0.888	0.653	1.40014342520673e-110
ADAR	1.76751037840213e-114	0.564309642673714	0.768	0.48	3.57956201833998e-110
UBE2K	2.48430241073355e-114	0.535775568177325	0.884	0.648	5.03120924221759e-110
MTHFD1L	4.24574966563575e-114	0.520872817637689	0.608	0.269	8.59849222284552e-110
C14orf132	1.33568981105086e-113	-0.523651719227562	0.194	0.528	2.7050390053402e-109
MXRA7	1.40175234119069e-113	-0.550762319217531	0.233	0.566	2.83882884137939e-109
OAZ2	2.56459396562388e-113	0.532521192326183	0.892	0.672	5.19381569918147e-109
ZKSCAN1	3.32471277564934e-113	-0.602919638949517	0.443	0.746	6.73320831324505e-109
TCOF1	3.80272753095514e-113	0.599090460689923	0.794	0.532	7.70128379569035e-109
KRAS	4.32332228924136e-113	0.542576094551936	0.888	0.677	8.75559230017161e-109
FAM136A	7.03277515298051e-113	0.541675854892339	0.922	0.744	1.42427762398161e-108
UHRF1	1.17139688008848e-112	-0.693599924903368	0.258	0.573	2.37231296155519e-108
RCN1	1.30814526876547e-112	-0.591960363706909	0.692	0.861	2.64925579830384e-108
ZFP36L2	1.39241797504374e-112	0.732080922370493	0.665	0.359	2.81992488305859e-108
TOMM40	1.71027285170654e-112	0.577736450238255	0.908	0.718	3.46364457927608e-108
JMJD1C	5.61696632660502e-112	0.58204208884724	0.835	0.581	1.13754802046405e-107
SVIP	1.00503464004334e-111	-0.597133312242856	0.227	0.545	2.03539615301577e-107
LSR	1.15543664350313e-111	0.531700967618283	0.669	0.343	2.33999029042254e-107
EMG1	1.35879594025e-111	0.564091069074192	0.659	0.346	2.75183353819429e-107
TCF7L2	2.6632300651991e-111	-0.67050114179275	0.708	0.851	5.39357352804122e-107
F2R	5.30570911041072e-111	-0.536985122552505	0.221	0.554	1.07451220904038e-106
GSPT1	7.99004468961103e-110	0.531430239238438	0.921	0.778	1.61814385054003e-105
SOX2	3.66350686878777e-109	-0.571095058726864	0.937	0.978	7.419334110669e-105
TCF25	7.66467465340381e-109	-0.575950894515222	0.572	0.809	1.55224991080734e-104
KIF3A	9.44188559786847e-109	-0.56015301505579	0.233	0.559	1.91217067128032e-104
PLP1	9.91905428653414e-109	-0.721531737591443	0.295	0.598	2.00880687410889e-104
ZNF281	2.38094010102444e-108	0.565740484984388	0.709	0.419	4.82187989259469e-104
MSH2	2.4333097052494e-108	0.643931424829589	0.868	0.679	4.92793881507109e-104
INTS13	2.53723712834099e-108	0.520588801846415	0.569	0.249	5.13841263231618e-104
RTN3	6.48851237875327e-108	-0.535071515569481	0.833	0.964	1.31405352694511e-103
RAB8B	8.44535220849357e-108	-0.569386658578945	0.246	0.568	1.71035272926412e-103
PHTF1	1.41628073525115e-107	-0.528081150588495	0.249	0.579	2.86825174503064e-103
GULP1	1.60755086076009e-107	0.568254061677552	0.748	0.456	3.25561200321134e-103
FDPS	2.77075794957094e-107	-0.559412687991293	0.954	0.971	5.61133899947108e-103
RAB13	9.42610208531678e-107	0.54804768431374	0.946	0.841	1.90897419431835e-102
PSMG4	2.44276410265586e-106	0.545978550568024	0.708	0.418	4.94708586069865e-102
FLNA	2.73075504174139e-106	0.549947374719557	0.84	0.601	5.53032511053467e-102
TAGLN2	4.63388893403256e-106	0.526751802351534	0.627	0.304	9.38455186920273e-102
IL17RD	1.27864485520467e-105	-0.65070992773893	0.239	0.556	2.58951156076049e-101
MYBL2	6.03566276404797e-105	0.555639587733124	0.782	0.478	1.22234242297499e-100
TROVE2	9.21482224890827e-105	-0.561814965924165	0.528	0.784	1.8661858018489e-100
LSM12	1.79689702792444e-104	0.536131255554115	0.778	0.51	3.63907586095257e-100
CTNNB1	2.31897643331143e-104	-0.525197144106276	0.619	0.853	4.6963910727423e-100
SAV1	3.66236697810155e-104	0.526144562262595	0.683	0.387	7.41702560405126e-100
FAM241B	1.32374057730022e-103	-0.524601621176325	0.222	0.538	2.6808394171484e-99
PRKCI	2.32249091371256e-103	0.54117084595677	0.664	0.365	4.70350859845067e-99
MORN2	6.80280408997805e-103	-0.507448974466352	0.277	0.593	1.37770388430235e-98
SMARCC2	7.33163019672042e-103	-0.535320417996217	0.321	0.64	1.48480174743982e-98
USP47	1.02224318689843e-102	-0.545635454503915	0.336	0.642	2.0702469021067e-98
ZNF219	2.03779586246467e-102	-0.543838402864043	0.353	0.66	4.12694418066346e-98
TSPYL4	3.1871158058263e-102	-0.508369232357296	0.201	0.515	6.45454692995943e-98
DYNC1I2	1.04392783934206e-101	-0.601743403821968	0.548	0.779	2.11416266023554e-97
MPP6	1.16083875824057e-101	0.545736287630399	0.62	0.32	2.35093065318881e-97
VDAC3	2.27594013652603e-101	-0.515341650135511	0.775	0.899	4.60923396449251e-97
CLTC	8.04036758449213e-101	0.521912694377964	0.853	0.639	1.62833524321135e-96
SAP30	8.06396205638156e-101	-0.574723424275369	0.414	0.699	1.63311359565839e-96
PKN2	1.33968873047699e-100	-0.568857868634501	0.402	0.689	2.71313761696201e-96
VAMP2	2.03295946136903e-100	-0.509661675984461	0.244	0.564	4.11714950116455e-96
CLIC4	4.33912103106886e-100	0.538275968091845	0.756	0.487	8.78758791212065e-96
UBE2B	4.73076848615004e-100	-0.55135899731248	0.502	0.765	9.58075233815107e-96
CTNNBIP1	5.71553726592071e-100	-0.574113685140376	0.476	0.728	1.15751060709426e-95
SSSCA1	8.95885487559298e-100	0.528299861859272	0.695	0.408	1.81434728940509e-95
OAT	9.87789810110111e-100	0.507539812553823	0.588	0.282	2.000471923435e-95
C9orf116	1.31059815102087e-99	-0.502173513547066	0.248	0.561	2.65422337544747e-95
IFT52	2.21591725704773e-99	-0.5018034990763	0.247	0.556	4.48767562897306e-95
NUFIP2	5.73570379403704e-99	0.555511967711049	0.751	0.503	1.16159473236838e-94
CCDC144NL-AS1	7.59285047859036e-99	-0.553527041541299	0.258	0.569	1.53770407892412e-94
IDI1	1.77664995244285e-98	-0.67105251202688	0.663	0.823	3.59807148368726e-94
IMP4	4.69824582500258e-98	0.503908100934924	0.652	0.358	9.51488744479523e-94
UBE2L6	7.10837986556892e-98	-0.563143671926697	0.431	0.707	1.43958909037502e-93
MAP3K13	8.32389691856138e-98	-0.533915718345147	0.403	0.692	1.68575560394705e-93
CKAP2	8.82258552026514e-98	-0.854633461057041	0.539	0.731	1.7867500195641e-93
RPS19BP1	1.09294482886817e-97	0.512623055216332	0.903	0.737	2.21343186742382e-93
MRPL17	6.12054478233585e-97	0.508188628081324	0.752	0.494	1.23953272931866e-92
RNF130	1.50626539804398e-95	-0.509712557414892	0.635	0.848	3.05048868411866e-91
COPZ1	1.77074963440821e-95	-0.519625153469662	0.577	0.8	3.5861221596035e-91
SRSF6	2.49852997374912e-95	-0.5229967081908	0.439	0.73	5.06002290283671e-91
PBX3	1.79145833057022e-94	-0.523530125444083	0.283	0.58	3.62806141107082e-90
SHROOM3	3.08812567055483e-94	-0.511942483973733	0.281	0.583	6.25407210800763e-90
TMED4	6.87920752036802e-94	-0.532117657636827	0.394	0.676	1.39317710702493e-89
KIDINS220	9.17751004612352e-94	-0.553133838488981	0.312	0.607	1.85862933454094e-89
PTPRZ1	9.91128693461024e-94	-0.686279282751789	0.757	0.859	2.00723382999726e-89
VEZF1	1.48279358824534e-93	-0.536876971865648	0.356	0.644	3.00295357491447e-89
SPART	1.94676612207644e-93	-0.549442947326668	0.473	0.727	3.94259075042921e-89
LRPPRC	6.0034455566569e-93	0.511773505665967	0.785	0.555	1.21581779413416e-88
POP7	7.02811961833567e-93	0.505001523125628	0.824	0.599	1.42333478510534e-88
SARAF	2.72576885512768e-92	-0.518170516445841	0.753	0.884	5.52022708540458e-88
ZNF462	1.91344490792911e-90	-0.585276922076193	0.649	0.836	3.87510862753803e-86
SPARC	8.98720412175789e-90	-0.618996316174028	0.692	0.828	1.82008857873841e-85
FAM133B	1.55816678348635e-89	-0.522492532547612	0.683	0.844	3.15559936991656e-85
SHMT2	2.90238406026511e-89	0.515705873084591	0.696	0.436	5.8779081988489e-85
UBR5	4.17053679987217e-89	0.504965714818859	0.763	0.513	8.44617112710111e-85
ACADM	8.78345900599396e-89	-0.512603062652688	0.522	0.76	1.7788261178939e-84
TSR1	7.00026841471927e-88	0.540089502443273	0.734	0.485	1.41769435934895e-83
FYN	1.07962217723815e-87	-0.533221175896661	0.432	0.699	2.1864508333427e-83
PDHB	1.55096455069156e-87	0.512510610917243	0.804	0.614	3.14101340806054e-83
DDR1	5.85620625918672e-87	-0.509002640690733	0.346	0.633	1.18599889161049e-82
ARL6IP1	6.43300694250823e-87	-0.871282383320547	0.697	0.832	1.30281256599677e-82
CEBPZOS	8.16131872950407e-87	0.54006122862692	0.689	0.438	1.65283026909916e-82
CCDC50	8.67623053056393e-87	-0.514760691798235	0.355	0.639	1.75711020704981e-82
EPB41	1.53621442619943e-86	-0.553699875685827	0.561	0.778	3.11114145593909e-82
NIN	1.69031763918209e-86	-0.555708045365919	0.249	0.533	3.42323128287156e-82
RPA2	1.20157800282222e-85	-0.548694615599277	0.483	0.711	2.43343577131556e-81
MYEF2	2.03260598528725e-85	-0.543732288411456	0.464	0.712	4.11643364140373e-81
PAK1IP1	2.25663319489626e-85	0.516679275698945	0.666	0.405	4.57013354630391e-81
LMNB1	9.43984340140054e-85	-0.600509679499621	0.707	0.827	1.91175708565164e-80
PHACTR2	1.01802126164583e-84	0.515188366060966	0.713	0.459	2.06169665908514e-80
PLIN2	4.30153885810999e-84	-0.517918916533455	0.371	0.637	8.71147649544436e-80
ATP2B1	1.10075141545755e-83	-0.575118091976396	0.417	0.669	2.22924176658464e-79
PTN	2.47895119109168e-83	-1.02926342325381	0.464	0.653	5.02037195219887e-79
PBRM1	3.15716078353212e-83	-0.523824964174131	0.575	0.776	6.39388201880925e-79
KIF5C	4.73222600047111e-83	-0.647685661769346	0.481	0.709	9.58370409615409e-79
BRD8	1.02769391363536e-82	-0.523974044865339	0.31	0.588	2.08128571389433e-78
CDK6	1.15032294900989e-82	-0.568881564044551	0.293	0.564	2.32963403633482e-78
ACTL6A	2.90212220736489e-82	-0.500164589318578	0.591	0.789	5.87737789435538e-78
DSP	8.06851160315574e-82	0.529626314335142	0.688	0.415	1.6340349698711e-77
TIA1	2.53632022473525e-81	-0.500732580902958	0.512	0.745	5.13655571913383e-77
MCM7	1.27650834419537e-80	-0.521704516529224	0.848	0.894	2.58518469866446e-76
GPATCH4	1.54365047764461e-80	0.604281679015312	0.735	0.537	3.12620094732587e-76
ZFAND5	1.5680189751393e-80	0.659009592326862	0.781	0.587	3.17555202845211e-76
ARPC5L	3.89041492937675e-80	0.506016860327172	0.796	0.615	7.87886831497379e-76
TCF4	5.83888032811081e-79	-0.520406236891389	0.704	0.844	1.182490044049e-74
CCDC34	2.32422002695375e-78	-0.553036470187171	0.585	0.759	4.70701039858672e-74
H2AFX	7.05245531442614e-77	-0.788946645641821	0.703	0.778	1.42826325027758e-72
CDK5RAP2	6.29968604281981e-76	-0.517972674295859	0.311	0.568	1.27581241739187e-71
PNRC1	7.65752997015133e-76	-0.530633776343432	0.319	0.596	1.55080296955505e-71
HMGB2	2.58578524064201e-74	-1.01711433650019	0.947	0.894	5.23673226934821e-70
C21orf58	6.87529676428872e-72	-0.515924537444093	0.28	0.524	1.39238510070375e-67
PLEKHA5	1.68163651822529e-71	-0.552088534962893	0.645	0.8	3.40565027670986e-67
HMGCS1	2.53575986730279e-65	-0.55611007397914	0.695	0.839	5.1354208832616e-61
CRABP1	8.26841061576833e-64	-1.28532351744609	0.374	0.551	1.6745185179054e-59
SMC4	1.77309838156649e-61	-0.735947303089707	0.819	0.811	3.59087884234845e-57
HIST1H1D	2.0032779885428e-58	0.823793006612463	0.539	0.308	4.05703858239688e-54
ATAD2	9.69052700052025e-58	-0.550817580791146	0.341	0.539	1.96252552814536e-53
GINS2	4.19890812443939e-49	-0.502897189786387	0.703	0.759	8.50362873361466e-45
CLSPN	5.76184727843003e-49	-0.6155607740516	0.671	0.731	1.16688931082765e-44
RBP1	1.29126552667236e-42	-0.764328413837327	0.493	0.6	2.61507094461686e-38
BNIP3	4.79967156934693e-40	0.923621156518446	0.575	0.475	9.72029486224139e-36
MIF	6.96113934298089e-38	-0.545186772855102	0.741	0.761	1.40976993974049e-33
NUSAP1	2.9008445824539e-36	-0.855832085921574	0.714	0.691	5.87479044838565e-32
CENPF	1.25402187778657e-33	-0.87249038132472	0.938	0.92	2.53964510689336e-29
SYT1	9.23588317053251e-32	-0.561559646797063	0.544	0.659	1.87045105969624e-27
CCNB2	1.14152769924382e-15	-0.588623053937903	0.672	0.669	2.31182189650859e-11
MKI67	8.45354219332188e-11	-0.634618257130067	0.735	0.657	1.71201136499155e-06
TOP2A	0.101192039009892	-0.577765913852113	0.808	0.697	1
HIST1H4C	0.713437744420567	-0.672192161204591	0.939	0.907	1

## Sheet: E
Table S4E. Differential expression analysis of scRNA data between Day 0 and 20. Related to Figure 4 and S4.
Gene symbol	p_val	avg_log2FC	pct.1	pct.2	p_val_adj
HES4	0	-2.17510384357742	0.084	0.819	0
HES5	0	-2.79812266907195	0.067	0.724	0
ENO1	0	1.05025877964332	0.998	0.972	0
SRM	0	1.21602124078205	0.972	0.654	0
PDPN	0	1.22084023507941	0.779	0.11	0
HP1BP3	0	-1.488746770935	0.435	0.942	0
ID3	0	2.27810028402261	0.923	0.178	0
STMN1	0	-1.7948141235907	0.998	1	0
LIN28A	0	2.73538535762354	0.997	0.226	0
MARCKSL1	0	-1.35738348607533	1	1	0
PHC2	0	-1.52085341455236	0.092	0.812	0
PRDX1	0	1.51067410983826	0.997	0.995	0
UQCRH	0	1.10648211262716	1	0.997	0
TUT4	0	-1.11207402172985	0.442	0.873	0
L1TD1	0	4.12461376722088	0.998	0.13	0
FOXD3-AS1	0	2.1291962356859	0.909	0	0
AK4	0	1.37064790601118	0.803	0.132	0
LINC01356	0	1.30143361948075	0.641	0	0
SLC16A1	0	1.2578062363866	0.968	0.563	0
PHGDH	0	1.15752256202907	0.982	0.697	0
TXNIP	0	-1.24418018717325	0.162	0.719	0
MLLT11	0	-2.39955034362672	0.379	0.908	0
S100A10	0	2.13352052408651	0.915	0.055	0
S100A11	0	2.04485866897365	0.946	0.157	0
S100A4	0	1.03287534667878	0.578	0.033	0
NES	0	-1.51892301553824	0.702	0.962	0
KLHDC8A	0	-1.23117067300204	0.012	0.551	0
VASH2	0	1.38759225813643	0.833	0.093	0
SOX11	0	-2.18854590490758	0.552	0.994	0
ODC1	0	-1.68362174045792	0.559	0.982	0
VSNL1	0	1.18188533851566	0.666	0.04	0
LINC01833	0	-1.77662450520689	0.044	0.798	0
SIX3	0	-2.1887950138486	0.112	0.947	0
EPCAM	0	2.51990136910331	0.94	0.022	0
RPS27A	0	1.00320133809484	1	1	0
UGP2	0	1.89269590951691	0.972	0.501	0
MTHFD2	0	1.16119283205244	0.831	0.241	0
VAMP8	0	1.01986933902994	0.681	0.007	0
UBE2E3	0	-1.04922585484677	0.748	0.961	0
FRZB	0	-1.56096679011488	0.087	0.644	0
HSPD1	0	1.62745786509268	1	0.987	0
HSPE1	0	1.58696294245052	1	0.982	0
SPATS2L	0	1.57021256214413	0.903	0.345	0
FZD7	0	1.3494283828593	0.776	0.057	0
FZD5	0	-1.59079296467756	0.244	0.842	0
MAP2	0	-2.27423390731814	0.112	0.876	0
EPHA4	0	-1.18334740372549	0.032	0.601	0
ARL4C	0	-1.1855216465555	0.256	0.757	0
RAB17	0	1.49380911038305	0.726	0	0
SRGAP3	0	-1.16297391007808	0.072	0.652	0
TRIM71	0	1.45060228165552	0.891	0.225	0
TDGF1	0	2.92599941855622	0.948	0	0
PCBP4	0	-1.55109605568866	0.089	0.628	0
TKT	0	1.23209834356077	0.998	0.947	0
DPPA4	0	1.80873120366273	0.995	0.486	0
ZBTB20	0	-1.36581333207076	0.024	0.674	0
LSAMP	0	-1.25988930001247	0.052	0.618	0
H1FX	0	-1.32195206570468	0.826	0.992	0
ZIC4	0	-1.48789187814766	0.003	0.694	0
ZIC1	0	-2.88497749311627	0.063	0.967	0
AC092958.1	0	-1.11474159244001	0.002	0.565	0
RPL22L1	0	1.84766265100132	0.98	0.589	0
MAGEF1	0	-1.02097196257522	0.481	0.876	0
RPL39L	0	1.17297894993814	0.876	0.29	0
TCTEX1D2	0	-1.25296757366957	0.258	0.812	0
C4orf48	0	-2.10345990510282	0.431	0.979	0
CRMP1	0	-1.74350258397098	0.484	0.931	0
SLIT2	0	-1.08776129308716	0.087	0.64	0
RUFY3	0	-1.57841721316674	0.18	0.819	0
SEPT11	0	-1.26451480201154	0.653	0.968	0
CCNI	0	-1.06898559877553	0.991	0.999	0
SCD5	0	-1.06281065106875	0.007	0.596	0
MAPK10	0	-1.16223354180249	0.065	0.667	0
SPP1	0	1.03207912781203	0.637	0.092	0
GRID2	0	1.04756319633793	0.719	0.062	0
CXXC4	0	-1.37263109030113	0.055	0.738	0
AC106864.1	0	4.12648251589553	0.995	0.007	0
FGF2	0	1.11929976808808	0.737	0.165	0
SPRY1	0	-1.54980212132695	0.219	0.769	0
JADE1	0	1.3093231600229	0.867	0.298	0
SFRP2	0	2.13603028983476	0.969	0.426	0
MAP9	0	-1.04660998027529	0.164	0.693	0
APELA	0	1.31555500140382	0.649	0.014	0
CPE	0	-2.2204043088972	0.105	0.942	0
SORBS2	0	-1.04634949526625	0.039	0.606	0
ZFP42	0	1.54101915313356	0.849	0	0
MARCH6	0	-1.25931576527909	0.348	0.846	0
BASP1	0	-2.25101115858131	0.726	0.994	0
TARS	0	1.17057213964586	0.916	0.463	0
MAP1B	0	-2.8181173165395	0.812	1	0
POLR3G	0	2.04702523429921	0.891	0.018	0
NREP	0	-1.21947719825915	0.781	0.971	0
H2AFY	0	-1.41283631154094	0.727	0.987	0
SCGB3A2	0	1.49246041902477	0.79	0	0
NPM1	0	1.42462175537536	1	1	0
PRELID1	0	1.13289473077884	0.998	0.901	0
TUBB2B	0	-1.9160176487844	0.998	0.999	0
DSP	0	1.05827768075469	0.688	0.105	0
ID4	0	-2.54099534697654	0.248	0.906	0
POU5F1	0	4.2914074523466	1	0.017	0
DDAH2	0	-1.62238000782741	0.564	0.976	0
HMGA1	0	1.68034391955167	1	0.985	0
HSP90AB1	0	1.04069264631079	1	1	0
CD2AP	0	1.00121257709226	0.753	0.18	0
MDN1	0	1.37788343284435	0.837	0.255	0
CD24	0	1.77344419805818	1	0.956	0
MARCKS	0	-2.17181686577575	0.952	1	0
GJA1	0	1.55890729091023	0.882	0.193	0
FABP7	0	-2.50678436448208	0.179	0.816	0
TRDN	0	1.79569169178796	0.804	0.001	0
AL117378.1	0	1.09973814285739	0.629	0	0
EZR	0	1.1945839149685	0.96	0.576	0
PDGFA	0	1.03791796016561	0.657	0.007	0
TOMM7	0	1.05756071222961	0.999	0.963	0
AKAP9	0	-1.41784199088793	0.581	0.945	0
PEG10	0	-3.44453788895975	0.432	0.933	0
PON2	0	-1.24244022400174	0.257	0.773	0
KMT2E	0	-1.12360189187584	0.417	0.864	0
NRCAM	0	-1.52469011618934	0.041	0.697	0
MEST	0	-1.77917363027439	0.558	0.985	0
PODXL	0	2.21089775070126	0.948	0.035	0
TCAF1	0	-1.31295203863085	0.275	0.843	0
CNTNAP2	0	-1.46724297363092	0.394	0.89	0
CD99	0	-1.39505427907562	0.33	0.835	0
MAGED1	0	-1.45526571183257	0.36	0.917	0
MAGED2	0	-1.42908927690215	0.642	0.977	0
SH3BGRL	0	-1.13803933228232	0.496	0.893	0
DIAPH2	0	1.34776578562967	0.79	0.014	0
TMSB15A	0	-2.1235285216757	0.494	0.99	0
TCEAL7	0	-1.31339557613501	0.13	0.672	0
PAK3	0	-1.28705461446552	0.045	0.635	0
SLC25A5	0	1.24084469303746	0.998	0.898	0
FHL1	0	-1.22567093229572	0.246	0.774	0
PSD3	0	-1.19779060957864	0.155	0.687	0
FZD3	0	-1.77397183394436	0.374	0.952	0
RBPMS	0	1.2891060503345	0.903	0.314	0
EIF4EBP1	0	1.21649130895744	0.946	0.534	0
NSD3	0	-1.05501878397737	0.575	0.918	0
SFRP1	0	2.63908938345825	0.998	0.561	0
AC009446.1	0	2.15312264587778	0.898	0	0
TERF1	0	3.02819788201222	1	0.745	0
ZFHX4	0	-1.5601356894048	0.044	0.743	0
ESRP1	0	1.18698337947926	0.758	0.002	0
LAPTM4B	0	1.01565444927515	0.997	0.84	0
PABPC1	0	1.07855277634792	1	0.986	0
MAL2	0	1.19193365332392	0.771	0.031	0
VPS28	0	-1.09999229486851	0.418	0.856	0
FOXH1	0	1.1823577595342	0.734	0	0
DCTN3	0	-1.39100425010786	0.321	0.869	0
TPM2	0	1.32393302689502	0.953	0.368	0
TLE4	0	-1.74288735368577	0.237	0.918	0
LHX2	0	-1.58460573291396	0.039	0.711	0
NR6A1	0	1.9218401088079	0.963	0.173	0
RPL12	0	1.28157194902181	1	1	0
KCNQ1OT1	0	-1.97153573475013	0.475	0.888	0
RRAS2	0	1.15783375250274	0.865	0.279	0
LDHA	0	2.39954472997979	0.975	0.438	0
LINC00678	0	2.2113401532598	0.927	0	0
MDK	0	-1.54364942194343	0.95	0.988	0
TMEM132A	0	-1.20754122354332	0.153	0.698	0
PLA2G16	0	1.22268011290428	0.693	0.071	0
RTN3	0	-1.06526613244582	0.833	0.99	0
MALAT1	0	-2.93876844218605	1	1	0
FAM89B	0	-1.26800286868811	0.167	0.748	0
GAL	0	4.19671867945265	0.986	0.012	0
SERPINH1	0	1.15833217686716	0.916	0.409	0
MAP6	0	-1.97974852175982	0.007	0.807	0
CTSC	0	1.32723986210182	0.898	0.308	0
NCAM1	0	-1.3348706470327	0.029	0.59	0
REXO2	0	1.10737727667029	0.839	0.362	0
TAGLN	0	1.50420296736409	0.714	0.111	0
FXYD6	0	-1.48867229199902	0.252	0.886	0
THY1	0	1.58068252567594	0.817	0.35	0
CELF2	0	-1.31510996378673	0.277	0.795	0
SEPHS1	0	1.98920620623435	0.991	0.677	0
VIM	0	-2.85315683446134	0.767	0.992	0
ZEB1	0	-1.32517780852113	0.002	0.669	0
DDX21	0	1.24112283867135	0.972	0.602	0
H2AFY2	0	-1.52483132961006	0.186	0.881	0
VCL	0	1.24369822319715	0.83	0.298	0
FAM213A	0	-1.36302820647019	0.585	0.97	0
PDLIM1	0	1.8491909230303	0.948	0.226	0
PGAM1	0	1.72593451947058	1	0.91	0
DPYSL4	0	-1.26482941333194	0.115	0.751	0
CD9	0	1.66404958100457	0.865	0.093	0
PTMS	0	-1.66296002579715	0.977	1	0
SLC2A3	0	1.83394259170841	0.9	0.114	0
AC092490.1	0	1.16698690200208	0.726	0.003	0
PHC1	0	1.65774192342145	0.942	0.353	0
YBX3	0	1.47007420603405	0.988	0.598	0
SOX5	0	-1.17590752541844	0.008	0.614	0
SINHCAF	0	1.02373475987776	0.999	0.914	0
TUBA1A	0	-4.46083239723677	0.744	1	0
TUBA1C	0	1.34682270097581	0.961	0.415	0
KRT8	0	1.54342979583752	0.924	0.219	0
KRT18	0	2.86245306979559	0.985	0.206	0
CBX5	0	-1.02279823330104	0.967	0.997	0
PAWR	0	1.43383628748379	0.972	0.548	0
ATP2B1	0	-1.21152685441939	0.417	0.842	0
USP44	0	1.29229114540785	0.947	0.441	0
AMER2	0	-1.20297894263273	0.004	0.626	0
CNMD	0	1.51482580712948	0.812	0.009	0
SOX1	0	-1.20339063816931	0.002	0.602	0
SLC7A8	0	1.0893538433013	0.714	0.074	0
NOVA1	0	-1.79228723386965	0.162	0.842	0
MBIP	0	-2.02899140177326	0.246	0.917	0
RPL36AL	0	1.13280368898027	1	0.961	0
OTX2	0	-1.44198789623116	0.235	0.78	0
SYNE2	0	-2.33144110277487	0.571	0.98	0
ACTN1	0	1.02719757971694	0.862	0.345	0
VRTN	0	1.49999690279486	0.831	0	0
SLIRP	0	1.27736656646458	0.999	0.943	0
EVL	0	-1.32120358458563	0.298	0.829	0
DLK1	0	-5.17803224001714	0.144	0.975	0
CKB	0	-2.25916005538292	0.924	0.998	0
CRIP2	0	-1.3078541623941	0.078	0.67	0
NDN	0	-1.85552220451811	0.388	0.951	0
SNRPN	0	1.65719797231382	1	0.93	0
PWAR6	0	1.06741856003617	0.863	0.408	0
SRP14	0	-1.3569910794613	1	1	0
SPINT1	0	1.00802979364263	0.683	0.001	0
EID1	0	-1.22039926384814	0.969	0.999	0
TPM1	0	1.07911628772961	0.999	0.933	0
RBPMS2	0	1.44687110433419	0.879	0.216	0
RCN2	0	-1.31658840370987	0.939	1	0
TSPAN3	0	-1.26907846269948	0.452	0.929	0
MFGE8	0	1.82792827861191	0.95	0.27	0
IDH2	0	-1.22078405653843	0.405	0.88	0
METRN	0	-2.53942048044713	0.273	0.988	0
CLDN6	0	1.71849477290778	0.892	0.067	0
TNFRSF12A	0	1.04997211486798	0.707	0.109	0
ZSCAN10	0	1.20064311256194	0.731	0	0
ABAT	0	-1.05770792958807	0.044	0.61	0
SOCS1	0	1.00213009005352	0.585	0.024	0
QPRT	0	1.3221809833399	0.908	0.289	0
MT1X	0	1.86896052213119	0.775	0.075	0
CDH1	0	1.08478042019702	0.682	0	0
ZFHX3	0	-1.42638358167473	0.024	0.665	0
TERF2IP	0	-1.70320053704375	0.217	0.787	0
CYBA	0	1.16956048507008	0.908	0.438	0
APRT	0	1.50673727612919	0.995	0.741	0
PFN1	0	1.50171291914001	1	0.963	0
C1QBP	0	1.41059249365178	0.998	0.89	0
NLRP1	0	-1.64746015697011	0.088	0.785	0
TXNDC17	0	1.06098418892907	0.995	0.915	0
CLDN7	0	1.35792235375139	0.783	0	0
EIF5A	0	1.24261932959938	0.998	0.91	0
WSB1	0	-1.4527790003767	0.629	0.971	0
RAB34	0	1.08115949180239	0.926	0.478	0
KRT19	0	1.96026089023455	0.884	0.021	0
DDX5	0	-1.1465301610155	0.967	1	0
CDH2	0	-2.14501530323532	0.234	0.972	0
DSG2	0	1.03542922299499	0.791	0.214	0
PMAIP1	0	1.27844911619098	0.841	0.275	0
CYB5A	0	1.21385275388606	0.882	0.365	0
RRBP1	0	1.01795634355815	0.791	0.257	0
SNX5	0	1.00590460897386	0.843	0.349	0
CST3	0	-1.52845494589334	0.284	0.913	0
ID1	0	1.7446427230864	0.696	0.032	0
DNMT3B	0	2.63894206364922	0.99	0.251	0
EIF2S2	0	1.0071307878324	0.995	0.866	0
AHCY	0	1.1408354469746	0.969	0.579	0
MYL9	0	1.25341329510767	0.751	0.116	0
NNAT	0	-4.2828186703541	0.306	0.992	0
WFDC2	0	1.38704327562212	0.842	0.195	0
SALL4	0	1.1367161012687	0.807	0.208	0
GNAS	0	-1.84135857490902	1	1	0
NKAIN4	0	-1.25082761843309	0.045	0.608	0
PPDPF	0	-1.15258491092295	0.802	0.989	0
CNN2	0	1.2734297286612	0.938	0.402	0
CIRBP	0	-1.5592810723671	0.78	0.998	0
DAZAP1	0	1.0266114464111	0.915	0.444	0
TIMM13	0	1.23620064604392	0.997	0.87	0
AP1M2	0	1.10932736140072	0.701	0.003	0
PRDX2	0	-1.27623265634636	0.983	1	0
DMKN	0	2.13694911082007	0.942	0.046	0
APLP1	0	-1.48004301717616	0.059	0.618	0
SPINT2	0	1.45957840302081	0.925	0.362	0
CYP2S1	0	1.38356331726432	0.8	0.004	0
ZNF428	0	-1.65367470886304	0.252	0.921	0
APOE	0	3.65910703654761	0.993	0.186	0
APOC1	0	1.24325134074893	0.793	0.096	0
VASP	0	1.02357080662243	0.801	0.277	0
FTL	0	1.83446996222703	1	1	0
TTYH1	0	-2.60108599490905	0.341	0.901	0
TNNT1	0	1.06615801581805	0.774	0.189	0
FBLN1	0	-1.73054197601635	0.573	0.976	0
TTC3	0	-3.04269124898755	0.197	0.998	0
POU3F3	0	-1.04739805021574	0	0.536	0
FOXG1	0	-2.30618996422811	0.069	0.94	0
LINC01551	0	-3.09613288529317	0.095	0.954	0
SFTA3	0	-1.9418316902995	0	0.757	0
NKX2-1	0	-2.96029985630569	0.039	0.882	0
UBC	7.46917953833008e-307	-1.0962263324899	0.935	0.994	1.51265824010261e-302
NELL2	1.7881926132363e-305	-1.14814417056474	0.212	0.728	3.62144768032616e-301
BAZ2B	6.4654748027707e-302	-1.18653165332984	0.338	0.796	1.30938795705712e-297
DPYSL2	7.09417859477242e-301	-1.07017702106972	0.703	0.942	1.43671304901331e-296
WASF1	1.46879998342124e-298	-1.04413414685068	0.176	0.693	2.9746137264247e-294
CRABP2	5.08304866494055e-298	-1.24686997497676	0.481	0.904	1.02941901562376e-293
AL139246.5	1.98941759545995e-297	-1.49499078531093	0.036	0.555	4.02896851432548e-293
ZNF292	4.88957877000829e-295	-1.03408950224424	0.614	0.925	9.9023749250208e-291
ARID4A	7.91816578336283e-295	-1.09319775108759	0.199	0.704	1.60358693444664e-290
LRP2	3.36646106533082e-294	-1.13657497159401	0.013	0.524	6.81775694950798e-290
CETN2	2.80281239620157e-292	-1.03742728957807	0.321	0.775	5.67625566478741e-288
MSI2	2.53700932430366e-289	-1.10956571722139	0.405	0.822	5.13795128357978e-285
ZNF521	5.00463784992135e-287	-1.01276779603326	0.073	0.585	1.01353925736607e-282
PNMA1	5.89406677841797e-287	-1.02010700014048	0.23	0.726	1.19366640396521e-282
CADM1	2.95869372254796e-284	-1.09457399387343	0.201	0.698	5.99194652690413e-280
COL2A1	3.34010811264116e-283	-1.14940636231589	0.067	0.572	6.76438694972088e-279
CDKN1C	3.54351470858726e-282	-2.5569237373776	0.264	0.733	7.17632598783093e-278
DYNC1I2	2.51713674528728e-278	-1.01183731184745	0.548	0.881	5.09770533655581e-274
C1orf61	3.62144345926545e-273	-1.84756455991141	0.032	0.518	7.33414729370438e-269
VAMP2	1.25563223625227e-270	-1.02841835826084	0.244	0.722	2.54290640485811e-266
LITAF	5.15015188097594e-267	1.10355849991788	0.718	0.265	1.04300875893525e-262
FEZ1	6.02305737159039e-267	-1.03585352053443	0.284	0.75	1.21978957889449e-262
PTN	1.84974723977254e-265	-1.46748007052567	0.464	0.82	3.74610810998734e-261
SOX9	2.77441184581478e-264	-1.27491332700199	0.075	0.559	5.61873887014409e-260
ENC1	9.69085812979825e-263	-1.07860796561898	0.067	0.55	1.96259258844674e-258
BEX1	3.22564379732206e-260	-1.04254172888519	0.774	0.937	6.53257381833664e-256
PRSS23	2.74051349923599e-258	-1.06250552678749	0.079	0.56	5.55008793865272e-254
USP9X	2.97777947894437e-257	1.13017481071283	0.861	0.497	6.03059900075813e-253
HES6	6.27029612015794e-256	-1.62418945789791	0.327	0.737	1.26986037025439e-251
JUND	3.81522156002734e-252	-1.25549574047766	0.49	0.842	7.72658670336737e-248
PIK3R1	2.87487785479038e-250	-1.15990425611348	0.067	0.535	5.82220263152147e-246
TAGLN3	6.47446239748905e-247	-1.57663079133741	0.048	0.506	1.31120812473948e-242
ARL6IP1	1.83033051842808e-245	-1.28153414857867	0.697	0.922	3.70678536592054e-241
GPM6A	7.62678448885166e-245	-1.10848070664546	0.042	0.5	1.54457639468224e-240
FAM162A	2.97294664041899e-241	1.01354873796627	0.832	0.468	6.02081153617653e-237
GNG11	1.99281995652626e-240	-1.02082405783642	0.09	0.545	4.03585897595698e-236
PGK1	5.03089094452669e-234	1.00506679339532	0.976	0.884	1.01885603408555e-229
SVBP	1.6140356484122e-228	-1.02064218809356	0.452	0.793	3.26874499516439e-224
GPC3	2.80631408640507e-226	-1.36842179412683	0.296	0.682	5.68334728778755e-222
CAMK2N1	2.19755726458956e-225	-1.15200683852108	0.172	0.607	4.45049297224678e-221
KIDINS220	2.3086866828655e-224	-1.11637432287379	0.312	0.704	4.67555227013921e-220
MIAT	1.09075398537343e-220	-1.43378395522568	0.217	0.639	2.20899497117827e-216
SPRY2	1.3919062649002e-215	-1.03631561683156	0.153	0.579	2.81888856767589e-211
GPC2	2.67985877710069e-214	-1.01039724297206	0.209	0.63	5.42724999538432e-210
PCSK1N	1.85239278639089e-209	-1.70085352596231	0.123	0.536	3.75146587099883e-205
VEPH1	2.25510758078984e-209	-1.07019610812396	0.103	0.515	4.56704387261559e-205
DAAM1	8.97720567570118e-205	-1.21991313727399	0.292	0.669	1.818063693443e-200
SYT1	3.10156388305769e-197	-1.52486448560418	0.544	0.817	6.28128717596843e-193
HIST1H1D	2.39060234773206e-184	1.33399453295752	0.539	0.171	4.84144787462696e-180
KLC1	1.99041923716313e-171	-1.03610493293086	0.303	0.65	4.03099703910277e-167
PTPRZ1	1.6857998682112e-167	-1.05990282422677	0.757	0.856	3.41408189310133e-163
RBP1	9.87036962444672e-162	-1.41301771483505	0.493	0.729	1.99894725634295e-157
SOX4	5.55821143274965e-159	-1.4386685432877	0.933	0.979	1.12564897936046e-154
HES1	1.76641089246649e-129	-1.00888516168282	0.227	0.524	3.57733533942313e-125
HMGN2	1.81675060077257e-117	-1.08959860679309	0.991	0.983	3.67928331668462e-113
KIF5C	2.07497573468395e-48	-1.20163572451608	0.481	0.587	4.20224085788195e-44

## Sheet: F
Table S4F. Differential expression analysis of scRNA data between Day 7 and 13.Related to Figure 4 and S4.
Gene symbol	p_val	avg_log2FC	pct.1	pct.2	p_val_adj
LIN28A	0	1.1284617826921	0.991	0.78	0
MARCKSL1	0	-0.53260098800776	1	1	0
L1TD1	0	1.58147208732281	0.86	0.176	0
TMSB10	0	-0.817315745291414	1	1	0
IGFBP5	0	1.9217943739422	0.959	0.48	0
RPL15	0	0.548242455064304	1	1	0
ZIC1	0	-1.22332554783009	0.3	0.813	0
SOX2	0	0.820009738793321	0.999	0.978	0
SLC7A11	0	1.29981948778091	0.6	0.062	0
SFRP2	0	1.55336007550281	0.986	0.574	0
LIX1	0	1.6753085682128	0.858	0.181	0
TUBB2B	0	-0.896336521808457	0.998	1	0
MARCKS	0	-1.03265676868262	0.99	1	0
CHCHD2	0	-1.08282667143015	0.841	0.973	0
PTN	0	2.21207642005854	0.999	0.653	0
TMSB4X	0	-0.927259862418713	1	1	0
SMS	0	-1.65175370171278	0.916	0.991	0
PCDH19	0	-0.975209637299388	0.018	0.533	0
PGRMC1	0	-1.06254984458237	0.875	0.988	0
SFRP1	0	0.949511677732724	1	0.981	0
NR6A1	0	1.56758707061178	0.905	0.343	0
PPP1R14B	0	-1.08155344071554	0.952	0.998	0
PRSS23	0	1.30496026573	0.991	0.804	0
VIM	0	-1.55802787974686	1	1	0
DDIT4	0	2.03260602519514	0.805	0.248	0
SOX1	0	-1.14115185235837	0.098	0.723	0
MBIP	0	-1.26820981816342	0.656	0.931	0
DLK1	0	-0.841020229824835	1	0.999	0
CKB	0	-2.02125327666924	0.96	1	0
PRTG	0	1.46854230947189	0.976	0.734	0
ANXA2	0	-1.30654692757571	0.071	0.622	0
KRT19	0	1.22453087700684	0.673	0.103	0
HCRT	0	-1.24497729295594	0	0.589	0
ACTG1	0	-0.84531791471974	1	1	0
RAX	0	1.38314694640228	0.662	0.009	0
LMAN1	0	1.51484124698512	0.979	0.648	0
GNAS	0	-0.785725830660591	1	1	0
ATP5F1E	0	-0.71025853048271	0.999	1	0
MT-ND3	0	-0.521473451925676	1	1	0
FOXG1	0	-1.28039217418824	0.642	0.977	0
LINC01551	0	-2.93902436904638	0.471	0.995	0
NKX2-1	0	-1.8215508803293	0.038	0.558	0
VAX1	1.54322988204868e-303	-0.854718557939232	0.058	0.571	3.12534915712499e-299
PAMR1	1.01544130582286e-298	0.879848702784172	0.526	0.016	2.05647173255245e-294
CDK6	5.03551456547707e-292	-0.927161865393207	0.063	0.564	1.01979240980042e-287
TMA7	4.85631102264091e-291	-0.682341739502712	0.999	0.999	9.83500108305238e-287
ECI2	3.09999990978164e-289	-0.955427910194846	0.253	0.772	6.27811981728979e-285
DYNLL1	3.22307785011213e-283	-0.895591939507651	0.983	0.999	6.52737726204708e-279
HSPA8	7.31842366961509e-283	-0.895599724955218	0.97	0.995	1.48212716157045e-278
TTYH1	5.71157594247113e-282	-0.943222289423827	0.973	0.977	1.15670835986925e-277
TPBG	1.37741593558001e-280	1.15011203719495	0.713	0.225	2.78954275273664e-276
PMEL	4.45611994986664e-268	1.07283861487054	0.757	0.283	9.02453412246991e-264
NDUFS5	2.11198244533145e-267	-0.677439079029244	0.995	0.999	4.27718684828526e-263
HES6	1.21918153508464e-264	-1.3349355986509	0.233	0.722	2.46908644485341e-260
C14orf132	1.49439440764331e-257	-0.703534615511605	0.064	0.528	3.02644755435923e-253
HNRNPDL	1.190066079336e-256	-0.683474578788823	0.991	1	2.41012182387127e-252
ZIC2	9.86514949645697e-249	0.98397303378423	0.879	0.515	1.99789007602247e-244
NAA38	2.72674299320799e-242	-0.862516428561391	0.421	0.845	5.52219990984483e-238
PSAT1	6.52528710265671e-238	1.06918680719148	0.956	0.8	1.32150114403004e-233
BCAT1	1.50704329818758e-235	0.938650329798275	0.902	0.646	3.0520640874895e-231
STMN3	6.5103286841421e-234	-0.691719246108629	0.073	0.515	1.31847176511246e-229
AL139246.5	1.79629433298736e-232	-1.30868432387824	0.16	0.608	3.637855283166e-228
STMN1	7.75406804419346e-231	-0.593534777518174	1	1	1.57035386031006e-226
CST3	1.08192932323787e-229	-0.819518474529507	0.488	0.889	2.19112326542134e-225
POU3F1	1.85465584869454e-229	0.792198592123081	0.521	0.065	3.75604902477619e-225
PABPC1	4.03663971102265e-227	0.533749361952252	1	1	8.17500274276307e-223
TUBA1A	3.0584817990465e-226	-0.667174063952604	1	1	6.19403733942896e-222
COPS9	3.51863678779119e-224	-0.707449987987655	0.825	0.963	7.12594322263471e-220
TBCA	8.93551108912839e-214	-0.708446520748206	0.923	0.987	1.80961970577028e-209
TXNIP	2.04365983944479e-208	1.04812432731402	0.83	0.561	4.13881990684359e-204
C9orf116	2.87200119103313e-208	-0.649062620101636	0.125	0.561	5.81637681208029e-204
C4orf48	1.4719252820538e-204	-0.665946047462845	0.924	0.986	2.98094308121535e-200
PPIB	1.35745870834998e-198	-0.797209676668334	0.623	0.893	2.74912537615037e-194
ZFP36L1	8.49861010447884e-198	0.851510444823542	0.899	0.649	1.72113851835905e-193
SLC3A2	2.89537782062393e-193	1.00995038555198	0.796	0.55	5.86371916232759e-189
C3orf14	2.72133135652931e-192	-0.663207466051948	0.122	0.531	5.51124026324316e-188
PAX6	7.3207038754544e-191	0.897521624856075	0.644	0.249	1.48258894885703e-186
EID1	5.183317174097e-190	-0.504898456337387	0.995	1	1.04972539409812e-185
POLR2L	2.03845947645835e-184	-0.683544590299026	0.815	0.947	4.12828813172345e-180
ENY2	1.44576955784903e-183	-0.606261237817845	0.949	0.985	2.92797250855586e-179
YWHAQ	2.81495421760186e-183	-0.532570886620899	0.991	0.996	5.70084528148728e-179
PHGDH	8.4546897826459e-183	0.784570156466115	0.981	0.882	1.71224377478145e-178
DCX	4.22296654071924e-182	-0.874560358913758	0.138	0.533	8.5523518382646e-178
BMP7	2.04337070104083e-181	-0.653314547249926	0.127	0.518	4.1382343437479e-177
ID4	5.14045023675204e-181	-1.11502260685474	0.337	0.698	1.04104398194702e-176
DPYSL4	6.70893683835039e-181	-0.693621168943281	0.321	0.735	1.35869388850272e-176
DNAJA1	1.11082808967268e-180	-0.656732918284966	0.96	0.991	2.24964904720512e-176
MGST1	2.31133373233473e-180	-0.808358095767414	0.991	0.986	4.6809130747243e-176
NDUFC1	1.5207879521552e-179	-0.708266899125594	0.699	0.916	3.07989976070472e-175
SRSF3	1.23658096825459e-176	-0.504097532894546	0.997	1	2.50432377690919e-172
DMKN	2.31313505140088e-176	0.736097918996171	0.538	0.152	4.68456110609706e-172
TTC3	2.11748665480111e-172	-0.625150546255145	0.964	0.994	4.28833397330322e-168
PSMA7	2.78087307509614e-171	-0.521516736581413	0.995	0.999	5.63182415168471e-167
MAPK10	3.90382194817097e-171	0.790985205416981	0.845	0.646	7.90602020943585e-167
SINHCAF	4.49654159183078e-168	0.578285208237518	0.995	0.966	9.1063960317757e-164
SHISA2	1.30881986795868e-167	-0.83542391798338	0.313	0.714	2.65062199658993e-163
OST4	1.52802196838183e-164	-0.538505972485302	0.946	0.986	3.09455009036688e-160
CRABP1	3.13480193599412e-163	0.574507692525986	0.874	0.551	6.34860088077528e-159
GTF3C6	7.79272190060481e-163	-0.621483773985712	0.75	0.931	1.57818203931049e-158
FBLN1	1.51398075472001e-162	-0.621415143685034	0.972	0.987	3.06611382445896e-158
QPRT	6.11355918893957e-162	0.738084677439482	0.797	0.505	1.23811800694404e-157
CCND1	1.64785992559246e-161	-0.751491954492585	0.887	0.959	3.33724592130985e-157
EFNA5	1.55597201669238e-160	0.789394264764976	0.784	0.535	3.15115452820542e-156
GDI2	1.45389606789196e-158	-0.536384612012027	0.946	0.988	2.94443031669479e-154
HADHB	2.15469357554271e-158	-0.627363938626688	0.291	0.681	4.36368542918909e-154
ANP32B	9.94133491327905e-155	-0.519482251159886	0.991	0.988	2.01331914663727e-150
LSM7	4.13041109015703e-154	-0.536905297289548	0.952	0.986	8.36490853978602e-150
TMEM106C	7.63959480258752e-153	-0.637530699144961	0.349	0.718	1.54717073942003e-148
ROBO1	7.34572226024403e-152	0.688096276624564	0.576	0.21	1.48765567214462e-147
LRIG1	1.39644242648401e-150	0.692387066784133	0.595	0.244	2.82807520211542e-146
FAM210B	1.89443755430306e-150	-0.615058572497856	0.237	0.614	3.83661493497456e-146
SPARC	3.32741393889012e-149	-0.762738094838292	0.568	0.828	6.73867870904027e-145
H1F0	4.56258523908763e-149	0.85808332733404	0.551	0.198	9.24014762620027e-145
CD24	5.31577821865431e-149	-0.601940464148738	0.962	0.984	1.07655140484187e-144
PAWR	5.54311218524793e-149	0.691037995205884	0.801	0.547	1.12259107975641e-144
NDUFAF3	1.14198320952216e-148	-0.60734553043402	0.311	0.689	2.31274439592428e-144
IGFBP3	4.28795476622862e-148	0.869084154088191	0.607	0.233	8.6839659925662e-144
TRIR	3.49416272579951e-147	-0.521328782529461	0.922	0.968	7.07637835228916e-143
PGAM1	4.65125787603428e-147	0.57314757412986	0.995	0.943	9.41972745054462e-143
AUTS2	5.43215709196085e-147	-0.649315594997693	0.28	0.653	1.10012045426391e-142
MZT2B	4.03738347995297e-146	-0.514857878165043	0.959	0.989	8.17650902360076e-142
PTGR1	2.51637530172257e-145	0.72022320609732	0.693	0.385	5.09616326104855e-141
SEMA6A	5.68817664784047e-144	0.688805612023154	0.86	0.618	1.15196953472065e-139
MAP1B	1.05595092926772e-143	-0.656971051231434	1	0.999	2.13851182195299e-139
ASNS	1.12412408539354e-143	0.987114243021901	0.588	0.277	2.27657609773901e-139
FZD5	1.00119125799083e-138	0.598922245645296	0.99	0.929	2.02761253568302e-134
ISOC2	1.59720126164483e-138	-0.557401183393601	0.259	0.633	3.23465199508311e-134
COL5A2	3.95791973403982e-138	-0.590192752406252	0.189	0.542	8.01557904537745e-134
DECR1	3.44815294259496e-137	-0.596184819568846	0.261	0.623	6.9831993393433e-133
BAZ1A	4.40562061586237e-137	-0.644966099691202	0.421	0.768	8.92226287124447e-133
CCND2	8.77708239455147e-137	0.636198500432847	0.899	0.76	1.77753472654456e-132
CCDC167	1.12889468469403e-136	-0.630954909510693	0.389	0.735	2.28623751544236e-132
RPS27L	6.4392903643327e-136	-0.709420313524279	0.894	0.963	1.30408508458466e-131
HES4	1.20579962221592e-134	-1.00097921112982	0.524	0.783	2.44198539491169e-130
RBMS1	1.97135147486305e-134	0.705290526899916	0.555	0.222	3.99238100689264e-130
IFT22	2.16154112080469e-134	-0.58553442424327	0.424	0.773	4.37755307785366e-130
ARGLU1	4.91168469283303e-134	0.574512706262081	0.983	0.919	9.94714383992546e-130
SKIL	1.39599285606934e-133	-0.586999856569275	0.223	0.579	2.82716473211164e-129
CECR2	2.12850232422818e-133	0.740413139231169	0.662	0.371	4.31064290702692e-129
GREB1L	2.61987913020773e-133	0.683679372378636	0.617	0.298	5.30577921449669e-129
ARL2BP	1.14033918236057e-131	-0.538366987198311	0.297	0.661	2.30941491211663e-127
PCDH17	1.67476027107314e-130	-0.619619861353377	0.228	0.575	3.39172450097732e-126
MAP6	4.84855854033529e-130	-0.710621010971112	0.205	0.549	9.81930075588702e-126
SRSF2	3.06709920226525e-129	-0.57049088314922	0.965	0.97	6.21148930442758e-125
PDCD5	4.12925267430394e-129	-0.555686367672076	0.841	0.939	8.36256251600033e-125
SLC39A6	1.03394019583545e-128	-0.569477307127672	0.459	0.801	2.09393568460594e-124
UQCRQ	3.19322261920174e-128	-0.554397598134945	0.791	0.921	6.46691444840736e-124
FLRT3	7.00333081384551e-128	-0.551620880623119	0.234	0.586	1.41831455641999e-123
FGFR1	9.29676466056464e-128	0.583633273916631	0.935	0.795	1.88278077905755e-123
EIF4A2	1.17895308641034e-127	0.510004869340036	0.986	0.913	2.38761579059821e-123
PBX3	4.8508231065997e-127	-0.547677530441294	0.234	0.58	9.82388695548572e-123
CNIH2	1.45255919239351e-125	-0.541087665892625	0.186	0.518	2.94172287643533e-121
ACADM	7.26994077450829e-125	-0.561950487869771	0.407	0.76	1.47230840565342e-120
PKIA	1.05849394484772e-122	-0.524140481148475	0.242	0.583	2.14366193710561e-118
APOE	3.21199629797973e-122	0.635028934670271	0.602	0.267	6.50493490266855e-118
CYYR1	3.57227947982027e-121	-0.562056889252757	0.284	0.616	7.234580402532e-117
TSEN34	5.01742948808721e-121	-0.515057688435024	0.289	0.637	1.01612981992742e-116
RHOC	1.87865012685648e-120	-0.517623286794715	0.239	0.574	3.80464223690975e-116
TNNT1	1.92380190109847e-120	0.648559178173103	0.611	0.308	3.89608361010462e-116
RTN4	3.42282920752897e-119	-0.504664001231526	0.966	0.988	6.93191371108767e-115
MLLT11	4.43804036019592e-119	-0.742535848880265	0.777	0.911	8.98791933746878e-115
MTHFD2	2.75406330521909e-116	0.829524871703844	0.712	0.529	5.57752900572969e-112
MAN2A1	8.02101806373597e-116	0.659651514049581	0.609	0.326	1.62441657826781e-111
REPIN1	9.35069332980117e-116	-0.500331470006054	0.291	0.636	1.89370241315133e-111
SSBP4	3.77670253707401e-115	-0.537537062578837	0.375	0.708	7.64857797808228e-111
BAG1	2.09536589820286e-114	-0.546893480993665	0.445	0.77	4.24353501704044e-110
RPS4Y1	2.69963767069211e-114	-0.562389241941762	0.935	0.903	5.46730621068566e-110
ATP1A2	5.55270720515179e-114	0.641922040612277	0.565	0.262	1.12453426318734e-109
FSCN1	1.41142597458451e-113	-0.509830357640707	0.825	0.942	2.85841988372854e-109
KCNQ2	6.15786817501177e-113	-0.530034744059578	0.357	0.691	1.24709146280338e-108
TP53I3	1.10043698682348e-112	-0.521325989147047	0.301	0.63	2.22860498571491e-108
VPS35	2.33336387172981e-111	-0.530927887926757	0.701	0.886	4.72552851302721e-107
SALL2	5.61444415066687e-110	0.580398745553207	0.825	0.682	1.13703722939305e-105
AES	9.48732658965935e-110	-0.597259412410405	0.643	0.853	1.92137338093781e-105
MINOS1	9.494993805036e-110	-0.546937262115858	0.795	0.91	1.92292614539589e-105
CHD7	1.34439247095362e-109	0.523782309482337	0.948	0.856	2.72266363217528e-105
ACAA2	3.85371804387051e-109	-0.521040470387687	0.397	0.724	7.80454978244657e-105
MANF	6.23585104839462e-109	-0.610890048375657	0.42	0.723	1.26288455432088e-104
DNAJC1	1.63455540325141e-108	-0.575252315850687	0.353	0.666	3.31030160266475e-104
DST	1.68235922948595e-108	0.577212906142202	0.921	0.706	3.40711391155494e-104
C1orf21	1.05727857207899e-107	0.618755137282675	0.673	0.429	2.14120056417438e-103
SHMT2	1.01203716785477e-106	0.779773567929355	0.648	0.436	2.04957767233949e-102
SALL4	1.20794669699199e-106	0.609924776974657	0.704	0.473	2.44633365074817e-102
SPINT2	2.3711214237269e-106	0.565949383261758	0.531	0.236	4.80199510733172e-102
NDN	9.73680454841639e-105	-0.516944245659491	0.59	0.842	1.97189765714529e-100
GARS	3.93837251744943e-104	0.710965232592252	0.702	0.534	7.97599202233858e-100
ISYNA1	1.36795606362145e-103	-0.531405332196014	0.531	0.806	2.77038462004617e-99
IGDCC3	1.93282110910681e-102	-0.684989935660229	0.402	0.691	3.9143493101631e-98
NME1	1.09452927815921e-101	-0.521795252538319	0.932	0.931	2.21664069412803e-97
SMDT1	4.01113761645443e-100	-0.520674606490029	0.511	0.799	8.1233559008435e-96
EIF2S2	4.93235737440769e-100	0.534580774361654	0.977	0.908	9.98901015465045e-96
RRM2	5.51339977141655e-99	-0.660182063774802	0.312	0.597	1.11657372170728e-94
COX20	2.24961389646984e-97	-0.502374663987596	0.465	0.763	4.55591806313072e-93
TRIM71	2.51311121455745e-97	0.59350422358127	0.69	0.48	5.08955283172175e-93
DNMT3B	1.34413230765994e-95	0.584962800031475	0.53	0.269	2.7221367494729e-91
YARS	1.32752618463352e-94	0.625787559936938	0.579	0.342	2.68850602911981e-90
MIF	1.54253164966561e-94	-0.7761149019669	0.599	0.761	3.12393509690279e-90
CPE	2.27255186327345e-93	-0.537932364664655	0.496	0.789	4.60237203350139e-89
CXXC5	2.30719406089395e-93	-0.530258547898572	0.259	0.558	4.67252941212243e-89
SALL1	5.95336295766594e-93	0.550760518264047	0.515	0.246	1.20567506618651e-88
TERF2IP	1.38226484421329e-91	-0.54680366815697	0.361	0.67	2.79936276250076e-87
FJX1	3.3040677520732e-91	0.587337192684995	0.816	0.667	6.69139801149865e-87
IDI1	1.0273549977878e-90	-0.593896096165531	0.643	0.823	2.08059934151985e-86
CDKN1C	1.43170003889216e-90	-1.18629908694794	0.448	0.713	2.8994789187644e-86
ID2	1.81641255534101e-90	0.587832549166784	0.835	0.672	3.67859870707662e-86
FABP5	5.93315947445977e-86	-0.620009217868326	0.864	0.878	1.20158345676759e-81
SETD5	2.20736372820436e-84	0.522075371363723	0.764	0.603	4.47035302235946e-80
HSP90B1	6.43692079192065e-83	-0.503404089158018	0.942	0.978	1.30360519877977e-78
SLC2A1	2.8333585374222e-82	0.549816180163228	0.76	0.572	5.73811770998745e-78
ZMYM2	1.54057184810497e-80	0.512924410886203	0.773	0.611	3.11996610678218e-76
ADD3	2.65925626295978e-79	0.545524410754099	0.597	0.377	5.38552578374615e-75
LDHA	1.3367722864159e-78	0.986130324397921	0.628	0.426	2.70723123444947e-74
CCDC34	1.94975229705934e-78	-0.504599101444479	0.536	0.759	3.94863835200458e-74
PTPN13	2.35293158426501e-78	0.546662707438	0.587	0.365	4.76515704445349e-74
RBP1	3.1170330498693e-77	-0.833905452890996	0.379	0.6	6.31261533259531e-73
ACAT2	1.56286624883778e-76	-0.535267064291386	0.905	0.91	3.16511672714627e-72
HSPA5	2.08879587955326e-75	-0.559900995293861	0.739	0.851	4.23022941527126e-71
HMGCS1	3.89555275453111e-74	-0.559525102023657	0.701	0.839	7.88927343847641e-70
DUSP6	1.61630601984201e-73	-0.502341128442413	0.277	0.541	3.27334295138403e-69
TUBB2A	3.38443585981671e-73	-0.520239977373687	0.3	0.563	6.85415950330079e-69
EIF4EBP1	2.17598744648355e-70	0.557720803624998	0.818	0.691	4.40680977661849e-66
HES5	6.37085515152003e-70	-1.17599300429785	0.568	0.694	1.29022558528584e-65
PCBP4	5.6038162249776e-60	-0.55183796867671	0.41	0.641	1.13488486188246e-55
TYMS	3.79189870241816e-53	-0.526489071844745	0.841	0.844	7.67935325213726e-49
KCNQ1OT1	1.11360793375655e-52	-0.674447694293825	0.653	0.773	2.25527878744376e-48
UBE2S	4.0149391591581e-39	-0.565542180989644	0.906	0.889	8.13105478512698e-35
HIST1H4C	0.101157444405387	-0.540616133677818	0.971	0.907	1

## Sheet: G
Table S4G. Differential expression analysis of scRNA data between Day 13 and 20. Related to Figure 4 and S4.
Gene symbol	p_val	avg_log2FC	pct.1	pct.2	p_val_adj
LIN28A	0	1.23932483292591	0.78	0.226	0
ID2	0	1.0681164446137	0.672	0.144	0
ZIC1	0	-1.17400065614514	0.813	0.967	0
HMGA1	0	1.05380043372816	1	0.985	0
SFRP1	0	2.1179504595686	0.981	0.561	0
TPM2	0	1.19207013760426	0.838	0.368	0
CRABP1	0	1.46659857896258	0.551	0.076	0
TPM1	5.21002014146706e-285	1.24720108072667	0.992	0.933	1.05513327904991e-280
ZIC4	3.4406979386598e-250	-1.06697815124658	0.262	0.694	6.96810146537382e-246
ID4	4.92389891812128e-239	-1.36732408292136	0.698	0.906	9.97188008897921e-235
NKX2-1	9.5503256631868e-231	-1.14005571247076	0.558	0.882	1.93413195330859e-226
PEG10	3.55517905078031e-223	-1.78786639848525	0.837	0.933	7.19994861364028e-219
BASP1	2.88163428687551e-216	-1.03616683731814	0.968	0.994	5.83588575778028e-212
TUBB2B	5.35291678056038e-204	-1.09476893185931	1	0.999	1.08407270639909e-199
C1orf61	2.03116313367374e-199	-1.58530963284757	0.128	0.518	4.11351157831606e-195
SFTA3	8.26970821073427e-196	-1.02795034746907	0.404	0.757	1.6747813068379e-191
PCSK1N	1.35304700896177e-195	-1.54313717076931	0.14	0.536	2.74019080254937e-191
MAP2	9.43558114488863e-170	-1.04276847550585	0.682	0.876	1.91089389346284e-165
TUBB2A	8.47515365863247e-153	-1.45869938805809	0.563	0.797	1.71638811894625e-148
CDKN1C	4.37689762094818e-20	-1.01899672040273	0.713	0.733	8.86409306194425e-16

## Sheet: H
Table S4I. Percent overlap significantly differentially expressed genes between RNA-seq and scRNA-seq
DE Comparisons	D0D7	D0D13	D0D20	D7D13	D13D20
Overlap between scRNA and bulk RNA DEGs	0.83	0.81	0.91	0.62	0.75
