# Supplementary material for: A multi-omics approach to visualize early neuronal differentiation from hESCs in 4D
Source: iScience. 2022 Oct 4;25(11):105279. doi: 10.1016/j.isci.2022.105279 (PMC9593815; doi:10.1016/j.isci.2022.105279)
Supplement: Table S5. Inferred peak to gene links, TF motif and GO-term enrichment of Day 20 — (A) Inferred peak to gene links Day 20. (B) GOProfiler GO terms for Day 20 K- mean clusters 1–5. (C–G) Gene ontology annotation for peak2genelink k-mean clusters 1–5 for Day 20 using Great Tool. (H) Comparison of linked genes (P2G links) of Day 20 with Trevino et al., 2021, Cell Table S3. (I) TF motif enrichment in Day 20 five interaction clusters (k-mean clusters 1–5). (J) TF motif enrichment in Day 20 five interaction clusters (k-mean clusters 1–5) compared to Trevino et al., 2021, Cell TF motif enrichment (Trevino Fig. 3G), related to Fig. 6. [file mmc5.xlsx]

## Sheet: Table index
Table S5. Inferred peak to gene links, TF motif and GO-term enrichment Day 20. Related to Fig. 6.
Table	Description	Legend
A	Inferred peak to gene links D20
B	GOProfiler GO terms for Day 20 Kmeans 1-5
C	Gene ontology annotation for peak2genelink K-mean cluster 1 for Day 20 using Great Tool
D	Gene ontology annotation for peak2genelink K-mean cluster 2 for Day 20 using Great Tool
E	Gene ontology annotation for peak2genelink K-mean cluster 3 for Day 20 using Great Tool
F	Gene ontology annotation for peak2genelink K-mean cluster 4 for Day 20 using Great Tool
G	Gene ontology annotation for peak2genelink K-mean cluster 5 for Day 20 using Great Tool
H	Comparison of linked genes (P2G links) of Day20 with (Trevino et al., 2021, Cell Table S3)
I	TF motif enrichment in Day 20 five interaction clusters (k-mean clusters 1-5)	YES = identified TF motif
J	TF motif enrichment in Day 20 five interaction clusters (k-mean clusters 1-5) compared to Trevino et al., 2021, Cell TF motif enrichment (Trevino Fig. 3G_H)

## Sheet: A
Table S5A. Inferred peak to gene links Day 20. Related to Figure 6B.
id	'geneName'	'idxATAC'	idxRNA	Correlation	FDR	VarQATAC	VarQRNA	peakName	chr	start	end	seqnames	StartTSS	EndTSS	width	strand	'idx'	'peakCentre'	'looplength'
'1'	'A2M-AS1'	111152	3300	0.4577329428619	1.89697268333571e-25	0.281494237647371	0.302270230684731	chr12_9169891_9170391	chr12	9169891	9170391	chr12	9065177	9065177	1	*	109	9170141	-104964
'2'	'AAAS'	113374	3540	0.502372468148491	3.51843332285189e-31	0.962488553047625	0.784938362016355	chr12_53079183_53079683	chr12	53079183	53079683	chr12	53324864	53324864	1	*	349	53079433	245431
'3'	'AAAS'	113425	3540	0.695493570417435	2.16995339181826e-69	0.993923756097842	0.784938362016355	chr12_53379751_53380251	chr12	53379751	53380251	chr12	53324864	53324864	1	*	349	53380001	-55137
'4'	'AAAS'	113432	3540	0.501074224992132	5.31271756969404e-31	0.938454272664966	0.784938362016355	chr12_53441302_53441802	chr12	53441302	53441802	chr12	53324864	53324864	1	*	349	53441552	-116688
'5'	'AAAS'	113434	3540	0.673523560242313	1.54069816104144e-63	0.970741877703353	0.784938362016355	chr12_53451715_53452215	chr12	53451715	53452215	chr12	53324864	53324864	1	*	349	53451965	-127101
'6'	'AAAS'	113443	3540	0.603705319729903	6.45692296772766e-48	0.958416605712245	0.784938362016355	chr12_53492845_53493345	chr12	53492845	53493345	chr12	53324864	53324864	1	*	349	53493095	-168231
'7'	'AAK1'	20412	8830	0.459064102674102	1.31558603779493e-25	0.477915301191635	0.841755156841206	chr2_69559636_69560136	chr2	69559636	69560136	chr2	69674349	69674349	1	*	326	69559886	114463
'8'	'AAMDC'	106673	2915	0.721881317403426	3.54243020271238e-77	0.996336975240026	0.452581471988283	chr11_77602369_77602869	chr11	77602369	77602869	chr11	77821109	77821109	1	*	644	77602619	218490
'9'	'AAMP'	27601	9435	0.503183731467307	2.71749931166203e-31	0.353815938765284	0.694495300866593	chr2_218219191_218219691	chr2	218219191	218219691	chr2	218270257	218270257	1	*	931	218219441	50816
'10'	'AAR2'	161645	9807	0.518415053257755	1.85423003945963e-33	0.835261796840353	0.645490052483828	chr20_36127057_36127557	chr20	36127057	36127557	chr20	36236459	36236459	1	*	212	36127307	109152
'11'	'AAR2'	161661	9807	0.500437003830291	6.49917936415008e-31	0.37049537226353	0.645490052483828	chr20_36237012_36237512	chr20	36237012	36237512	chr20	36236459	36236459	1	*	212	36237262	-803
'12'	'AAR2'	161676	9807	0.500784224165012	5.82374225840536e-31	0.757624102242163	0.645490052483828	chr20_36319843_36320343	chr20	36319843	36320343	chr20	36236459	36236459	1	*	212	36320093	-83634
'13'	'AAR2'	161680	9807	0.539898191292004	1.03788751995971e-36	0.512408784348056	0.645490052483828	chr20_36344448_36344948	chr20	36344448	36344948	chr20	36236459	36236459	1	*	212	36344698	-108239
'14'	'AAR2'	161683	9807	0.462476154181306	5.11047234853185e-26	0.793073657898829	0.645490052483828	chr20_36383957_36384457	chr20	36383957	36384457	chr20	36236459	36236459	1	*	212	36384207	-147748
'15'	'AAR2'	161693	9807	0.537207611361836	2.72964433803555e-36	0.752457855057105	0.645490052483828	chr20_36454634_36455134	chr20	36454634	36455134	chr20	36236459	36236459	1	*	212	36454884	-218425
'16'	'AAR2'	161694	9807	0.464336890479398	3.03997909212005e-26	0.436107287461052	0.645490052483828	chr20_36460418_36460918	chr20	36460418	36460918	chr20	36236459	36236459	1	*	212	36460668	-224209
'17'	'AARS'	139286	5980	0.47391568451234	1.98614001340254e-27	0.950629798360854	0.697729769315269	chr16_70439054_70439554	chr16	70439054	70439554	chr16	70289543	70289543	1	*	574	70439304	-149761
'18'	'AARS2'	62246	13392	0.540406395633602	8.63562975827632e-37	0.838970897383471	0.315147076772855	chr6_44270196_44270696	chr6	44270196	44270696	chr6	44313326	44313326	1	*	453	44270446	42880
'19'	'AARSD1'	144831	6624	0.530752301300664	2.68376096186269e-35	0.924879195056068	0.489137068228976	chr17_42964225_42964725	chr17	42964225	42964725	chr17	42964498	42964498	1	*	491	42964475	23
'20'	'AASDH'	43019	11745	0.543550427535525	2.7485033012356e-37	0.960259637038018	0.788172830465031	chr4_56387226_56387726	chr4	56387226	56387726	chr4	56387508	56387508	1	*	224	56387476	32
'21'	'AASDH'	43023	11745	0.63688700436547	7.86032408058997e-55	0.977123373668842	0.788172830465031	chr4_56435428_56435928	chr4	56435428	56435928	chr4	56387508	56387508	1	*	224	56435678	-48170
'22'	'AASDH'	43024	11745	0.652381987214682	2.30945956685251e-58	0.971421495504731	0.788172830465031	chr4_56435976_56436476	chr4	56435976	56436476	chr4	56387508	56387508	1	*	224	56436226	-48718
'23'	'AASDH'	43029	11745	0.546156752546472	1.05472964105475e-37	0.930857527919045	0.788172830465031	chr4_56467351_56467851	chr4	56467351	56467851	chr4	56387508	56387508	1	*	224	56467601	-80093
'24'	'AASDH'	43032	11745	0.576563962043932	7.61888543273836e-43	0.93647301398976	0.788172830465031	chr4_56530244_56530744	chr4	56530244	56530744	chr4	56387508	56387508	1	*	224	56530494	-142986
'25'	'AASDHPPT'	107867	3002	0.553263533702909	7.38499782817621e-39	0.998704118599066	0.744171854021726	chr11_106022083_106022583	chr11	106022083	106022583	chr11	106075501	106075501	1	*	731	106022333	53168
'26'	'AASDHPPT'	107870	3002	0.575399587261244	1.22883681769218e-42	0.998364309698376	0.744171854021726	chr11_106077188_106077688	chr11	106077188	106077688	chr11	106075501	106075501	1	*	731	106077438	-1937
'27'	'AASDHPPT'	107871	3002	0.505566491224181	1.2674296406775e-31	0.893236650981702	0.744171854021726	chr11_106077759_106078259	chr11	106077759	106078259	chr11	106075501	106075501	1	*	731	106078009	-2508
'28'	'AASDHPPT'	107877	3002	0.465290464092909	2.32509356571612e-26	0.80034787216274	0.744171854021726	chr11_106280035_106280535	chr11	106280035	106280535	chr11	106075501	106075501	1	*	731	106280285	-204784
'29'	'AASS'	74875	14378	0.614670027702949	4.14191082288753e-50	0.947058925167169	0.658000732332479	chr7_121914239_121914739	chr7	121914239	121914739	chr7	122144280	122144280	1	*	559	121914489	229791
'30'	'AASS'	74880	14378	0.545656019397286	1.26977635184934e-37	0.872635016443295	0.658000732332479	chr7_121924205_121924705	chr7	121924205	121924705	chr7	122144280	122144280	1	*	559	121924455	219825
'31'	'AASS'	74899	14378	0.476799334523294	8.58560175765436e-28	0.956400790199681	0.658000732332479	chr7_122144085_122144585	chr7	122144085	122144585	chr7	122144280	122144280	1	*	559	122144335	-55
'32'	'AASS'	74912	14378	0.453514934690256	5.97568041490285e-25	0.982825251832952	0.658000732332479	chr7_122304615_122305115	chr7	122304615	122305115	chr7	122144280	122144280	1	*	559	122304865	-160585
'33'	'AASS'	74925	14378	0.52157701302975	6.37772330398007e-34	0.961843492083605	0.658000732332479	chr7_122317097_122317597	chr7	122317097	122317597	chr7	122144280	122144280	1	*	559	122317347	-173067
'34'	'AASS'	74928	14378	0.501687874682969	4.37361812281505e-31	0.986833844966509	0.658000732332479	chr7_122329147_122329647	chr7	122329147	122329647	chr7	122144280	122144280	1	*	559	122329397	-185117
'35'	'AASS'	74935	14378	0.52678615695547	1.06959746643199e-34	0.935378714140082	0.658000732332479	chr7_122379439_122379939	chr7	122379439	122379939	chr7	122144280	122144280	1	*	559	122379689	-235409
'36'	'AASS'	74939	14378	0.463549221543327	3.78847677914007e-26	0.674382440519044	0.658000732332479	chr7_122389854_122390354	chr7	122389854	122390354	chr7	122144280	122144280	1	*	559	122390104	-245824
'37'	'AATF'	144018	6518	0.559469136730632	6.88065349678229e-40	0.879834357559596	0.874954229220066	chr17_36703780_36704280	chr17	36703780	36704280	chr17	36948875	36948875	1	*	385	36704030	244845
'38'	'AATF'	144031	6518	0.54008505078603	9.69902714909765e-37	0.392773013413812	0.874954229220066	chr17_36777081_36777581	chr17	36777081	36777581	chr17	36948875	36948875	1	*	385	36777331	171544
'39'	'AATF'	144085	6518	0.53298060562118	1.22519009203897e-35	0.568010735657473	0.874954229220066	chr17_36949502_36950002	chr17	36949502	36950002	chr17	36948875	36948875	1	*	385	36949752	-877
'40'	'AATF'	144091	6518	0.507054321596052	7.85129829038526e-32	0.910595702281327	0.874954229220066	chr17_36990985_36991485	chr17	36990985	36991485	chr17	36948875	36948875	1	*	385	36991235	-42360
'41'	'AATF'	144105	6518	0.484609156899759	8.49131595586875e-29	0.845628848047827	0.874954229220066	chr17_37088425_37088925	chr17	37088425	37088925	chr17	36948875	36948875	1	*	385	37088675	-139800
'42'	'AATF'	144113	6518	0.553473895094556	6.82148541912899e-39	0.632361326291418	0.874954229220066	chr17_37130889_37131389	chr17	37130889	37131389	chr17	36948875	36948875	1	*	385	37131139	-182264
'43'	'AATK'	148751	7013	0.500236899946062	6.92183323191392e-31	0.869018067466465	0.327840839741243	chr17_80991622_80992122	chr17	80991622	80992122	chr17	81166077	81166077	1	*	880	80991872	174205
'44'	'AATK'	148771	7013	0.488347464019057	2.75077348597469e-29	0.599497773963727	0.327840839741243	chr17_81064451_81064951	chr17	81064451	81064951	chr17	81166077	81166077	1	*	880	81064701	101376
'45'	'AATK'	148787	7013	0.4762693510687	1.00256928743121e-27	0.923485402615953	0.327840839741243	chr17_81119559_81120059	chr17	81119559	81120059	chr17	81166077	81166077	1	*	880	81119809	46268
'46'	'AATK'	148809	7013	0.523728296421448	3.06101805219962e-34	0.549805041842571	0.327840839741243	chr17_81223618_81224118	chr17	81223618	81224118	chr17	81166077	81166077	1	*	880	81223868	-57791
'47'	'AATK'	148811	7013	0.454598835713178	4.45546414086888e-25	0.747746606230598	0.327840839741243	chr17_81239445_81239945	chr17	81239445	81239945	chr17	81166077	81166077	1	*	880	81239695	-73618
'48'	'AATK'	148812	7013	0.527271828315179	9.04277098539821e-35	0.85042648896773	0.327840839741243	chr17_81241585_81242085	chr17	81241585	81242085	chr17	81166077	81166077	1	*	880	81241835	-75758
'49'	'AATK'	148830	7013	0.49043781578504	1.45567197984586e-29	0.487389634100687	0.327840839741243	chr17_81329547_81330047	chr17	81329547	81330047	chr17	81166077	81166077	1	*	880	81329797	-163720
'50'	'AATK'	148844	7013	0.593289566434308	6.51036416955111e-46	0.915399102674123	0.327840839741243	chr17_81342676_81343176	chr17	81342676	81343176	chr17	81166077	81166077	1	*	880	81342926	-176849
'51'	'AATK'	148845	7013	0.571633721975871	5.66166649686123e-42	0.872122423355814	0.327840839741243	chr17_81343261_81343761	chr17	81343261	81343761	chr17	81166077	81166077	1	*	880	81343511	-177434
'52'	'AATK'	148846	7013	0.484787899853857	8.0499791390238e-29	0.726695732806534	0.327840839741243	chr17_81343878_81344378	chr17	81343878	81344378	chr17	81166077	81166077	1	*	880	81344128	-178051
'53'	'AATK'	148850	7013	0.475807071661073	1.14677555823322e-27	0.664458868724334	0.327840839741243	chr17_81346815_81347315	chr17	81346815	81347315	chr17	81166077	81166077	1	*	880	81347065	-180988
'54'	'AATK'	148858	7013	0.486677879775011	4.55897733138731e-29	0.836171793557454	0.327840839741243	chr17_81387272_81387772	chr17	81387272	81387772	chr17	81166077	81166077	1	*	880	81387522	-221445
'55'	'AATK'	148864	7013	0.458737963692473	1.43928907625835e-25	0.519642682301716	0.327840839741243	chr17_81392490_81392990	chr17	81392490	81392990	chr17	81166077	81166077	1	*	880	81392740	-226663
'56'	'AATK'	148874	7013	0.492004604626636	8.99954392089969e-30	0.924159260944438	0.327840839741243	chr17_81399603_81400103	chr17	81399603	81400103	chr17	81166077	81166077	1	*	880	81399853	-233776
'57'	'ABAT'	135978	5583	0.638846600226386	2.88216483214748e-55	0.5290075852258	0.903332112779202	chr16_8474549_8475049	chr16	8474549	8475049	chr16	8674565	8674565	1	*	177	8474799	199766
'58'	'ABAT'	135979	5583	0.72264912317057	2.04043094819131e-77	0.513825614679745	0.903332112779202	chr16_8493755_8494255	chr16	8493755	8494255	chr16	8674565	8674565	1	*	177	8494005	180560
'59'	'ABAT'	136008	5583	0.591705583577338	1.29509374587174e-45	0.663946275636854	0.903332112779202	chr16_8736650_8737150	chr16	8736650	8737150	chr16	8674565	8674565	1	*	177	8736900	-62335
'60'	'ABAT'	136032	5583	0.52726282062534	9.07083948518792e-35	0.625703375627063	0.903332112779202	chr16_8915846_8916346	chr16	8915846	8916346	chr16	8674565	8674565	1	*	177	8916096	-241531
'61'	'ABCA2'	92477	15764	0.624013549776152	4.76090001591639e-52	0.780949967458978	0.736848529232271	chr9_136807135_136807635	chr9	136807135	136807635	chr9	137028922	137028922	1	*	617	136807385	221537
'62'	'ABCA2'	92492	15764	0.472427364995568	3.05388699334428e-27	0.790798666106078	0.736848529232271	chr9_136848437_136848937	chr9	136848437	136848937	chr9	137028922	137028922	1	*	617	136848687	180235
'63'	'ABCA2'	92494	15764	0.45663199570417	2.56333658998014e-25	0.638045926036849	0.736848529232271	chr9_136849890_136850390	chr9	136849890	136850390	chr9	137028922	137028922	1	*	617	136850140	178782
'64'	'ABCA2'	92509	15764	0.487888967352658	3.1610661060061e-29	0.549856877098608	0.736848529232271	chr9_136949230_136949730	chr9	136949230	136949730	chr9	137028922	137028922	1	*	617	136949480	79442
'65'	'ABCA2'	92517	15764	0.509911485194039	3.10279625572463e-32	0.955974589205596	0.736848529232271	chr9_136978141_136978641	chr9	136978141	136978641	chr9	137028922	137028922	1	*	617	136978391	50531
'66'	'ABCA2'	92534	15764	0.582888432898401	5.53514782056632e-44	0.842167404839109	0.736848529232271	chr9_137045715_137046215	chr9	137045715	137046215	chr9	137028922	137028922	1	*	617	137045965	-17043
'67'	'ABCA2'	92538	15764	0.45174473304326	9.62750983737708e-25	0.417532987380995	0.736848529232271	chr9_137053388_137053888	chr9	137053388	137053888	chr9	137028922	137028922	1	*	617	137053638	-24716
'68'	'ABCA2'	92539	15764	0.539567303733473	1.16980029624063e-36	0.681846717388425	0.736848529232271	chr9_137053890_137054390	chr9	137053890	137054390	chr9	137028922	137028922	1	*	617	137054140	-25218
'69'	'ABCA2'	92546	15764	0.467211647730924	1.35383959867541e-26	0.364718620951811	0.736848529232271	chr9_137078208_137078708	chr9	137078208	137078708	chr9	137028922	137028922	1	*	617	137078458	-49536
'70'	'ABCA2'	92549	15764	0.520314834668397	9.7812783195272e-34	0.817873948176263	0.736848529232271	chr9_137086086_137086586	chr9	137086086	137086586	chr9	137028922	137028922	1	*	617	137086336	-57414
'71'	'ABCA2'	92559	15764	0.646687194054915	4.86204946488683e-57	0.792445875353488	0.736848529232271	chr9_137139062_137139562	chr9	137139062	137139562	chr9	137028922	137028922	1	*	617	137139312	-110390
'72'	'ABCA2'	92566	15764	0.479254187579599	4.17737311685555e-28	0.388372776123529	0.736848529232271	chr9_137162080_137162580	chr9	137162080	137162580	chr9	137028922	137028922	1	*	617	137162330	-133408
'73'	'ABCA2'	92570	15764	0.572440823309003	4.08861296516094e-42	0.924689132450598	0.736848529232271	chr9_137169186_137169686	chr9	137169186	137169686	chr9	137028922	137028922	1	*	617	137169436	-140514
'74'	'ABCA2'	92573	15764	0.480416514262033	2.96245031330954e-28	0.985451571472179	0.736848529232271	chr9_137188445_137188945	chr9	137188445	137188945	chr9	137028922	137028922	1	*	617	137188695	-159773
'75'	'ABCA2'	92574	15764	0.533347404594304	1.07612346138635e-35	0.84917668334994	0.736848529232271	chr9_137189027_137189527	chr9	137189027	137189527	chr9	137028922	137028922	1	*	617	137189277	-160355
'76'	'ABCA2'	92577	15764	0.47361719924297	2.16507982934664e-27	0.665150005471499	0.736848529232271	chr9_137199361_137199861	chr9	137199361	137199861	chr9	137028922	137028922	1	*	617	137199611	-170689
'77'	'ABCA2'	92578	15764	0.605195962519476	3.28912975493529e-48	0.826265500181423	0.736848529232271	chr9_137200013_137200513	chr9	137200013	137200513	chr9	137028922	137028922	1	*	617	137200263	-171341
'78'	'ABCA2'	92581	15764	0.496408192562396	2.30322571404682e-30	0.95708040800106	0.736848529232271	chr9_137205415_137205915	chr9	137205415	137205915	chr9	137028922	137028922	1	*	617	137205665	-176743
'79'	'ABCA2'	92583	15764	0.529048126061045	4.87423078778909e-35	0.305741618527072	0.736848529232271	chr9_137217130_137217630	chr9	137217130	137217630	chr9	137028922	137028922	1	*	617	137217380	-188458
'80'	'ABCA2'	92586	15764	0.519748393214857	1.18380471561044e-33	0.860113922373824	0.736848529232271	chr9_137222059_137222559	chr9	137222059	137222559	chr9	137028922	137028922	1	*	617	137222309	-193387
'81'	'ABCA2'	92600	15764	0.49984854111885	7.82569013974107e-31	0.46548059921556	0.736848529232271	chr9_137254181_137254681	chr9	137254181	137254681	chr9	137028922	137028922	1	*	617	137254431	-225509
'82'	'ABCA2'	92601	15764	0.519414952783888	1.32381849941173e-33	0.953290674837439	0.736848529232271	chr9_137254989_137255489	chr9	137254989	137255489	chr9	137028922	137028922	1	*	617	137255239	-226317
'83'	'ABCA3'	135375	5503	0.534719553045539	6.62206626281635e-36	0.265598092462578	0.824667398999146	chr16_2150756_2151256	chr16	2150756	2151256	chr16	2340746	2340746	1	*	97	2151006	189740
'84'	'ABCA3'	135436	5503	0.4712952770951	4.22852895976899e-27	0.545208982473924	0.824667398999146	chr16_2471878_2472378	chr16	2471878	2472378	chr16	2340746	2340746	1	*	97	2472128	-131382
'85'	'ABCA3'	135458	5503	0.502161768495219	3.76105519573712e-31	0.339019852903062	0.824667398999146	chr16_2539989_2540489	chr16	2539989	2540489	chr16	2340746	2340746	1	*	97	2540239	-199493
'86'	'ABCA7'	153254	7347	0.495258408884581	3.29583716611552e-30	0.375557948936513	0.340168436470157	chr19_933106_933606	chr19	933106	933606	chr19	1040101	1040101	1	*	31	933356	106745
'87'	'ABCA7'	153318	7347	0.485797634538187	5.94240779520908e-29	0.272722560431269	0.340168436470157	chr19_1147831_1148331	chr19	1147831	1148331	chr19	1040101	1040101	1	*	31	1148081	-107980
'88'	'ABCA7'	153342	7347	0.549472363103057	3.08096872030791e-38	0.551273707430296	0.340168436470157	chr19_1238448_1238948	chr19	1238448	1238948	chr19	1040101	1040101	1	*	31	1238698	-198597
'89'	'ABCA7'	153348	7347	0.495152322202309	3.40622401152453e-30	0.469247294487608	0.340168436470157	chr19_1245776_1246276	chr19	1245776	1246276	chr19	1040101	1040101	1	*	31	1246026	-205925
'90'	'ABCA7'	153355	7347	0.488148002530809	2.92230885586373e-29	0.614725820292927	0.340168436470157	chr19_1251955_1252455	chr19	1251955	1252455	chr19	1040101	1040101	1	*	31	1252205	-212104
'91'	'ABCA7'	153358	7347	0.454042370567568	5.1826387990211e-25	0.430843129236812	0.340168436470157	chr19_1259963_1260463	chr19	1259963	1260463	chr19	1040101	1040101	1	*	31	1260213	-220112
'92'	'ABCB8'	76646	14539	0.570165977594934	1.02153902794689e-41	0.423626509701832	0.355181252288539	chr7_150964592_150965092	chr7	150964592	150965092	chr7	151028422	151028422	1	*	720	150964842	63580
'93'	'ABCB8'	76648	14539	0.495866261892238	2.72801595343908e-30	0.938125982710062	0.355181252288539	chr7_150971167_150971667	chr7	150971167	150971667	chr7	151028422	151028422	1	*	720	150971417	57005
'94'	'ABCB8'	76671	14539	0.592432984380101	9.44343576520219e-46	0.684104430762497	0.355181252288539	chr7_151020298_151020798	chr7	151020298	151020798	chr7	151028422	151028422	1	*	720	151020548	7874
'95'	'ABCB8'	76709	14539	0.608642576536431	6.81628120183847e-49	0.979778490672534	0.355181252288539	chr7_151138437_151138937	chr7	151138437	151138937	chr7	151028422	151028422	1	*	720	151138687	-110265
'96'	'ABCB8'	76713	14539	0.567558036020655	2.89285450702299e-41	0.791633789675569	0.355181252288539	chr7_151168719_151169219	chr7	151168719	151169219	chr7	151028422	151028422	1	*	720	151168969	-140547
'97'	'ABCC10'	62133	13368	0.451901722696426	9.22805402863967e-25	0.934221060088581	0.329671670938606	chr6_43510114_43510614	chr6	43510114	43510614	chr6	43427366	43427366	1	*	429	43510364	-82998
'98'	'ABCC3'	145858	6756	0.731359300810397	3.36708082373365e-80	0.785361723695047	0.309227389234713	chr17_50469190_50469690	chr17	50469190	50469690	chr17	50634777	50634777	1	*	623	50469440	165337
'99'	'ABCC3'	145863	6756	0.537397115180941	2.55115025941517e-36	0.709181175738796	0.309227389234713	chr17_50501991_50502491	chr17	50501991	50502491	chr17	50634777	50634777	1	*	623	50502241	132536
'100'	'ABCC3'	145871	6756	0.520329534999664	9.73236084569417e-34	0.314064056857516	0.309227389234713	chr17_50538801_50539301	chr17	50538801	50539301	chr17	50634777	50634777	1	*	623	50539051	95726
'101'	'ABCC3'	145885	6756	0.45053597437669	1.33152667994819e-24	0.909265264043035	0.309227389234713	chr17_50565750_50566250	chr17	50565750	50566250	chr17	50634777	50634777	1	*	623	50566000	68777
'102'	'ABCC3'	145893	6756	0.458257457654381	1.64275787352028e-25	0.583653464034972	0.309227389234713	chr17_50594094_50594594	chr17	50594094	50594594	chr17	50634777	50634777	1	*	623	50594344	40433
'103'	'ABCC3'	145900	6756	0.78834235042946	1.52875408620027e-101	0.692035224936214	0.309227389234713	chr17_50608654_50609154	chr17	50608654	50609154	chr17	50634777	50634777	1	*	623	50608904	25873
'104'	'ABCC3'	145901	6756	0.520614222610471	8.83853661913489e-34	0.535435156974434	0.309227389234713	chr17_50609361_50609861	chr17	50609361	50609861	chr17	50634777	50634777	1	*	623	50609611	25166
'105'	'ABCC3'	145902	6756	0.559805744722443	6.04371864853461e-40	0.275164576937919	0.309227389234713	chr17_50610177_50610677	chr17	50610177	50610677	chr17	50634777	50634777	1	*	623	50610427	24350
'106'	'ABCC3'	145904	6756	0.487146629746632	3.95876634803489e-29	0.299901513013529	0.309227389234713	chr17_50623695_50624195	chr17	50623695	50624195	chr17	50634777	50634777	1	*	623	50623945	10832
'107'	'ABCC3'	145931	6756	0.5970707287	1.24261791169279e-46	0.969682134691033	0.309227389234713	chr17_50830953_50831453	chr17	50830953	50831453	chr17	50634777	50634777	1	*	623	50831203	-196426
'108'	'ABCC4'	122193	4265	0.587349226427596	8.39128713184403e-45	0.787700069689622	0.486634932259246	chr13_95113511_95114011	chr13	95113511	95114011	chr13	95301446	95301446	1	*	227	95113761	187685
'109'	'ABCC4'	122194	4265	0.584816549679958	2.46020143400284e-44	0.708760734217604	0.486634932259246	chr13_95114030_95114530	chr13	95114030	95114530	chr13	95301446	95301446	1	*	227	95114280	187166
'110'	'ABCC4'	122210	4265	0.494993517838106	3.57851693136037e-30	0.580710373386628	0.486634932259246	chr13_95304381_95304881	chr13	95304381	95304881	chr13	95301446	95301446	1	*	227	95304631	-3185
'111'	'ABCC4'	122211	4265	0.539671154819241	1.12663439295365e-36	0.981690635673023	0.486634932259246	chr13_95355039_95355539	chr13	95355039	95355539	chr13	95301446	95301446	1	*	227	95355289	-53843
'112'	'ABCC5'	39098	11424	0.507445700314158	6.91642001005408e-32	0.865810041065042	0.60563896008788	chr3_184017284_184017784	chr3	184017284	184017784	chr3	184018015	184018015	1	*	834	184017534	481
'113'	'ABCC5'	39099	11424	0.454625231086657	4.42353275160601e-25	0.941869640090539	0.60563896008788	chr3_184017789_184018289	chr3	184017789	184018289	chr3	184018015	184018015	1	*	834	184018039	-24
'114'	'ABCD3'	8186	762	0.487642408758286	3.4068216277152e-29	0.472766332425256	0.788477968997925	chr1_94540556_94541056	chr1	94540556	94541056	chr1	94418455	94418455	1	*	762	94540806	-122351
'115'	'ABCD3'	8187	762	0.543726868560122	2.5762896263874e-37	0.812598271006237	0.788477968997925	chr1_94541089_94541589	chr1	94541089	94541589	chr1	94418455	94418455	1	*	762	94541339	-122884
'116'	'ABCD3'	8194	762	0.55000295159876	2.52660461728697e-38	0.992581798913763	0.788477968997925	chr1_94592459_94592959	chr1	94592459	94592959	chr1	94418455	94418455	1	*	762	94592709	-174254
'117'	'ABCD3'	8196	762	0.628901725419351	4.33076215321663e-53	0.846498528454676	0.788477968997925	chr1_94609139_94609639	chr1	94609139	94609639	chr1	94418455	94418455	1	*	762	94609389	-190934
'118'	'ABCD3'	8201	762	0.511328118752587	1.95124828685315e-32	0.746681103745385	0.788477968997925	chr1_94660926_94661426	chr1	94660926	94661426	chr1	94418455	94418455	1	*	762	94661176	-242721
'119'	'ABCD4'	126752	4681	0.568555388225453	1.94569909074188e-41	0.992005851624459	0.891065543756866	chr14_74084386_74084886	chr14	74084386	74084886	chr14	74303056	74303056	1	*	334	74084636	218420
'120'	'ABCE1'	46640	12010	0.593216098426228	6.72039540117473e-46	0.976599261635575	0.881118027584523	chr4_145065916_145066416	chr4	145065916	145066416	chr4	145097932	145097932	1	*	489	145066166	31766
'121'	'ABCE1'	46642	12010	0.452994525400565	6.87734639166832e-25	0.753102916021126	0.881118027584523	chr4_145098687_145099187	chr4	145098687	145099187	chr4	145097932	145097932	1	*	489	145098937	-1005
'122'	'ABCF3'	39125	11428	0.497434763684197	1.67100505684243e-30	0.884171240648056	0.418955205663371	chr3_184260849_184261349	chr3	184260849	184261349	chr3	184186023	184186023	1	*	838	184261099	-75076
'123'	'ABCG1'	165683	10156	0.609513049475496	4.56785744330098e-49	0.694552114590473	0.776211399975589	chr21_42013340_42013840	chr21	42013340	42013840	chr21	42199689	42199689	1	*	115	42013590	186099
'124'	'ABCG1'	165690	10156	0.509165342900964	3.95687185395201e-32	0.455378483761166	0.776211399975589	chr21_42092522_42093022	chr21	42092522	42093022	chr21	42199689	42199689	1	*	115	42092772	106917
'125'	'ABCG1'	165695	10156	0.692612167433166	1.36147832396742e-68	0.548848969342326	0.776211399975589	chr21_42154816_42155316	chr21	42154816	42155316	chr21	42199689	42199689	1	*	115	42155066	44623
'126'	'ABCG1'	165712	10156	0.621036823202268	2.01208830567535e-51	0.506228869933824	0.776211399975589	chr21_42292246_42292746	chr21	42292246	42292746	chr21	42199689	42199689	1	*	115	42292496	-92807
'127'	'ABCG1'	165713	10156	0.812580293905938	9.89952931982128e-113	0.757992708507317	0.776211399975589	chr21_42302909_42303409	chr21	42302909	42303409	chr21	42199689	42199689	1	*	115	42303159	-103470
'128'	'ABCG1'	165715	10156	0.64417400952148	1.82743458646575e-56	0.378207306467312	0.776211399975589	chr21_42313250_42313750	chr21	42313250	42313750	chr21	42199689	42199689	1	*	115	42313500	-113811
'129'	'ABHD10'	35093	11093	0.47824570598542	5.62053916138107e-28	0.665190321781751	0.809959721713658	chr3_111926178_111926678	chr3	111926178	111926678	chr3	111979010	111979010	1	*	503	111926428	52582
'130'	'ABHD10'	35100	11093	0.591618887522021	1.34460620902083e-45	0.980043426425613	0.809959721713658	chr3_111998613_111999113	chr3	111998613	111999113	chr3	111979010	111979010	1	*	503	111998863	-19853
'131'	'ABHD13'	122964	4307	0.617103410510878	1.31598740473662e-50	0.88514459156698	0.51104601489076	chr13_108156298_108156798	chr13	108156298	108156798	chr13	108218379	108218379	1	*	269	108156548	61831
'132'	'ABHD13'	122965	4307	0.472754003984195	2.77908401828431e-27	0.87686822901968	0.51104601489076	chr13_108213976_108214476	chr13	108213976	108214476	chr13	108218379	108218379	1	*	269	108214226	4153
'133'	'ABHD13'	122967	4307	0.488951793687882	2.28787133403002e-29	0.958790971450293	0.51104601489076	chr13_108215372_108215872	chr13	108215372	108215872	chr13	108218379	108218379	1	*	269	108215622	2757
'134'	'ABHD13'	122971	4307	0.538762250136787	1.56290996339001e-36	0.774188346282548	0.51104601489076	chr13_108226159_108226659	chr13	108226159	108226659	chr13	108218379	108218379	1	*	269	108226409	-8030
'135'	'ABHD13'	122977	4307	0.554942898813063	3.9032541036899e-39	0.561560126017267	0.51104601489076	chr13_108451097_108451597	chr13	108451097	108451597	chr13	108218379	108218379	1	*	269	108451347	-232968
'136'	'ABHD14A'	32474	10923	0.608777378404931	6.40855361588028e-49	0.302723654731119	0.934944464787013	chr3_51955334_51955834	chr3	51955334	51955834	chr3	51971426	51971426	1	*	333	51955584	15842
'137'	'ABHD14A'	32480	10923	0.582300267475336	7.07897644134969e-44	0.933529923341416	0.934944464787013	chr3_51968114_51968614	chr3	51968114	51968614	chr3	51971426	51971426	1	*	333	51968364	3062
'138'	'ABHD14A'	32484	10923	0.634621807733932	2.47422614864143e-54	0.929279432346352	0.934944464787013	chr3_51975781_51976281	chr3	51975781	51976281	chr3	51971426	51971426	1	*	333	51976031	-4605
'139'	'ABHD14A'	32492	10923	0.550526221217289	2.07449488266026e-38	0.329418811590363	0.934944464787013	chr3_52004856_52005356	chr3	52004856	52005356	chr3	51971426	51971426	1	*	333	52005106	-33680
'140'	'ABHD14A'	32496	10923	0.53592298543395	4.31845314904724e-36	0.352111134788944	0.934944464787013	chr3_52032947_52033447	chr3	52032947	52033447	chr3	51971426	51971426	1	*	333	52033197	-61771
'141'	'ABHD14A'	32499	10923	0.566692121555416	4.07560817472885e-41	0.427715735455891	0.934944464787013	chr3_52045197_52045697	chr3	52045197	52045697	chr3	51971426	51971426	1	*	333	52045447	-74021
'142'	'ABHD14A'	32506	10923	0.80384519326139	1.59321013578727e-108	0.699856589124963	0.934944464787013	chr3_52088590_52089090	chr3	52088590	52089090	chr3	51971426	51971426	1	*	333	52088840	-117414
'143'	'ABHD14A'	32507	10923	0.463056112501382	4.34702973684238e-26	0.709716806717849	0.934944464787013	chr3_52123058_52123558	chr3	52123058	52123558	chr3	51971426	51971426	1	*	333	52123308	-151882
'144'	'ABHD17A'	153464	7379	0.453321297111468	6.29590264122764e-25	0.98274461921245	0.728243622604662	chr19_1652794_1653294	chr19	1652794	1653294	chr19	1885547	1885547	1	*	63	1653044	232503
'145'	'ABHD17A'	153578	7379	0.450025969043977	1.52584182769671e-24	0.458845686442777	0.728243622604662	chr19_2127854_2128354	chr19	2127854	2128354	chr19	1885547	1885547	1	*	63	2128104	-242557
'146'	'ABHD17B'	87194	15342	0.657807316299529	1.18848560571961e-59	0.640436107287461	0.821310875137312	chr9_71664035_71664535	chr9	71664035	71664535	chr9	71910931	71910931	1	*	195	71664285	246646
'147'	'ABHD2'	133921	5341	0.627592670176559	8.26641381559472e-53	0.792607140594493	0.770047601611132	chr15_89028004_89028504	chr15	89028004	89028504	chr15	89087459	89087459	1	*	457	89028254	59205
'148'	'ABHD2'	133932	5341	0.496093745992249	2.54177606588209e-30	0.492400375517633	0.770047601611132	chr15_89115554_89116054	chr15	89115554	89116054	chr15	89087459	89087459	1	*	457	89115804	-28345
'149'	'ABHD3'	150053	7141	0.538842235034218	1.51886122024667e-36	0.349864940360658	0.72183571341389	chr18_21598949_21599449	chr18	21598949	21599449	chr18	21704805	21704805	1	*	70	21599199	105606
'150'	'ABHD3'	150075	7141	0.450026862942286	1.52549228768934e-24	0.329528241575331	0.72183571341389	chr18_21914699_21915199	chr18	21914699	21915199	chr18	21704805	21704805	1	*	70	21914949	-210144
'151'	'ABHD6'	32984	10979	0.76917231809563	1.12158466410431e-93	0.758102138492285	0.377578420602954	chr3_58469075_58469575	chr3	58469075	58469575	chr3	58237506	58237506	1	*	389	58469325	-231819
'152'	'ABI1'	94331	1748	0.551551701376712	1.41133186776024e-38	0.551665351587023	0.635664591724643	chr10_26861314_26861814	chr10	26861314	26861814	chr10	26861087	26861087	1	*	110	26861564	-477
'153'	'ABI2'	26704	9377	0.48939596817807	1.99956924065044e-29	0.391390739919483	0.656169901135115	chr2_203567588_203568088	chr2	203567588	203568088	chr2	203328219	203328219	1	*	873	203567838	-239619
'154'	'ABLIM2'	41120	11607	0.482297796200372	1.69451726329643e-28	0.719818922172243	0.645062858537776	chr4_7941362_7941862	chr4	7941362	7941862	chr4	8158832	8158832	1	*	86	7941612	217220
'155'	'ABLIM2'	41130	11607	0.767264733817143	6.17115544347697e-93	0.493978471090326	0.645062858537776	chr4_8044663_8045163	chr4	8044663	8045163	chr4	8158832	8158832	1	*	86	8044913	113919
'156'	'ABLIM2'	41145	11607	0.612803349798525	9.91512900835997e-50	0.941017238102369	0.645062858537776	chr4_8111897_8112397	chr4	8111897	8112397	chr4	8158832	8158832	1	*	86	8112147	46685
'157'	'ABLIM2'	41148	11607	0.491596161457327	1.02069864679487e-29	0.49534922563887	0.645062858537776	chr4_8128388_8128888	chr4	8128388	8128888	chr4	8158832	8158832	1	*	86	8128638	30194
'158'	'ABLIM2'	41149	11607	0.625809227090424	1.98212678443981e-52	0.668795751812794	0.645062858537776	chr4_8133538_8134038	chr4	8133538	8134038	chr4	8158832	8158832	1	*	86	8133788	25044
'159'	'ABLIM2'	41152	11607	0.592419661013302	9.49684923243107e-46	0.797013137357669	0.645062858537776	chr4_8144878_8145378	chr4	8144878	8145378	chr4	8158832	8158832	1	*	86	8145128	13704
'160'	'ABLIM2'	41153	11607	0.731655591389482	2.68969788262349e-80	0.808497526306392	0.645062858537776	chr4_8145660_8146160	chr4	8145660	8146160	chr4	8158832	8158832	1	*	86	8145910	12922
'161'	'ABLIM2'	41161	11607	0.488258395475177	2.82574327242329e-29	0.277019127209478	0.645062858537776	chr4_8185269_8185769	chr4	8185269	8185769	chr4	8158832	8158832	1	*	86	8185519	-26687
'162'	'ABLIM2'	41163	11607	0.48901098512821	2.24695490554504e-29	0.317439107972838	0.645062858537776	chr4_8209294_8209794	chr4	8209294	8209794	chr4	8158832	8158832	1	*	86	8209544	-50712
'163'	'ABLIM2'	41166	11607	0.513621918374356	9.16189595924241e-33	0.37384738548728	0.645062858537776	chr4_8226191_8226691	chr4	8226191	8226691	chr4	8158832	8158832	1	*	86	8226441	-67609
'164'	'ABLIM2'	41168	11607	0.570818376291631	7.85690004480487e-42	0.555616349991649	0.645062858537776	chr4_8228575_8229075	chr4	8228575	8229075	chr4	8158832	8158832	1	*	86	8228825	-69993
'165'	'ABLIM2'	41171	11607	0.735157009457838	1.89554026731932e-81	0.517143071066136	0.645062858537776	chr4_8245509_8246009	chr4	8245509	8246009	chr4	8158832	8158832	1	*	86	8245759	-86927
'166'	'ABLIM3'	55908	12746	0.458137853493756	1.69760964235398e-25	0.635062519078254	0.273526180886122	chr5_149127940_149128440	chr5	149127940	149128440	chr5	149141483	149141483	1	*	604	149128190	13293
'167'	'ABLIM3'	55911	12746	0.632574529513487	6.9327708163828e-54	0.390883906304895	0.273526180886122	chr5_149153901_149154401	chr5	149153901	149154401	chr5	149141483	149141483	1	*	604	149154151	-12668
'168'	'ABR'	141269	6145	0.504008509892826	2.08826257460141e-31	0.44998761713328	0.753753203954595	chr17_992923_993423	chr17	992923	993423	chr17	1187322	1187322	1	*	12	993173	194149
'169'	'ABR'	141277	6145	0.475785276190781	1.15410400641395e-27	0.286683522724	0.753753203954595	chr17_1030260_1030760	chr17	1030260	1030760	chr17	1187322	1187322	1	*	12	1030510	156812
'170'	'ABR'	141280	6145	0.769001652940665	1.30578327867938e-93	0.862014548428528	0.753753203954595	chr17_1034734_1035234	chr17	1034734	1035234	chr17	1187322	1187322	1	*	12	1034984	152338
'171'	'ABR'	141281	6145	0.540234466885983	9.18966341397252e-37	0.341623134650717	0.753753203954595	chr17_1035738_1036238	chr17	1035738	1036238	chr17	1187322	1187322	1	*	12	1035988	151334
'172'	'ABR'	141286	6145	0.706339175661866	1.7469372140808e-72	0.504817799075029	0.753753203954595	chr17_1075238_1075738	chr17	1075238	1075738	chr17	1187322	1187322	1	*	12	1075488	111834
'173'	'ABR'	141288	6145	0.637101545625699	7.0510632152289e-55	0.936380862423471	0.753753203954595	chr17_1078749_1079249	chr17	1078749	1079249	chr17	1187322	1187322	1	*	12	1078999	108323
'174'	'ABR'	141289	6145	0.53232744820727	1.54318474197291e-35	0.728170157867152	0.753753203954595	chr17_1080704_1081204	chr17	1080704	1081204	chr17	1187322	1187322	1	*	12	1080954	106368
'175'	'ABR'	141290	6145	0.474257157926586	1.79964617164673e-27	0.392053079302182	0.753753203954595	chr17_1081215_1081715	chr17	1081215	1081715	chr17	1187322	1187322	1	*	12	1081465	105857
'176'	'ABR'	141291	6145	0.516192891402984	3.89744951487518e-33	0.433239069960317	0.753753203954595	chr17_1082985_1083485	chr17	1082985	1083485	chr17	1187322	1187322	1	*	12	1083235	104087
'177'	'ABR'	141297	6145	0.469762958287708	6.5544130829881e-27	0.657242249189354	0.753753203954595	chr17_1111168_1111668	chr17	1111168	1111668	chr17	1187322	1187322	1	*	12	1111418	75904
'178'	'ABR'	141302	6145	0.572057365986499	4.76948314832294e-42	0.556411157250888	0.753753203954595	chr17_1144940_1145440	chr17	1144940	1145440	chr17	1187322	1187322	1	*	12	1145190	42132
'179'	'ABR'	141305	6145	0.649856344520917	9.0055818389534e-58	0.518335281954995	0.753753203954595	chr17_1168867_1169367	chr17	1168867	1169367	chr17	1187322	1187322	1	*	12	1169117	18205
'180'	'ABR'	141318	6145	0.61469673647771	4.0897967167747e-50	0.326625467237238	0.753753203954595	chr17_1208142_1208642	chr17	1208142	1208642	chr17	1187322	1187322	1	*	12	1208392	-21070
'181'	'ABR'	141323	6145	0.557690689000768	1.36678699002403e-39	0.292840399246661	0.753753203954595	chr17_1251473_1251973	chr17	1251473	1251973	chr17	1187322	1187322	1	*	12	1251723	-64401
'182'	'ABR'	141324	6145	0.576307743748705	8.46433013832616e-43	0.690485926727986	0.753753203954595	chr17_1252188_1252688	chr17	1252188	1252688	chr17	1187322	1187322	1	*	12	1252438	-65116
'183'	'ABR'	141335	6145	0.821392963253815	3.13466718859603e-117	0.54457544045569	0.753753203954595	chr17_1304862_1305362	chr17	1304862	1305362	chr17	1187322	1187322	1	*	12	1305112	-117790
'184'	'ABR'	141336	6145	0.452378286527384	8.12100425653147e-25	0.862285243654501	0.753753203954595	chr17_1312210_1312710	chr17	1312210	1312710	chr17	1187322	1187322	1	*	12	1312460	-125138
'185'	'ABRACL'	66302	13694	0.488100686230332	2.96420107178896e-29	0.657806677532872	0.92505797632125	chr6_139030186_139030686	chr6	139030186	139030686	chr6	139028682	139028682	1	*	755	139030436	-1754
'186'	'ABRAXAS1'	44068	11837	0.481147515119641	2.38517208627513e-28	0.551290985848975	0.546686195532772	chr4_83644612_83645112	chr4	83644612	83645112	chr4	83523348	83523348	1	*	316	83644862	-121514
'187'	'ABT1'	60177	13084	0.503244417678179	2.66579265918366e-31	0.864295299694172	0.561637983644575	chr6_26421120_26421620	chr6	26421120	26421620	chr6	26596952	26596952	1	*	145	26421370	175582
'188'	'ABTB1'	36049	11191	0.715446355740973	3.37716762820408e-75	0.798429967689357	0.668924691810082	chr3_127457041_127457541	chr3	127457041	127457541	chr3	127672935	127672935	1	*	601	127457291	215644
'189'	'ABTB1'	36051	11191	0.690913333503534	3.98303206975399e-68	0.582887454140197	0.668924691810082	chr3_127461253_127461753	chr3	127461253	127461753	chr3	127672935	127672935	1	*	601	127461503	211432
'190'	'ABTB1'	36054	11191	0.661224984236111	1.78664262283099e-60	0.486917357323458	0.668924691810082	chr3_127479450_127479950	chr3	127479450	127479950	chr3	127672935	127672935	1	*	601	127479700	193235
'191'	'ABTB1'	36056	11191	0.672405891248591	2.96836605902223e-63	0.991614207467733	0.668924691810082	chr3_127524167_127524667	chr3	127524167	127524667	chr3	127672935	127672935	1	*	601	127524417	148518
'192'	'ABTB1'	36061	11191	0.528099937791286	6.78190293433179e-35	0.832266870935972	0.668924691810082	chr3_127544204_127544704	chr3	127544204	127544704	chr3	127672935	127672935	1	*	601	127544454	128481
'193'	'ABTB1'	36073	11191	0.524753416033724	2.15401382947735e-34	0.716259567924344	0.668924691810082	chr3_127589810_127590310	chr3	127589810	127590310	chr3	127672935	127672935	1	*	601	127590060	82875
'194'	'ABTB1'	36080	11191	0.615984655875639	2.22854397096668e-50	0.634693912813099	0.668924691810082	chr3_127630721_127631221	chr3	127630721	127631221	chr3	127672935	127672935	1	*	601	127630971	41964
'195'	'ABTB1'	36083	11191	0.609733747372417	4.12770117488761e-49	0.407995300270119	0.668924691810082	chr3_127667036_127667536	chr3	127667036	127667536	chr3	127672935	127672935	1	*	601	127667286	5649
'196'	'ABTB1'	36092	11191	0.504680351160203	1.68491757813016e-31	0.801240590461161	0.668924691810082	chr3_127697380_127697880	chr3	127697380	127697880	chr3	127672935	127672935	1	*	601	127697630	-24695
'197'	'ABTB1'	36113	11191	0.649520137447675	1.07781739159066e-57	0.508365634377142	0.668924691810082	chr3_127916299_127916799	chr3	127916299	127916799	chr3	127672935	127672935	1	*	601	127916549	-243614
'198'	'ABTB2'	103316	2514	0.652574506164819	2.08127408264421e-58	0.505203683758862	0.336811912608324	chr11_34193111_34193611	chr11	34193111	34193611	chr11	34358008	34358008	1	*	243	34193361	164647
'199'	'ABTB2'	103330	2514	0.527677195071421	7.85578185054327e-35	0.594320007832883	0.336811912608324	chr11_34284860_34285360	chr11	34284860	34285360	chr11	34358008	34358008	1	*	243	34285110	72898
'200'	'ABTB2'	103334	2514	0.587542945888745	7.72851711239992e-45	0.349012538372488	0.336811912608324	chr11_34353950_34354450	chr11	34353950	34354450	chr11	34358008	34358008	1	*	243	34354200	3808
'201'	'ACAA1'	31431	10751	0.524949786327527	2.01271705092565e-34	0.980452349001019	0.543573782497254	chr3_38024330_38024830	chr3	38024330	38024830	chr3	38137242	38137242	1	*	161	38024580	112662
'202'	'ACAA1'	31432	10751	0.512705780588922	1.23995819874582e-32	0.994309640781676	0.543573782497254	chr3_38024838_38025338	chr3	38024838	38025338	chr3	38137242	38137242	1	*	161	38025088	112154
'203'	'ACAA1'	31447	10751	0.524654207344567	2.22875644820533e-34	0.979306213895304	0.543573782497254	chr3_38137017_38137517	chr3	38137017	38137517	chr3	38137242	38137242	1	*	161	38137267	-25
'204'	'ACAA2'	151551	7222	0.464458397359334	2.93825013438009e-26	0.767973875030957	0.955999023556695	chr18_49608471_49608971	chr18	49608471	49608971	chr18	49813960	49813960	1	*	151	49608721	205239
'205'	'ACAA2'	151561	7222	0.532976929791471	1.2266856410185e-35	0.985768342481296	0.955999023556695	chr18_49747863_49748363	chr18	49747863	49748363	chr18	49813960	49813960	1	*	151	49748113	65847
'206'	'ACAA2'	151569	7222	0.512241020215163	1.44494931432647e-32	0.502174201017123	0.955999023556695	chr18_49898434_49898934	chr18	49898434	49898934	chr18	49813960	49813960	1	*	151	49898684	-84724
'207'	'ACACA'	144139	6519	0.463012193011656	4.40011479516569e-26	0.817758758718402	0.725314292688881	chr17_37488103_37488603	chr17	37488103	37488603	chr17	37406818	37406818	1	*	386	37488353	-81535
'208'	'ACACA'	144141	6519	0.557800756517402	1.31044525352935e-39	0.953929976328566	0.725314292688881	chr17_37489918_37490418	chr17	37489918	37490418	chr17	37406818	37406818	1	*	386	37490168	-83350
'209'	'ACACB'	116715	3840	0.529318951374452	4.43300696764321e-35	0.291147114216107	0.262541193701941	chr12_108967749_108968249	chr12	108967749	108968249	chr12	109116595	109116595	1	*	649	108967999	148596
'210'	'ACACB'	116743	3840	0.506412384553953	9.65404606989989e-32	0.895263985440052	0.262541193701941	chr12_109309029_109309529	chr12	109309029	109309529	chr12	109116595	109116595	1	*	649	109309279	-192684
'211'	'ACAD8'	110152	3188	0.530873677217018	2.57208469419392e-35	0.284155114123955	0.654155986818015	chr11_134004364_134004864	chr11	134004364	134004864	chr11	134253495	134253495	1	*	917	134004614	248881
'212'	'ACAD8'	110181	3188	0.459962800736175	1.02785013069373e-25	0.583048719381202	0.654155986818015	chr11_134164391_134164891	chr11	134164391	134164891	chr11	134253495	134253495	1	*	917	134164641	88854
'213'	'ACADM'	7252	685	0.523350145389528	3.48439026604403e-34	0.919424974226359	0.741486634932259	chr1_75615831_75616331	chr1	75615831	75616331	chr1	75724347	75724347	1	*	685	75616081	108266
'214'	'ACADVL'	141985	6254	0.454920555074787	4.08495681094693e-25	0.842299872715649	0.780239228609789	chr17_7146183_7146683	chr17	7146183	7146683	chr17	7217125	7217125	1	*	121	7146433	70692
'215'	'ACAP1'	141983	6266	0.466753026972744	1.5412555517017e-26	0.567273523127163	0.277370926400586	chr17_7135561_7136061	chr17	7135561	7136061	chr17	7336529	7336529	1	*	133	7135811	200718
'216'	'ACAP1'	141985	6266	0.46965092451986	6.76896493127323e-27	0.842299872715649	0.277370926400586	chr17_7146183_7146683	chr17	7146183	7146683	chr17	7336529	7336529	1	*	133	7146433	190096
'217'	'ACAP1'	141990	6266	0.472412048883035	3.06741845693323e-27	0.754444873205204	0.277370926400586	chr17_7177904_7178404	chr17	7177904	7178404	chr17	7336529	7336529	1	*	133	7178154	158375
'218'	'ACAP1'	142000	6266	0.484933551882336	7.70624271665003e-29	0.964631076963836	0.277370926400586	chr17_7214875_7215375	chr17	7214875	7215375	chr17	7336529	7336529	1	*	133	7215125	121404
'219'	'ACAP1'	142001	6266	0.459830491312393	1.06594391743191e-25	0.688424035432277	0.277370926400586	chr17_7215658_7216158	chr17	7215658	7216158	chr17	7336529	7336529	1	*	133	7215908	120621
'220'	'ACAP1'	142008	6266	0.518256326277809	1.95595826425421e-33	0.968495683275067	0.277370926400586	chr17_7234345_7234845	chr17	7234345	7234845	chr17	7336529	7336529	1	*	133	7234595	101934
'221'	'ACAP1'	142011	6266	0.493326911442795	5.99210825998595e-30	0.980901587886677	0.277370926400586	chr17_7239305_7239805	chr17	7239305	7239805	chr17	7336529	7336529	1	*	133	7239555	96974
'222'	'ACAP1'	142023	6266	0.460206548041501	9.60700479232894e-26	0.99087123546453	0.277370926400586	chr17_7281349_7281849	chr17	7281349	7281849	chr17	7336529	7336529	1	*	133	7281599	54930
'223'	'ACAP1'	142045	6266	0.545491505245444	1.34909046199225e-37	0.860580439678161	0.277370926400586	chr17_7351190_7351690	chr17	7351190	7351690	chr17	7336529	7336529	1	*	133	7351440	-14911
'224'	'ACAP1'	142069	6266	0.511779222295976	1.68244858303059e-32	0.922702114302499	0.277370926400586	chr17_7436866_7437366	chr17	7436866	7437366	chr17	7336529	7336529	1	*	133	7437116	-100587
'225'	'ACAP1'	142073	6266	0.495415406162536	3.13924175970457e-30	0.761166178071383	0.277370926400586	chr17_7439871_7440371	chr17	7439871	7440371	chr17	7336529	7336529	1	*	133	7440121	-103592
'226'	'ACAP1'	142076	6266	0.57242241277781	4.118307584207e-42	0.935246246263542	0.277370926400586	chr17_7445212_7445712	chr17	7445212	7445712	chr17	7336529	7336529	1	*	133	7445462	-108933
'227'	'ACAP1'	142083	6266	0.477866487580686	6.2825953857013e-28	0.8293468181792	0.277370926400586	chr17_7479593_7480093	chr17	7479593	7480093	chr17	7336529	7336529	1	*	133	7479843	-143314
'228'	'ACAP1'	142091	6266	0.51042031465471	2.62639579649288e-32	0.812074158972971	0.277370926400586	chr17_7548816_7549316	chr17	7548816	7549316	chr17	7336529	7336529	1	*	133	7549066	-212537
'229'	'ACAP3'	89	18	0.773424540010279	2.34204188416491e-95	0.711663508555697	0.833943610399121	chr1_1121252_1121752	chr1	1121252	1121752	chr1	1309609	1309609	1	*	18	1121502	188107
'230'	'ACAP3'	118	18	0.549199865290621	3.4108881475155e-38	0.571391546245688	0.833943610399121	chr1_1207993_1208493	chr1	1207993	1208493	chr1	1309609	1309609	1	*	18	1208243	101366
'231'	'ACAP3'	127	18	0.451901476872406	9.22851967167292e-25	0.691292252933012	0.833943610399121	chr1_1246587_1247087	chr1	1246587	1247087	chr1	1309609	1309609	1	*	18	1246837	62772
'232'	'ACAP3'	128	18	0.479747518178179	3.61111760157803e-28	0.263766580082591	0.833943610399121	chr1_1264939_1265439	chr1	1264939	1265439	chr1	1309609	1309609	1	*	18	1265189	44420
'233'	'ACAP3'	131	18	0.450699076243158	1.27471220787121e-24	0.862515622570222	0.833943610399121	chr1_1274189_1274689	chr1	1274189	1274689	chr1	1309609	1309609	1	*	18	1274439	35170
'234'	'ACAP3'	137	18	0.692689657881225	1.29753265538126e-68	0.988527129997063	0.833943610399121	chr1_1298803_1299303	chr1	1298803	1299303	chr1	1309609	1309609	1	*	18	1299053	10556
'235'	'ACAP3'	142	18	0.714734530042771	5.53551400374408e-75	0.955922753949559	0.833943610399121	chr1_1304583_1305083	chr1	1304583	1305083	chr1	1309609	1309609	1	*	18	1304833	4776
'236'	'ACAP3'	165	18	0.562157977209757	2.42394360627147e-40	0.591307803509823	0.833943610399121	chr1_1359977_1360477	chr1	1359977	1360477	chr1	1309609	1309609	1	*	18	1360227	-50618
'237'	'ACAP3'	182	18	0.6218537269852	1.35734469623456e-51	0.362674008074781	0.833943610399121	chr1_1418033_1418533	chr1	1418033	1418533	chr1	1309609	1309609	1	*	18	1418283	-108674
'238'	'ACAP3'	184	18	0.6337509711445	3.83782645860124e-54	0.644341029908943	0.833943610399121	chr1_1421022_1421522	chr1	1421022	1421522	chr1	1309609	1309609	1	*	18	1421272	-111663
'239'	'ACAP3'	191	18	0.631495675705723	1.19086342093452e-53	0.796178013788178	0.833943610399121	chr1_1430365_1430865	chr1	1430365	1430865	chr1	1309609	1309609	1	*	18	1430615	-121006
'240'	'ACAP3'	193	18	0.47250260604156	2.98829931985272e-27	0.501943822101401	0.833943610399121	chr1_1431831_1432331	chr1	1431831	1432331	chr1	1309609	1309609	1	*	18	1432081	-122472
'241'	'ACAP3'	204	18	0.461360893578592	6.97157065809421e-26	0.461068842979491	0.833943610399121	chr1_1504879_1505379	chr1	1504879	1505379	chr1	1309609	1309609	1	*	18	1505129	-195520
'242'	'ACAP3'	205	18	0.481910141226087	1.90149486436928e-28	0.342959332361902	0.833943610399121	chr1_1505433_1505933	chr1	1505433	1505933	chr1	1309609	1309609	1	*	18	1505683	-196074
'243'	'ACAP3'	211	18	0.481110157302538	2.4118966671651e-28	0.337038594227856	0.833943610399121	chr1_1541001_1541501	chr1	1541001	1541501	chr1	1309609	1309609	1	*	18	1541251	-231642
'244'	'ACAT1'	107942	3010	0.546679804901567	8.69505229208416e-38	0.987876309560149	0.897961674600269	chr11_107928113_107928613	chr11	107928113	107928613	chr11	108121516	108121516	1	*	739	107928363	193153
'245'	'ACAT1'	107951	3010	0.558925983076267	8.49476578650318e-40	0.987738082210716	0.897961674600269	chr11_108115784_108116284	chr11	108115784	108116284	chr11	108121516	108121516	1	*	739	108116034	5482
'246'	'ACAT1'	107953	3010	0.564501227416987	9.67397978583476e-41	0.954327379958186	0.897961674600269	chr11_108121251_108121751	chr11	108121251	108121751	chr11	108121516	108121516	1	*	739	108121501	15
'247'	'ACAT2'	67515	13773	0.491416622441307	1.0784997238376e-29	0.611679059132508	0.947516172342243	chr6_159794941_159795441	chr6	159794941	159795441	chr6	159760328	159760328	1	*	834	159795191	-34863
'248'	'ACBD3'	14735	1510	0.472863813018054	2.69284848833613e-27	0.327351160821762	0.718967411204687	chr1_225998464_225998964	chr1	225998464	225998964	chr1	226186730	226186730	1	*	1510	225998714	188016
'249'	'ACBD3'	14737	1510	0.450383332270322	1.38658708630547e-24	0.880974733192418	0.718967411204687	chr1_226002667_226003167	chr1	226002667	226003167	chr1	226186730	226186730	1	*	1510	226002917	183813
'250'	'ACBD5'	94354	1752	0.552004317808571	1.19026401263496e-38	0.740368721454613	0.76962040766508	chr10_27360500_27361000	chr10	27360500	27361000	chr10	27242130	27242130	1	*	114	27360750	-118620
'251'	'ACBD6'	11944	1274	0.581098664858992	1.16949773778897e-43	0.743939594648298	0.66147931160747	chr1_180358585_180359085	chr1	180358585	180359085	chr1	180502954	180502954	1	*	1274	180358835	144119
'252'	'ACD'	139006	5933	0.460845953820647	8.04337670312651e-26	0.257909196150368	0.853472476504333	chr16_67424440_67424940	chr16	67424440	67424940	chr16	67660815	67660815	1	*	527	67424690	236125
'253'	'ACD'	139018	5933	0.561862593067924	2.71948386627456e-40	0.655698710454019	0.853472476504333	chr16_67493909_67494409	chr16	67493909	67494409	chr16	67660815	67660815	1	*	527	67494159	166656
'254'	'ACD'	139045	5933	0.454725527415863	4.30465824120453e-25	0.815207312226785	0.853472476504333	chr16_67661159_67661659	chr16	67661159	67661659	chr16	67660815	67660815	1	*	527	67661409	-594
'255'	'ACD'	139064	5933	0.499248979230565	9.45167321458768e-31	0.934491755314554	0.853472476504333	chr16_67841768_67842268	chr16	67841768	67842268	chr16	67660815	67660815	1	*	527	67842018	-181203
'256'	'ACER3'	106604	2908	0.486312163603927	5.09030814221145e-29	0.797974969330807	0.477724887098743	chr11_76808300_76808800	chr11	76808300	76808800	chr11	76860867	76860867	1	*	637	76808550	52317
'257'	'ACER3'	106608	2908	0.604360371097919	4.80467503686469e-48	0.799789203292115	0.477724887098743	chr11_76854060_76854560	chr11	76854060	76854560	chr11	76860867	76860867	1	*	637	76854310	6557
'258'	'ACHE'	73779	14284	0.838041541793047	2.00182907850211e-126	0.896525310003628	0.494751617234224	chr7_100803472_100803972	chr7	100803472	100803972	chr7	100896601	100896601	1	*	465	100803722	92879
'259'	'ACHE'	73791	14284	0.476239316580953	1.01126535928651e-27	0.943390140934302	0.494751617234224	chr7_100852412_100852912	chr7	100852412	100852912	chr7	100896601	100896601	1	*	465	100852662	43939
'260'	'ACHE'	73797	14284	0.492547222581506	7.6156496452827e-30	0.805208867284466	0.494751617234224	chr7_100875314_100875814	chr7	100875314	100875814	chr7	100896601	100896601	1	*	465	100875564	21037
'261'	'ACHE'	73801	14284	0.466506688588664	1.65220707640529e-26	0.771734810830113	0.494751617234224	chr7_100889040_100889540	chr7	100889040	100889540	chr7	100896601	100896601	1	*	465	100889290	7311
'262'	'ACHE'	73808	14284	0.641779562211447	6.37220892198984e-56	0.731320589539645	0.494751617234224	chr7_100896472_100896972	chr7	100896472	100896972	chr7	100896601	100896601	1	*	465	100896722	-121
'263'	'ACHE'	73809	14284	0.529068785238192	4.83935863391912e-35	0.921486865522067	0.494751617234224	chr7_100897032_100897532	chr7	100897032	100897532	chr7	100896601	100896601	1	*	465	100897282	-681
'264'	'ACHE'	73817	14284	0.496997469824085	1.91585631088399e-30	0.735847535233575	0.494751617234224	chr7_100951142_100951642	chr7	100951142	100951642	chr7	100896601	100896601	1	*	465	100951392	-54791
'265'	'ACHE'	73818	14284	0.561767761696955	2.82244428368686e-40	0.340978073686696	0.494751617234224	chr7_100971890_100972390	chr7	100971890	100972390	chr7	100896601	100896601	1	*	465	100972140	-75539
'266'	'ACIN1'	123749	4389	0.614933084986348	3.66079090169471e-50	0.928887788189625	0.813438300988649	chr14_22871461_22871961	chr14	22871461	22871961	chr14	23095614	23095614	1	*	42	22871711	223903
'267'	'ACIN1'	123770	4389	0.527894684104049	7.2846597137379e-35	0.996774695179897	0.813438300988649	chr14_22977557_22978057	chr14	22977557	22978057	chr14	23095614	23095614	1	*	42	22977807	117807
'268'	'ACIN1'	123773	4389	0.504020251360478	2.08055429190359e-31	0.932948216579219	0.813438300988649	chr14_22980611_22981111	chr14	22980611	22981111	chr14	23095614	23095614	1	*	42	22980861	114753
'269'	'ACIN1'	123775	4389	0.557352206459193	1.55675726041196e-39	0.9390878146832	0.813438300988649	chr14_22982427_22982927	chr14	22982427	22982927	chr14	23095614	23095614	1	*	42	22982677	112937
'270'	'ACKR2'	31711	10786	0.524066476719068	2.72651464067026e-34	0.577220132813445	0.302941535457098	chr3_42744205_42744705	chr3	42744205	42744705	chr3	42804752	42804752	1	*	196	42744455	60297
'271'	'ACKR3'	28998	9547	0.603514570381647	7.04140989752282e-48	0.890443306628577	0.926522641279141	chr2_236571061_236571561	chr2	236571061	236571561	chr2	236567787	236567787	1	*	1043	236571311	-3524
'272'	'ACKR3'	28999	9547	0.487007035500504	4.12847852666896e-29	0.927856842541771	0.926522641279141	chr2_236572431_236572931	chr2	236572431	236572931	chr2	236567787	236567787	1	*	1043	236572681	-4894
'273'	'ACKR3'	29003	9547	0.476607067109887	9.08381027016818e-28	0.49152493563789	0.926522641279141	chr2_236576747_236577247	chr2	236576747	236577247	chr2	236567787	236567787	1	*	1043	236576997	-9210
'274'	'ACKR3'	29008	9547	0.52603167600605	1.38736230152352e-34	0.304514850800855	0.926522641279141	chr2_236661289_236661789	chr2	236661289	236661789	chr2	236567787	236567787	1	*	1043	236661539	-93752
'275'	'ACKR3'	29018	9547	0.519962494277285	1.10145886452591e-33	0.522078939335472	0.926522641279141	chr2_236775746_236776246	chr2	236775746	236776246	chr2	236567787	236567787	1	*	1043	236775996	-208209
'276'	'ACLY'	144642	6584	0.6176981292188	9.91707921459629e-51	0.680331976017555	0.865494934700354	chr17_41683973_41684473	chr17	41683973	41684473	chr17	41930542	41930542	1	*	451	41684223	246319
'277'	'ACLY'	144663	6584	0.516841280134531	3.13911465205274e-33	0.302090112712884	0.865494934700354	chr17_41793694_41794194	chr17	41793694	41794194	chr17	41930542	41930542	1	*	451	41793944	136598
'278'	'ACLY'	144688	6584	0.725465810773354	2.64543664632901e-78	0.900395675787752	0.865494934700354	chr17_41962883_41963383	chr17	41962883	41963383	chr17	41930542	41930542	1	*	451	41963133	-32591
'279'	'ACLY'	144695	6584	0.474313880163761	1.77066496429119e-27	0.665092410742569	0.865494934700354	chr17_42016567_42017067	chr17	42016567	42017067	chr17	41930542	41930542	1	*	451	42016817	-86275
'280'	'ACLY'	144700	6584	0.570226270974535	9.97169412262953e-42	0.636548463084659	0.865494934700354	chr17_42027369_42027869	chr17	42027369	42027869	chr17	41930542	41930542	1	*	451	42027619	-97077
'281'	'ACLY'	144702	6584	0.637167622198356	6.81841952759892e-55	0.342734712919074	0.865494934700354	chr17_42028477_42028977	chr17	42028477	42028977	chr17	41930542	41930542	1	*	451	42028727	-98185
'282'	'ACLY'	144714	6584	0.475016561004922	1.44336202466177e-27	0.823973229969993	0.865494934700354	chr17_42116641_42117141	chr17	42116641	42117141	chr17	41930542	41930542	1	*	451	42116891	-186349
'283'	'ACLY'	144718	6584	0.477349259086192	7.31086696667565e-28	0.443542766965967	0.865494934700354	chr17_42122444_42122944	chr17	42122444	42122944	chr17	41930542	41930542	1	*	451	42122694	-192152
'284'	'ACO2'	168683	10485	0.557341888664858	1.56294499903405e-39	0.975165152885208	0.582387403881362	chr22_41381521_41382021	chr22	41381521	41382021	chr22	41469125	41469125	1	*	282	41381771	87354
'285'	'ACO2'	168727	10485	0.464930871075959	2.57211425056866e-26	0.501016546965622	0.582387403881362	chr22_41667301_41667801	chr22	41667301	41667801	chr22	41469125	41469125	1	*	282	41667551	-198426
'286'	'ACOT13'	59966	13040	0.54749877438626	6.42385201294147e-38	0.945233172260075	0.754668619553277	chr6_24583871_24584371	chr6	24583871	24584371	chr6	24667035	24667035	1	*	101	24584121	82914
'287'	'ACOT13'	59967	13040	0.584146158792615	3.26266489650092e-44	0.77756339739787	0.754668619553277	chr6_24584524_24585024	chr6	24584524	24585024	chr6	24667035	24667035	1	*	101	24584774	82261
'288'	'ACOT13'	59989	13040	0.655977946253358	3.2527030997447e-59	0.416870647998295	0.754668619553277	chr6_24888519_24889019	chr6	24888519	24889019	chr6	24667035	24667035	1	*	101	24888769	-221734
'289'	'ACOT7'	784	82	0.478052060061709	5.94857837528091e-28	0.364240584701688	0.868668375442451	chr1_6153085_6153585	chr1	6153085	6153585	chr1	6394391	6394391	1	*	82	6153335	241056
'290'	'ACOT7'	788	82	0.58336856424398	4.52478244236684e-44	0.369815754462152	0.868668375442451	chr1_6171469_6171969	chr1	6171469	6171969	chr1	6394391	6394391	1	*	82	6171719	222672
'291'	'ACOT7'	790	82	0.611390824198096	1.91418127275735e-49	0.477264480754721	0.868668375442451	chr1_6179553_6180053	chr1	6179553	6180053	chr1	6394391	6394391	1	*	82	6179803	214588
'292'	'ACOT7'	806	82	0.494757951648768	3.85125176239804e-30	0.401314311714192	0.868668375442451	chr1_6241370_6241870	chr1	6241370	6241870	chr1	6394391	6394391	1	*	82	6241620	152771
'293'	'ACOT7'	807	82	0.549959790348408	2.56745932115549e-38	0.776561249114481	0.868668375442451	chr1_6241906_6242406	chr1	6241906	6242406	chr1	6394391	6394391	1	*	82	6242156	152235
'294'	'ACOT7'	812	82	0.516764985265628	3.21974039863665e-33	0.939577369879109	0.868668375442451	chr1_6245757_6246257	chr1	6245757	6246257	chr1	6394391	6394391	1	*	82	6246007	148384
'295'	'ACOT7'	813	82	0.545587509768621	1.30235395857022e-37	0.875578107091639	0.868668375442451	chr1_6246636_6247136	chr1	6246636	6247136	chr1	6394391	6394391	1	*	82	6246886	147505
'296'	'ACOT7'	817	82	0.491828524599024	9.5033240379754e-30	0.891750706975298	0.868668375442451	chr1_6259875_6260375	chr1	6259875	6260375	chr1	6394391	6394391	1	*	82	6260125	134266
'297'	'ACOT7'	819	82	0.687601671711086	3.16703523943114e-67	0.847840485638754	0.868668375442451	chr1_6261579_6262079	chr1	6261579	6262079	chr1	6394391	6394391	1	*	82	6261829	132562
'298'	'ACOT7'	821	82	0.637276440904229	6.45017076125382e-55	0.434880519734834	0.868668375442451	chr1_6270864_6271364	chr1	6270864	6271364	chr1	6394391	6394391	1	*	82	6271114	123277
'299'	'ACOT7'	822	82	0.49108720577917	1.19319237064885e-29	0.809465117752423	0.868668375442451	chr1_6271439_6271939	chr1	6271439	6271939	chr1	6394391	6394391	1	*	82	6271689	122702
'300'	'ACOT7'	825	82	0.660260470290491	3.05978417959621e-60	0.761269848583458	0.868668375442451	chr1_6276332_6276832	chr1	6276332	6276832	chr1	6394391	6394391	1	*	82	6276582	117809
'301'	'ACOT7'	826	82	0.469135683356276	7.84305069014131e-27	0.538240020273345	0.868668375442451	chr1_6280782_6281282	chr1	6280782	6281282	chr1	6394391	6394391	1	*	82	6281032	113359
'302'	'ACOT7'	830	82	0.57782758858026	4.52881537298238e-43	0.937826490119624	0.868668375442451	chr1_6338694_6339194	chr1	6338694	6339194	chr1	6394391	6394391	1	*	82	6338944	55447
'303'	'ACOT7'	832	82	0.460808952488548	8.12641006224244e-26	0.732558876211649	0.868668375442451	chr1_6343362_6343862	chr1	6343362	6343862	chr1	6394391	6394391	1	*	82	6343612	50779
'304'	'ACOT7'	842	82	0.474023164770184	1.92562960091002e-27	0.462042193898414	0.868668375442451	chr1_6385647_6386147	chr1	6385647	6386147	chr1	6394391	6394391	1	*	82	6385897	8494
'305'	'ACOT7'	850	82	0.521346778949764	6.89621398385494e-34	0.374941685336958	0.868668375442451	chr1_6418774_6419274	chr1	6418774	6419274	chr1	6394391	6394391	1	*	82	6419024	-24633
'306'	'ACOT7'	855	82	0.475827416512765	1.14016559949492e-27	0.638368456518859	0.868668375442451	chr1_6424727_6425227	chr1	6424727	6425227	chr1	6394391	6394391	1	*	82	6424977	-30586
'307'	'ACOT7'	872	82	0.625675299837129	2.1152291117207e-52	0.743853202554902	0.868668375442451	chr1_6475452_6475952	chr1	6475452	6475952	chr1	6394391	6394391	1	*	82	6475702	-81311
'308'	'ACOT7'	895	82	0.517402429315832	2.60478406443131e-33	0.341605856232038	0.868668375442451	chr1_6579006_6579506	chr1	6579006	6579506	chr1	6394391	6394391	1	*	82	6579256	-184865
'309'	'ACOT7'	897	82	0.605557461796009	2.79137810883934e-48	0.629038110432133	0.868668375442451	chr1_6581851_6582351	chr1	6581851	6582351	chr1	6394391	6394391	1	*	82	6582101	-187710
'310'	'ACOT8'	162461	9890	0.496592658406223	2.17446560577374e-30	0.961624632113669	0.429451971194923	chr20_46029305_46029805	chr20	46029305	46029805	chr20	45857406	45857406	1	*	295	46029555	-172149
'311'	'ACOX2'	32998	10984	0.551737205629303	1.31637384885007e-38	0.904841988861179	0.317832295862321	chr3_58560626_58561126	chr3	58560626	58561126	chr3	58537319	58537319	1	*	394	58560876	-23557
'312'	'ACP1'	16175	8507	0.580622116084699	1.42570386736514e-43	0.834495786945579	0.831014280483339	chr2_151977_152477	chr2	151977	152477	chr2	264869	264869	1	*	3	152227	112642
'313'	'ACP2'	104115	2563	0.452346622035916	8.19046865968452e-25	0.353879292967108	0.422860978884414	chr11_47187579_47188079	chr11	47187579	47188079	chr11	47248906	47248906	1	*	292	47187829	61077
'314'	'ACP6'	9628	942	0.492979211105295	6.66716592515843e-30	0.986591947105001	0.497009642377639	chr1_147599778_147600278	chr1	147599778	147600278	chr1	147670496	147670496	1	*	942	147600028	70468
'315'	'ACP6'	9633	942	0.457289401113124	2.14187608214726e-25	0.270764339647635	0.497009642377639	chr1_147645389_147645889	chr1	147645389	147645889	chr1	147670496	147670496	1	*	942	147645639	24857
'316'	'ACSF2'	145813	6750	0.591047262207921	1.72052866409983e-45	0.96717676398256	0.631209569144392	chr17_50200134_50200634	chr17	50200134	50200634	chr17	50426158	50426158	1	*	617	50200384	225774
'317'	'ACSF2'	145852	6750	0.508725661554943	4.5682124235765e-32	0.837962989627189	0.631209569144392	chr17_50425915_50426415	chr17	50425915	50426415	chr17	50426158	50426158	1	*	617	50426165	-7
'318'	'ACSF2'	145880	6750	0.529483007916756	4.18695782827852e-35	0.967395623952496	0.631209569144392	chr17_50560257_50560757	chr17	50560257	50560757	chr17	50426158	50426158	1	*	617	50560507	-134349
'319'	'ACSL1'	48423	12123	0.819737289432378	2.25713419643378e-116	0.776135048120396	0.273098986940071	chr4_184643075_184643575	chr4	184643075	184643575	chr4	184826818	184826818	1	*	602	184643325	183493
'320'	'ACSL1'	48424	12123	0.77291877779867	3.72632533022906e-95	0.733198177702777	0.273098986940071	chr4_184644435_184644935	chr4	184644435	184644935	chr4	184826818	184826818	1	*	602	184644685	182133
'321'	'ACSL1'	48441	12123	0.5759770587492	9.69848063329963e-43	0.865101625899198	0.273098986940071	chr4_184825357_184825857	chr4	184825357	184825857	chr4	184826818	184826818	1	*	602	184825607	1211
'322'	'ACSL1'	48447	12123	0.746016887879381	3.87926892778195e-85	0.82252760227384	0.273098986940071	chr4_184983859_184984359	chr4	184983859	184984359	chr4	184826818	184826818	1	*	602	184984109	-157291
'323'	'ACSL1'	48448	12123	0.664777383872906	2.41052946660901e-61	0.762640603132001	0.273098986940071	chr4_185004530_185005030	chr4	185004530	185005030	chr4	184826818	184826818	1	*	602	185004780	-177962
'324'	'ACSL3'	28035	9483	0.451887333262142	9.26416305658829e-25	0.675079336739102	0.759001586720371	chr2_222747741_222748241	chr2	222747741	222748241	chr2	222860934	222860934	1	*	979	222747991	112943
'325'	'ACSL3'	28037	9483	0.597054058036996	1.25182477275434e-46	0.989483202497307	0.759001586720371	chr2_222752715_222753215	chr2	222752715	222753215	chr2	222860934	222860934	1	*	979	222752965	107969
'326'	'ACSL4'	172302	16189	0.668913398209813	2.26401657678993e-62	0.37602446624085	0.966922983034298	chrX_109847742_109848242	chrX	109847742	109848242	chrX	109733403	109733403	1	*	390	109847992	-114589
'327'	'ACSL4'	172303	16189	0.776212951174093	1.77390560441463e-96	0.951937198707574	0.966922983034298	chrX_109848342_109848842	chrX	109848342	109848842	chrX	109733403	109733403	1	*	390	109848592	-115189
'328'	'ACSS2'	161519	9783	0.549002723825146	3.67087712803459e-38	0.957662114763257	0.480959355547419	chr20_34704746_34705246	chr20	34704746	34705246	chr20	34872146	34872146	1	*	188	34704996	167150
'329'	'ACSS2'	161531	9783	0.50002057521591	7.41171839952581e-31	0.420890760077638	0.480959355547419	chr20_34871807_34872307	chr20	34871807	34872307	chr20	34872146	34872146	1	*	188	34872057	89
'330'	'ACSS3'	115078	3723	0.462648453097787	4.87068877917844e-26	0.999614115316166	0.453618943000122	chr12_80838610_80839110	chr12	80838610	80839110	chr12	80937815	80937815	1	*	532	80838860	98955
'331'	'ACSS3'	115090	3723	0.458967015592562	1.35116034180369e-25	0.69663128430486	0.453618943000122	chr12_81077233_81077733	chr12	81077233	81077733	chr12	80937815	80937815	1	*	532	81077483	-139668
'332'	'ACSS3'	115091	3723	0.60181555374382	1.51363247220815e-47	0.92406710937815	0.453618943000122	chr12_81077761_81078261	chr12	81077761	81078261	chr12	80937815	80937815	1	*	532	81078011	-140196
'333'	'ACTA2'	97406	1985	0.51426874819424	7.3908604556081e-33	0.75794087325128	0.253631148541438	chr10_88884200_88884700	chr10	88884200	88884700	chr10	88991390	88991390	1	*	347	88884450	106940
'334'	'ACTB'	68909	13864	0.575645816642685	1.11121982681594e-42	0.728354460999729	0.978701330404003	chr7_5365937_5366437	chr7	5365937	5366437	chr7	5563784	5563784	1	*	45	5366187	197597
'335'	'ACTB'	68911	13864	0.51857988216072	1.75444566596312e-33	0.972751933743024	0.978701330404003	chr7_5382240_5382740	chr7	5382240	5382740	chr7	5563784	5563784	1	*	45	5382490	181294
'336'	'ACTB'	68961	13864	0.517294529664632	2.7002532450886e-33	0.60554522050142	0.978701330404003	chr7_5529061_5529561	chr7	5529061	5529561	chr7	5563784	5563784	1	*	45	5529311	34473
'337'	'ACTB'	68976	13864	0.475908905647464	1.11322945354249e-27	0.829519602365991	0.978701330404003	chr7_5569449_5569949	chr7	5569449	5569949	chr7	5563784	5563784	1	*	45	5569699	-5915
'338'	'ACTB'	68980	13864	0.540590161652046	8.07771662221937e-37	0.769655641115725	0.978701330404003	chr7_5574721_5575221	chr7	5574721	5575221	chr7	5563784	5563784	1	*	45	5574971	-11187
'339'	'ACTB'	68989	13864	0.526344566990814	1.24625062966638e-34	0.44953261877473	0.978701330404003	chr7_5596645_5597145	chr7	5596645	5597145	chr7	5563784	5563784	1	*	45	5596895	-33111
'340'	'ACTB'	69002	13864	0.546836228465211	8.20574765971093e-38	0.90122503988435	0.978701330404003	chr7_5634268_5634768	chr7	5634268	5634768	chr7	5563784	5563784	1	*	45	5634518	-70734
'341'	'ACTB'	69021	13864	0.664495693915348	2.83206499934021e-61	0.822423931761765	0.978701330404003	chr7_5810795_5811295	chr7	5810795	5811295	chr7	5563784	5563784	1	*	45	5811045	-247261
'342'	'ACTC1'	129837	4941	0.686867396468679	5.00490044759478e-67	0.729489077159658	0.445990479677774	chr15_34595909_34596409	chr15	34595909	34596409	chr15	34796139	34796139	1	*	57	34596159	199980
'343'	'ACTC1'	129852	4941	0.507190500120035	7.51318506150113e-32	0.25707983205377	0.445990479677774	chr15_34900442_34900942	chr15	34900442	34900942	chr15	34796139	34796139	1	*	57	34900692	-104553
'344'	'ACTG1'	148824	7020	0.47184915814507	3.60695151579792e-27	0.374158397023504	0.993042841450018	chr17_81311100_81311600	chr17	81311100	81311600	chr17	81523847	81523847	1	*	887	81311350	212497
'345'	'ACTG1'	148832	7020	0.754080367997706	5.29532416488821e-88	0.834749203752873	0.993042841450018	chr17_81331370_81331870	chr17	81331370	81331870	chr17	81523847	81523847	1	*	887	81331620	192227
'346'	'ACTG1'	148851	7020	0.50229633392874	3.60449859738829e-31	0.414987300362271	0.993042841450018	chr17_81347665_81348165	chr17	81347665	81348165	chr17	81523847	81523847	1	*	887	81347915	175932
'347'	'ACTG1'	148856	7020	0.464383319380797	3.00044057825443e-26	0.487435709883831	0.993042841450018	chr17_81385269_81385769	chr17	81385269	81385769	chr17	81523847	81523847	1	*	887	81385519	138328
'348'	'ACTG1'	148884	7020	0.483466703795187	1.19642523572046e-28	0.777200550605609	0.993042841450018	chr17_81419217_81419717	chr17	81419217	81419717	chr17	81523847	81523847	1	*	887	81419467	104380
'349'	'ACTG1'	148888	7020	0.594079290155945	4.61264557761227e-46	0.893685889867359	0.993042841450018	chr17_81429890_81430390	chr17	81429890	81430390	chr17	81523847	81523847	1	*	887	81430140	93707
'350'	'ACTG1'	148891	7020	0.53441734460421	7.36973148094794e-36	0.741722197584477	0.993042841450018	chr17_81437911_81438411	chr17	81437911	81438411	chr17	81523847	81523847	1	*	887	81438161	85686
'351'	'ACTG1'	148894	7020	0.812810735841827	7.60830238004936e-113	0.725935482384652	0.993042841450018	chr17_81449171_81449671	chr17	81449171	81449671	chr17	81523847	81523847	1	*	887	81449421	74426
'352'	'ACTG1'	148899	7020	0.644187908983833	1.81456495863688e-56	0.358717250197262	0.993042841450018	chr17_81466677_81467177	chr17	81466677	81467177	chr17	81523847	81523847	1	*	887	81466927	56920
'353'	'ACTG1'	148900	7020	0.597081871125982	1.236744280466e-46	0.8636099224199	0.993042841450018	chr17_81479169_81479669	chr17	81479169	81479669	chr17	81523847	81523847	1	*	887	81479419	44428
'354'	'ACTG1'	148904	7020	0.597912520434404	8.57847639857994e-47	0.764938632816325	0.993042841450018	chr17_81483280_81483780	chr17	81483280	81483780	chr17	81523847	81523847	1	*	887	81483530	40317
'355'	'ACTG1'	148914	7020	0.458828520057779	1.40375752878509e-25	0.460648401458299	0.993042841450018	chr17_81510708_81511208	chr17	81510708	81511208	chr17	81523847	81523847	1	*	887	81510958	12889
'356'	'ACTG1'	148941	7020	0.53691802567744	3.0285725154138e-36	0.34181895672908	0.993042841450018	chr17_81655283_81655783	chr17	81655283	81655783	chr17	81523847	81523847	1	*	887	81655533	-131686
'357'	'ACTL6A'	38742	11401	0.607798795443594	1.00456272045111e-48	0.978482609271599	0.86116196753326	chr3_179322658_179323158	chr3	179322658	179323158	chr3	179562880	179562880	1	*	811	179322908	239972
'358'	'ACTL6A'	38755	11401	0.623143382511711	7.27276761852921e-52	0.983890754318165	0.86116196753326	chr3_179562640_179563140	chr3	179562640	179563140	chr3	179562880	179562880	1	*	811	179562890	-10
'359'	'ACTL6B'	73696	14274	0.617388581616301	1.14942178078232e-50	0.811947450569324	0.872024899304284	chr7_100435714_100436214	chr7	100435714	100436214	chr7	100656461	100656461	1	*	455	100435964	220497
'360'	'ACTL6B'	73701	14274	0.554973764249576	3.85847474338438e-39	0.803089381259827	0.872024899304284	chr7_100469181_100469681	chr7	100469181	100469681	chr7	100656461	100656461	1	*	455	100469431	187030
'361'	'ACTL6B'	73716	14274	0.492545013792469	7.62059866299972e-30	0.647191968990998	0.872024899304284	chr7_100493802_100494302	chr7	100493802	100494302	chr7	100656461	100656461	1	*	455	100494052	162409
'362'	'ACTL6B'	73721	14274	0.602930979954058	9.16869176378584e-48	0.442091379796921	0.872024899304284	chr7_100546914_100547414	chr7	100546914	100547414	chr7	100656461	100656461	1	*	455	100547164	109297
'363'	'ACTL6B'	73722	14274	0.48099737622443	2.493806426698e-28	0.771959430272941	0.872024899304284	chr7_100559711_100560211	chr7	100559711	100560211	chr7	100656461	100656461	1	*	455	100559961	96500
'364'	'ACTL6B'	73724	14274	0.45115525254106	1.1277846896748e-24	0.842956452625456	0.872024899304284	chr7_100567590_100568090	chr7	100567590	100568090	chr7	100656461	100656461	1	*	455	100567840	88621
'365'	'ACTL6B'	73754	14274	0.5283999411785	6.11310439875417e-35	0.323290732432168	0.872024899304284	chr7_100655571_100656071	chr7	100655571	100656071	chr7	100656461	100656461	1	*	455	100655821	640
'366'	'ACTL6B'	73764	14274	0.459847424470323	1.06109656435817e-25	0.598495625680338	0.872024899304284	chr7_100694559_100695059	chr7	100694559	100695059	chr7	100656461	100656461	1	*	455	100694809	-38348
'367'	'ACTL6B'	73770	14274	0.499284350726382	9.34969851065822e-31	0.441475116197366	0.872024899304284	chr7_100756117_100756617	chr7	100756117	100756617	chr7	100656461	100656461	1	*	455	100756367	-99906
'368'	'ACTL6B'	73779	14274	0.838692311581406	8.38154083626295e-127	0.896525310003628	0.872024899304284	chr7_100803472_100803972	chr7	100803472	100803972	chr7	100656461	100656461	1	*	455	100803722	-147261
'369'	'ACTL6B'	73787	14274	0.60676447227099	1.61053507906269e-48	0.586533200481492	0.872024899304284	chr7_100835808_100836308	chr7	100835808	100836308	chr7	100656461	100656461	1	*	455	100836058	-179597
'370'	'ACTL6B'	73788	14274	0.476826045216747	8.519389454486e-28	0.665040575486532	0.872024899304284	chr7_100836466_100836966	chr7	100836466	100836966	chr7	100656461	100656461	1	*	455	100836716	-180255
'371'	'ACTL6B'	73791	14274	0.492220771369492	8.42386429790345e-30	0.943390140934302	0.872024899304284	chr7_100852412_100852912	chr7	100852412	100852912	chr7	100656461	100656461	1	*	455	100852662	-196201
'372'	'ACTL6B'	73797	14274	0.476517447700422	9.32524250813391e-28	0.805208867284466	0.872024899304284	chr7_100875314_100875814	chr7	100875314	100875814	chr7	100656461	100656461	1	*	455	100875564	-219103
'373'	'ACTL6B'	73799	14274	0.613256199356327	8.02769188878259e-50	0.925720078098452	0.872024899304284	chr7_100879892_100880392	chr7	100879892	100880392	chr7	100656461	100656461	1	*	455	100880142	-223681
'374'	'ACTL6B'	73801	14274	0.519077141405078	1.48370183867795e-33	0.771734810830113	0.872024899304284	chr7_100889040_100889540	chr7	100889040	100889540	chr7	100656461	100656461	1	*	455	100889290	-232829
'375'	'ACTL6B'	73805	14274	0.543522576765506	2.77672865799761e-37	0.477592770709625	0.872024899304284	chr7_100894001_100894501	chr7	100894001	100894501	chr7	100656461	100656461	1	*	455	100894251	-237790
'376'	'ACTL6B'	73808	14274	0.633370496094389	4.64629014706811e-54	0.731320589539645	0.872024899304284	chr7_100896472_100896972	chr7	100896472	100896972	chr7	100656461	100656461	1	*	455	100896722	-240261
'377'	'ACTL6B'	73809	14274	0.542288618291967	4.35548136498789e-37	0.921486865522067	0.872024899304284	chr7_100897032_100897532	chr7	100897032	100897532	chr7	100656461	100656461	1	*	455	100897282	-240821
'378'	'ACTN1'	126353	4637	0.685710104890429	1.01877949333136e-66	0.998997851716611	0.771939460515074	chr14_68730992_68731492	chr14	68730992	68731492	chr14	68979440	68979440	1	*	290	68731242	248198
'379'	'ACTN1'	126363	4637	0.63442138931375	2.73533606926358e-54	0.999971202635535	0.771939460515074	chr14_68793175_68793675	chr14	68793175	68793675	chr14	68979440	68979440	1	*	290	68793425	186015
'380'	'ACTN1'	126392	4637	0.549320788557889	3.26050616755495e-38	0.923352934739413	0.771939460515074	chr14_68979178_68979678	chr14	68979178	68979678	chr14	68979440	68979440	1	*	290	68979428	12
'381'	'ACTN2'	15613	1587	0.499471532308406	8.81250098105388e-31	0.992259268431753	0.308250945929452	chr1_236794969_236795469	chr1	236794969	236795469	chr1	236686454	236686454	1	*	1587	236795219	-108765
'382'	'ACTN4'	156987	7983	0.450668478793766	1.2852696761903e-24	0.726643897550496	0.729647259855975	chr19_38506973_38507473	chr19	38506973	38507473	chr19	38647649	38647649	1	*	667	38507223	140426
'383'	'ACTN4'	157010	7983	0.525736047875258	1.5360241214213e-34	0.745748069136713	0.729647259855975	chr19_38657950_38658450	chr19	38657950	38658450	chr19	38647649	38647649	1	*	667	38658200	-10551
'384'	'ACTN4'	157028	7983	0.525194800175312	1.85069244191708e-34	0.991205284892327	0.729647259855975	chr19_38721916_38722416	chr19	38721916	38722416	chr19	38647649	38647649	1	*	667	38722166	-74517
'385'	'ACTN4'	157043	7983	0.6125269521058	1.12827943582639e-49	0.948469996025964	0.729647259855975	chr19_38851756_38852256	chr19	38851756	38852256	chr19	38647649	38647649	1	*	667	38852006	-204357
'386'	'ACTR1A'	98507	2116	0.60448919863788	4.53232545290458e-48	0.828983971386939	0.921945563285732	chr10_102411594_102412094	chr10	102411594	102412094	chr10	102502711	102502711	1	*	478	102411844	90867
'387'	'ACTR1A'	98508	2116	0.493355491278924	5.93908864715813e-30	0.8680792733849	0.921945563285732	chr10_102412977_102413477	chr10	102412977	102413477	chr10	102502711	102502711	1	*	478	102413227	89484
'388'	'ACTR1A'	98558	2116	0.484775377689313	8.07968159451358e-29	0.635022202768003	0.921945563285732	chr10_102670891_102671391	chr10	102670891	102671391	chr10	102502711	102502711	1	*	478	102671141	-168430
'389'	'ACTR1A'	98565	2116	0.560686753727106	4.29789786997408e-40	0.337603022571374	0.921945563285732	chr10_102680429_102680929	chr10	102680429	102680929	chr10	102502711	102502711	1	*	478	102680679	-177968
'390'	'ACTR1B'	21585	8980	0.513706630443307	8.90770644727408e-33	0.949472144309353	0.701757597949469	chr2_97663906_97664406	chr2	97663906	97664406	chr2	97664107	97664107	1	*	476	97664156	-49
'391'	'ACTR2'	20174	8811	0.500615793848887	6.14156876056749e-31	0.891618239098758	0.793482240937386	chr2_65351223_65351723	chr2	65351223	65351723	chr2	65227753	65227753	1	*	307	65351473	-123720
'392'	'ACTR2'	20177	8811	0.596807268538389	1.39524604745718e-46	0.614668225563996	0.793482240937386	chr2_65361597_65362097	chr2	65361597	65362097	chr2	65227753	65227753	1	*	307	65361847	-134094
'393'	'ACTR3B'	76873	14558	0.530851586842649	2.59206171799283e-35	0.891439695439073	0.544367142682778	chr7_152989852_152990352	chr7	152989852	152990352	chr7	152759749	152759749	1	*	739	152990102	-230353
'394'	'ACTR6'	116049	3781	0.49483217365769	3.76330005158937e-30	0.915836822613994	0.718113023312584	chr12_100163814_100164314	chr12	100163814	100164314	chr12	100199122	100199122	1	*	590	100164064	35058
'395'	'ACTR8'	32679	10959	0.610024843248984	3.60820705019211e-49	0.266087647658486	0.622543634810204	chr3_53789386_53789886	chr3	53789386	53789886	chr3	53882202	53882202	1	*	369	53789636	92566
'396'	'ACTR8'	32682	10959	0.500053322494419	7.33540225841214e-31	0.264647779435226	0.622543634810204	chr3_53796223_53796723	chr3	53796223	53796723	chr3	53882202	53882202	1	*	369	53796473	85729
'397'	'ACTR8'	32695	10959	0.460794950908276	8.15821663409528e-26	0.536350913164427	0.622543634810204	chr3_53938533_53939033	chr3	53938533	53939033	chr3	53882202	53882202	1	*	369	53938783	-56581
'398'	'ACTR8'	32699	10959	0.717503171524199	7.98863575072349e-76	0.731165083771533	0.622543634810204	chr3_54087610_54088110	chr3	54087610	54088110	chr3	53882202	53882202	1	*	369	54087860	-205658
'399'	'ACVR1'	24333	9178	0.645592713384049	8.66790290536896e-57	0.998133930782655	0.392164042475284	chr2_157825788_157826288	chr2	157825788	157826288	chr2	157875862	157875862	1	*	674	157826038	49824
'400'	'ACVR1'	24340	9178	0.468119778414526	1.04681464254599e-26	0.984950497330484	0.392164042475284	chr2_157876158_157876658	chr2	157876158	157876658	chr2	157875862	157875862	1	*	674	157876408	-546
'401'	'ACVR2A'	23883	9149	0.462645440970644	4.87443363853709e-26	0.845415747550784	0.491761259611864	chr2_147679336_147679836	chr2	147679336	147679836	chr2	147844517	147844517	1	*	645	147679586	164931
'402'	'ACVR2A'	23887	9149	0.577426516696422	5.34570513912626e-43	0.974180283020498	0.491761259611864	chr2_147844041_147844541	chr2	147844041	147844541	chr2	147844517	147844517	1	*	645	147844291	226
'403'	'ACYP2'	19514	8765	0.634911746339146	2.1404442892313e-54	0.982128355612894	0.627792017575979	chr2_53786723_53787223	chr2	53786723	53787223	chr2	53970838	53970838	1	*	261	53786973	183865
'404'	'ACYP2'	19527	8765	0.515369734250721	5.12621929841679e-33	0.950647076779533	0.627792017575979	chr2_54115642_54116142	chr2	54115642	54116142	chr2	53970838	53970838	1	*	261	54115892	-145054
'405'	'ADA2'	166183	10209	0.542854280720005	3.54497162087496e-37	0.718851330726212	0.694800439399487	chr22_17199145_17199645	chr22	17199145	17199645	chr22	17221989	17221989	1	*	6	17199395	22594
'406'	'ADA2'	166195	10209	0.545630142117076	1.2820014192029e-37	0.628168430025284	0.694800439399487	chr22_17258779_17259279	chr22	17258779	17259279	chr22	17221989	17221989	1	*	6	17259029	-37040
'407'	'ADA2'	166199	10209	0.574358174778058	1.87882602203576e-42	0.957178319040241	0.694800439399487	chr22_17266490_17266990	chr22	17266490	17266990	chr22	17221989	17221989	1	*	6	17266740	-44751
'408'	'ADA2'	166215	10209	0.58783303186783	6.8276928289483e-45	0.475905245151964	0.694800439399487	chr22_17406589_17407089	chr22	17406589	17407089	chr22	17221989	17221989	1	*	6	17406839	-184850
'409'	'ADAM12'	100293	2237	0.657725572961444	1.24381257167412e-59	0.714923370213158	0.787440497986086	chr10_126148217_126148717	chr10	126148217	126148717	chr10	126388455	126388455	1	*	599	126148467	239988
'410'	'ADAM12'	100295	2237	0.555439414327283	3.23144840976436e-39	0.325231674797123	0.787440497986086	chr10_126161180_126161680	chr10	126161180	126161680	chr10	126388455	126388455	1	*	599	126161430	227025
'411'	'ADAM12'	100296	2237	0.659085195390444	5.87905963392184e-60	0.724173083679382	0.787440497986086	chr10_126169846_126170346	chr10	126169846	126170346	chr10	126388455	126388455	1	*	599	126170096	218359
'412'	'ADAM12'	100297	2237	0.841725694512895	1.32719883271867e-128	0.969572704706065	0.787440497986086	chr10_126170739_126171239	chr10	126170739	126171239	chr10	126388455	126388455	1	*	599	126170989	217466
'413'	'ADAM12'	100306	2237	0.867498047196712	1.50003156531614e-145	0.914817395911926	0.787440497986086	chr10_126277131_126277631	chr10	126277131	126277631	chr10	126388455	126388455	1	*	599	126277381	111074
'414'	'ADAM15'	10154	1061	0.558597997941613	9.64321050772788e-40	0.733561024495038	0.820334431832052	chr1_154863536_154864036	chr1	154863536	154864036	chr1	155050566	155050566	1	*	1061	154863786	186780
'415'	'ADAM15'	10157	1061	0.54702219138613	7.66563274957509e-38	0.609214004734287	0.820334431832052	chr1_154868878_154869378	chr1	154868878	154869378	chr1	155050566	155050566	1	*	1061	154869128	181438
'416'	'ADAM15'	10158	1061	0.493505186154645	5.67124650807698e-30	0.79614345695082	0.820334431832052	chr1_154869566_154870066	chr1	154869566	154870066	chr1	155050566	155050566	1	*	1061	154869816	180750
'417'	'ADAM15'	10172	1061	0.563201878138013	1.61208202424374e-40	0.92078996930201	0.820334431832052	chr1_154961519_154962019	chr1	154961519	154962019	chr1	155050566	155050566	1	*	1061	154961769	88797
'418'	'ADAM15'	10176	1061	0.488955320581836	2.28545533569728e-29	0.515588013385015	0.820334431832052	chr1_154969778_154970278	chr1	154969778	154970278	chr1	155050566	155050566	1	*	1061	154970028	80538
'419'	'ADAM15'	10179	1061	0.475977272704456	1.09129004961097e-27	0.645285583463401	0.820334431832052	chr1_154972526_154973026	chr1	154972526	154973026	chr1	155050566	155050566	1	*	1061	154972776	77790
'420'	'ADAM15'	10182	1061	0.468697203558366	8.88473714622692e-27	0.942716282605816	0.820334431832052	chr1_154974748_154975248	chr1	154974748	154975248	chr1	155050566	155050566	1	*	1061	154974998	75568
'421'	'ADAM15'	10190	1061	0.523591490128433	3.20882188106223e-34	0.771325888254707	0.820334431832052	chr1_154999913_155000413	chr1	154999913	155000413	chr1	155050566	155050566	1	*	1061	155000163	50403
'422'	'ADAM15'	10195	1061	0.61206212837557	1.40091670121591e-49	0.69774862204611	0.820334431832052	chr1_155003444_155003944	chr1	155003444	155003944	chr1	155050566	155050566	1	*	1061	155003694	46872
'423'	'ADAM15'	10236	1061	0.474826474656534	1.52586777017861e-27	0.277687226065071	0.820334431832052	chr1_155128866_155129366	chr1	155128866	155129366	chr1	155050566	155050566	1	*	1061	155129116	-78550
'424'	'ADAM15'	10237	1061	0.57392349666894	2.24164554886854e-42	0.775691568707632	0.820334431832052	chr1_155135014_155135514	chr1	155135014	155135514	chr1	155050566	155050566	1	*	1061	155135264	-84698
'425'	'ADAM15'	10286	1061	0.455799232378745	3.21553783360006e-25	0.882737131897689	0.820334431832052	chr1_155278236_155278736	chr1	155278236	155278736	chr1	155050566	155050566	1	*	1061	155278486	-227920
'426'	'ADAM23'	26867	9386	0.485966175803362	5.64746008874287e-29	0.811832261111463	0.719943854509947	chr2_206260672_206261172	chr2	206260672	206261172	chr2	206443539	206443539	1	*	882	206260922	182617
'427'	'ADAM23'	26871	9386	0.580499845148693	1.49987832074235e-43	0.866581810432709	0.719943854509947	chr2_206274973_206275473	chr2	206274973	206275473	chr2	206443539	206443539	1	*	882	206275223	168316
'428'	'ADAM9'	79669	14748	0.709866214458766	1.60650740918861e-73	0.96304722191825	0.689674112046869	chr8_38784787_38785287	chr8	38784787	38785287	chr8	38996869	38996869	1	*	171	38785037	211832
'429'	'ADAM9'	79678	14748	0.513563166847639	9.34158556132401e-33	0.47184481676237	0.689674112046869	chr8_38894143_38894643	chr8	38894143	38894643	chr8	38996869	38996869	1	*	171	38894393	102476
'430'	'ADAM9'	79689	14748	0.486287805237356	5.12788854739729e-29	0.992495406820368	0.689674112046869	chr8_38996360_38996860	chr8	38996360	38996860	chr8	38996869	38996869	1	*	171	38996610	259
'431'	'ADAM9'	79690	14748	0.502033396708928	3.91837895271174e-31	0.882633461385614	0.689674112046869	chr8_38996909_38997409	chr8	38996909	38997409	chr8	38996869	38996869	1	*	171	38997159	-290
'432'	'ADAM9'	79692	14748	0.523407107161691	3.41852414293401e-34	0.804990007314531	0.689674112046869	chr8_38999762_39000262	chr8	38999762	39000262	chr8	38996869	38996869	1	*	171	39000012	-3143
'433'	'ADAM9'	79695	14748	0.586106005758737	1.42512761226371e-44	0.849879339042891	0.689674112046869	chr8_39168814_39169314	chr8	39168814	39169314	chr8	38996869	38996869	1	*	171	39169064	-172195
'434'	'ADAMTS13'	91871	15711	0.459921348085955	1.03970971384441e-25	0.346472610826657	0.346698401074088	chr9_133461101_133461601	chr9	133461101	133461601	chr9	133414358	133414358	1	*	564	133461351	-46993
'435'	'ADAMTS13'	91875	15711	0.669739058237816	1.40418882020666e-62	0.720636767323055	0.346698401074088	chr9_133478345_133478845	chr9	133478345	133478845	chr9	133414358	133414358	1	*	564	133478595	-64237
'436'	'ADAMTS13'	91882	15711	0.480265083608334	3.09880110999088e-28	0.609980014629061	0.346698401074088	chr9_133527560_133528060	chr9	133527560	133528060	chr9	133414358	133414358	1	*	564	133527810	-113452
'437'	'ADAMTS13'	91894	15711	0.559418262362789	7.01849195097049e-40	0.638230229169426	0.346698401074088	chr9_133570369_133570869	chr9	133570369	133570869	chr9	133414358	133414358	1	*	564	133570619	-156261
'438'	'ADAMTS13'	91895	15711	0.670448995755659	9.29082188578224e-63	0.615912271708893	0.346698401074088	chr9_133575790_133576290	chr9	133575790	133576290	chr9	133414358	133414358	1	*	564	133576040	-161682
'439'	'ADAMTS13'	91896	15711	0.545919263986726	1.15175274274601e-37	0.552465918319155	0.346698401074088	chr9_133584913_133585413	chr9	133584913	133585413	chr9	133414358	133414358	1	*	564	133585163	-170805
'440'	'ADAMTS13'	91899	15711	0.558398348753905	1.04158898086184e-39	0.455977468942042	0.346698401074088	chr9_133603123_133603623	chr9	133603123	133603623	chr9	133414358	133414358	1	*	564	133603373	-189015
'441'	'ADAMTS13'	91904	15711	0.733121496522656	8.89291610672041e-81	0.463873706278401	0.346698401074088	chr9_133634204_133634704	chr9	133634204	133634704	chr9	133414358	133414358	1	*	564	133634454	-220096
'442'	'ADAMTS13'	91908	15711	0.555381393193793	3.3036118774172e-39	0.608580462716052	0.346698401074088	chr9_133659326_133659826	chr9	133659326	133659826	chr9	133414358	133414358	1	*	564	133659576	-245218
'443'	'ADAMTS3'	43486	11774	0.785853203925741	1.77970945913136e-100	0.995421219050033	0.614121811302331	chr4_72393905_72394405	chr4	72393905	72394405	chr4	72568799	72568799	1	*	253	72394155	174644
'444'	'ADAMTS3'	43492	11774	0.490581789506804	1.3932178788608e-29	0.977670523593681	0.614121811302331	chr4_72567758_72568258	chr4	72567758	72568258	chr4	72568799	72568799	1	*	253	72568008	791
'445'	'ADAMTS3'	43493	11774	0.607591356010263	1.10480612023306e-48	0.968852770594435	0.614121811302331	chr4_72568991_72569491	chr4	72568991	72569491	chr4	72568799	72568799	1	*	253	72569241	-442
'446'	'ADAMTS3'	43494	11774	0.538460608807858	1.74158435032464e-36	0.954408012578689	0.614121811302331	chr4_72591891_72592391	chr4	72591891	72592391	chr4	72568799	72568799	1	*	253	72592141	-23342
'447'	'ADAMTS6'	51266	12323	0.450949522186292	1.19176811591426e-24	0.726206177610625	0.921884535579153	chr5_65480470_65480970	chr5	65480470	65480970	chr5	65481920	65481920	1	*	181	65480720	1200
'448'	'ADAMTS6'	51267	12323	0.671056301541901	6.52727921781158e-63	0.858530067328238	0.921884535579153	chr5_65481686_65482186	chr5	65481686	65482186	chr5	65481920	65481920	1	*	181	65481936	-16
'449'	'ADAMTS6'	51268	12323	0.574477717571888	1.78995126128536e-42	0.686961129317445	0.921884535579153	chr5_65483655_65484155	chr5	65483655	65484155	chr5	65481920	65481920	1	*	181	65483905	-1985
'450'	'ADAMTS9-AS2'	33389	11000	0.46986985653562	6.35712471991692e-27	0.848030548244225	0.272732820700598	chr3_64571964_64572464	chr3	64571964	64572464	chr3	64684909	64684909	1	*	410	64572214	112695
'451'	'ADAMTS9-AS2'	33408	11000	0.505966284958832	1.11444309943803e-31	0.983602780673513	0.272732820700598	chr3_64685749_64686249	chr3	64685749	64686249	chr3	64684909	64684909	1	*	410	64685999	-1090
'452'	'ADAMTS9-AS2'	33417	11000	0.549347393368144	3.22828951166478e-38	0.971265989736619	0.272732820700598	chr3_64838200_64838700	chr3	64838200	64838700	chr3	64684909	64684909	1	*	410	64838450	-153541
'453'	'ADAP1'	68342	13826	0.663456591307716	5.09628894678981e-61	0.581948660058631	0.328817283046503	chr7_826094_826594	chr7	826094	826594	chr7	975549	975549	1	*	7	826344	149205
'454'	'ADAP1'	68361	13826	0.486284683566076	5.13249482602545e-29	0.31721448853001	0.328817283046503	chr7_957733_958233	chr7	957733	958233	chr7	975549	975549	1	*	7	957983	17566
'455'	'ADAP1'	68373	13826	0.635575540279151	1.52940694249917e-54	0.400577099183883	0.328817283046503	chr7_1026546_1027046	chr7	1026546	1027046	chr7	975549	975549	1	*	7	1026796	-51247
'456'	'ADAP1'	68377	13826	0.518266823716187	1.94913310415898e-33	0.479009601041313	0.328817283046503	chr7_1041627_1042127	chr7	1041627	1042127	chr7	975549	975549	1	*	7	1041877	-66328
'457'	'ADAP1'	68380	13826	0.507534495998878	6.7214298958534e-32	0.452769442540619	0.328817283046503	chr7_1051932_1052432	chr7	1051932	1052432	chr7	975549	975549	1	*	7	1052182	-76633
'458'	'ADAP1'	68382	13826	0.473554279993403	2.20517732014879e-27	0.45288463199848	0.328817283046503	chr7_1055067_1055567	chr7	1055067	1055567	chr7	975549	975549	1	*	7	1055317	-79768
'459'	'ADAP1'	68383	13826	0.467776895446452	1.15371527498883e-26	0.279253802691978	0.328817283046503	chr7_1055879_1056379	chr7	1055879	1056379	chr7	975549	975549	1	*	7	1056129	-80580
'460'	'ADAP1'	68389	13826	0.463838525528095	3.49395725106945e-26	0.540549568903454	0.328817283046503	chr7_1080514_1081014	chr7	1080514	1081014	chr7	975549	975549	1	*	7	1080764	-105215
'461'	'ADAP1'	68391	13826	0.470420161523785	5.43367533268698e-27	0.713875146146625	0.328817283046503	chr7_1081999_1082499	chr7	1081999	1082499	chr7	975549	975549	1	*	7	1082249	-106700
'462'	'ADAP1'	68398	13826	0.494841709180622	3.75223625671105e-30	0.49205480714405	0.328817283046503	chr7_1122401_1122901	chr7	1122401	1122901	chr7	975549	975549	1	*	7	1122651	-147102
'463'	'ADAP1'	68406	13826	0.502243781274907	3.66422196289621e-31	0.363330587984588	0.328817283046503	chr7_1180995_1181495	chr7	1180995	1181495	chr7	975549	975549	1	*	7	1181245	-205696
'464'	'ADAP1'	68411	13826	0.557513908734527	1.46308503670105e-39	0.802081473503545	0.328817283046503	chr7_1224405_1224905	chr7	1224405	1224905	chr7	975549	975549	1	*	7	1224655	-249106
'465'	'ADAR'	10113	1050	0.451260022229198	1.09640271882221e-24	0.945895511642774	0.629317710240449	chr1_154558569_154559069	chr1	154558569	154559069	chr1	154627999	154627999	1	*	1050	154558819	69180
'466'	'ADAR'	10117	1050	0.520435004289896	9.39206606913929e-34	0.745390981817344	0.629317710240449	chr1_154599711_154600211	chr1	154599711	154600211	chr1	154627999	154627999	1	*	1050	154599961	28038
'467'	'ADAR'	10153	1050	0.510512083240736	2.5487345572375e-32	0.441861000881199	0.629317710240449	chr1_154855943_154856443	chr1	154855943	154856443	chr1	154627999	154627999	1	*	1050	154856193	-228194
'468'	'ADARB1'	165944	10186	0.690815674712902	4.2371827513836e-68	0.866414785718811	0.72079824240205	chr21_44872789_44873289	chr21	44872789	44873289	chr21	45073853	45073853	1	*	145	44873039	200814
'469'	'ADARB1'	165952	10186	0.469240957890993	7.61011688177489e-27	0.447879650054427	0.72079824240205	chr21_44931187_44931687	chr21	44931187	44931687	chr21	45073853	45073853	1	*	145	44931437	142416
'470'	'ADARB1'	165953	10186	0.454295900419312	4.83770694773036e-25	0.357870607681985	0.72079824240205	chr21_44931935_44932435	chr21	44931935	44932435	chr21	45073853	45073853	1	*	145	44932185	141668
'471'	'ADARB1'	165957	10186	0.794729428437218	2.39062512460063e-104	0.633386512466379	0.72079824240205	chr21_44955391_44955891	chr21	44955391	44955891	chr21	45073853	45073853	1	*	145	44955641	118212
'472'	'ADARB1'	165958	10186	0.622464558318356	1.00991945352944e-51	0.793822389374924	0.72079824240205	chr21_44957066_44957566	chr21	44957066	44957566	chr21	45073853	45073853	1	*	145	44957316	116537
'473'	'ADARB1'	165960	10186	0.53930279270646	1.28690345005348e-36	0.44796028267493	0.72079824240205	chr21_44984462_44984962	chr21	44984462	44984962	chr21	45073853	45073853	1	*	145	44984712	89141
'474'	'ADARB1'	165972	10186	0.821949301722083	1.59434960348894e-117	0.978004573021477	0.72079824240205	chr21_45029567_45030067	chr21	45029567	45030067	chr21	45073853	45073853	1	*	145	45029817	44036
'475'	'ADARB1'	165973	10186	0.579117972337707	2.66152797480824e-43	0.814602567573016	0.72079824240205	chr21_45030142_45030642	chr21	45030142	45030642	chr21	45073853	45073853	1	*	145	45030392	43461
'476'	'ADARB1'	165974	10186	0.497530355691018	1.62161464620603e-30	0.698549188778243	0.72079824240205	chr21_45031597_45032097	chr21	45031597	45032097	chr21	45073853	45073853	1	*	145	45031847	42006
'477'	'ADARB1'	165979	10186	0.569741125152052	1.21100968101918e-41	0.526698036595691	0.72079824240205	chr21_45076296_45076796	chr21	45076296	45076796	chr21	45073853	45073853	1	*	145	45076546	-2693
'478'	'ADARB1'	165980	10186	0.693629546887008	7.12464567428745e-69	0.4871304578205	0.72079824240205	chr21_45126324_45126824	chr21	45126324	45126824	chr21	45073853	45073853	1	*	145	45126574	-52721
'479'	'ADARB1'	165988	10186	0.467362054608574	1.29729853956598e-26	0.600782136418875	0.72079824240205	chr21_45154675_45155175	chr21	45154675	45155175	chr21	45073853	45073853	1	*	145	45154925	-81072
'480'	'ADARB1'	165991	10186	0.681086857802463	1.70417207860865e-65	0.467542490511268	0.72079824240205	chr21_45256386_45256886	chr21	45256386	45256886	chr21	45073853	45073853	1	*	145	45256636	-182783
'481'	'ADARB1'	165992	10186	0.612401849296116	1.19619090080426e-49	0.300972774971635	0.72079824240205	chr21_45257764_45258264	chr21	45257764	45258264	chr21	45073853	45073853	1	*	145	45258014	-184161
'482'	'ADAT2'	66491	13704	0.547214231964114	7.13828690559154e-38	0.968374734344313	0.351824728426706	chr6_143450579_143451079	chr6	143450579	143451079	chr6	143450673	143450673	1	*	765	143450829	-156
'483'	'ADAT2'	66511	13704	0.508447129359045	5.00035340601271e-32	0.86735933927327	0.351824728426706	chr6_143691782_143692282	chr6	143691782	143692282	chr6	143450673	143450673	1	*	765	143692032	-241359
'484'	'ADCY3'	17767	8599	0.553237793931061	7.45435093666515e-39	0.607670465998952	0.395154400097644	chr2_25115926_25116426	chr2	25115926	25116426	chr2	24919839	24919839	1	*	95	25116176	-196337
'485'	'ADCYAP1'	149243	7079	0.557393855479403	1.53194573261953e-39	0.513215110553082	0.357561332845112	chr18_904378_904878	chr18	904378	904878	chr18	904943	904943	1	*	8	904628	315
'486'	'ADCYAP1'	149244	7079	0.482933173870623	1.40310762258655e-28	0.323630541332857	0.357561332845112	chr18_905516_906016	chr18	905516	906016	chr18	904943	904943	1	*	8	905766	-823
'487'	'ADCYAP1'	149257	7079	0.451585377834917	1.00483178192004e-24	0.888663629504628	0.357561332845112	chr18_985537_986037	chr18	985537	986037	chr18	904943	904943	1	*	8	985787	-80844
'488'	'ADCYAP1'	149258	7079	0.825754251332152	1.51599539425725e-119	0.590461160994546	0.357561332845112	chr18_986183_986683	chr18	986183	986683	chr18	904943	904943	1	*	8	986433	-81490
'489'	'ADCYAP1'	149260	7079	0.684502009010895	2.13343458836151e-66	0.55126218848451	0.357561332845112	chr18_1017636_1018136	chr18	1017636	1018136	chr18	904943	904943	1	*	8	1017886	-112943
'490'	'ADCYAP1'	149261	7079	0.812895925263468	6.90101390721866e-113	0.970425106694235	0.357561332845112	chr18_1018323_1018823	chr18	1018323	1018823	chr18	904943	904943	1	*	8	1018573	-113630
'491'	'ADCYAP1R1'	70473	13970	0.539849372464535	1.05618612770357e-36	0.989581113536489	0.647320883681191	chr7_31082069_31082569	chr7	31082069	31082569	chr7	31052461	31052461	1	*	151	31082319	-29858
'492'	'ADD1'	40499	11566	0.473607319056229	2.17113998712408e-27	0.680429887056737	0.916819235933114	chr4_2597301_2597801	chr4	2597301	2597801	chr4	2843857	2843857	1	*	45	2597551	246306
'493'	'ADD1'	40522	11566	0.611073248534851	2.21867915550812e-49	0.80441981949812	0.916819235933114	chr4_2806847_2807347	chr4	2806847	2807347	chr4	2843857	2843857	1	*	45	2807097	36760
'494'	'ADD1'	40536	11566	0.592460043832374	9.33522100765994e-46	0.264849360986483	0.916819235933114	chr4_2871897_2872397	chr4	2871897	2872397	chr4	2843857	2843857	1	*	45	2872147	-28290
'495'	'ADD1'	40537	11566	0.688231231619164	2.14422617920849e-67	0.934151946413864	0.916819235933114	chr4_2886589_2887089	chr4	2886589	2887089	chr4	2843857	2843857	1	*	45	2886839	-42982
'496'	'ADD1'	40538	11566	0.751243820012087	5.5611674773503e-87	0.259038052837404	0.916819235933114	chr4_2913076_2913576	chr4	2913076	2913576	chr4	2843857	2843857	1	*	45	2913326	-69469
'497'	'ADD1'	40544	11566	0.475551822500963	1.23495909445081e-27	0.656660542427157	0.916819235933114	chr4_2934012_2934512	chr4	2934012	2934512	chr4	2843857	2843857	1	*	45	2934262	-90405
'498'	'ADD2'	20519	8844	0.558017696800794	1.20651503912343e-39	0.67931830878838	0.872635176370072	chr2_70726114_70726614	chr2	70726114	70726614	chr2	70768225	70768225	1	*	340	70726364	41861
'499'	'ADD2'	20551	8844	0.50182079544829	4.19207611356662e-31	0.566000679617801	0.872635176370072	chr2_70922517_70923017	chr2	70922517	70923017	chr2	70768225	70768225	1	*	340	70922767	-154542
'500'	'ADD2'	20554	8844	0.724662957769067	4.75298280959327e-78	0.667206137294315	0.872635176370072	chr2_70935627_70936127	chr2	70935627	70936127	chr2	70768225	70768225	1	*	340	70935877	-167652
'501'	'ADD2'	20563	8844	0.585212180452205	2.07996180248645e-44	0.884257632741452	0.872635176370072	chr2_70978896_70979396	chr2	70978896	70979396	chr2	70768225	70768225	1	*	340	70979146	-210921
'502'	'ADD2'	20569	8844	0.56873282406519	1.81325369915701e-41	0.972988072131639	0.872635176370072	chr2_71002125_71002625	chr2	71002125	71002625	chr2	70768225	70768225	1	*	340	71002375	-234150
'503'	'ADD3'	98957	2149	0.737735873330946	2.62327064807786e-82	0.991355031187546	0.92456975466862	chr10_110007582_110008082	chr10	110007582	110008082	chr10	109996368	109996368	1	*	511	110007832	-11464
'504'	'ADD3'	98959	2149	0.530942784676972	2.51030943548807e-35	0.967533851301929	0.92456975466862	chr10_110016053_110016553	chr10	110016053	110016553	chr10	109996368	109996368	1	*	511	110016303	-19935
'505'	'ADD3'	98965	2149	0.538238746902588	1.8861919929583e-36	0.985912329303622	0.92456975466862	chr10_110083759_110084259	chr10	110083759	110084259	chr10	109996368	109996368	1	*	511	110084009	-87641
'506'	'ADD3'	98971	2149	0.650863788954509	5.23895759299998e-58	0.999366457981765	0.92456975466862	chr10_110174116_110174616	chr10	110174116	110174616	chr10	109996368	109996368	1	*	511	110174366	-177998
'507'	'ADGRA1'	100819	2257	0.595003140360535	3.08077603536889e-46	0.476152902486364	0.311241303551813	chr10_132932586_132933086	chr10	132932586	132933086	chr10	133070929	133070929	1	*	619	132932836	138093
'508'	'ADGRA1'	100828	2257	0.679907687989154	3.47942643093535e-65	0.369314680320457	0.311241303551813	chr10_132994282_132994782	chr10	132994282	132994782	chr10	133070929	133070929	1	*	619	132994532	76397
'509'	'ADGRA1'	100833	2257	0.519422598209792	1.32057650548243e-33	0.498240481031176	0.311241303551813	chr10_133082990_133083490	chr10	133082990	133083490	chr10	133070929	133070929	1	*	619	133083240	-12311
'510'	'ADGRA1'	100842	2257	0.800711912651763	4.57264069538006e-107	0.463885225224187	0.311241303551813	chr10_133143115_133143615	chr10	133143115	133143615	chr10	133070929	133070929	1	*	619	133143365	-72436
'511'	'ADGRA1'	100848	2257	0.672651932872199	2.56912535698775e-63	0.664142097715217	0.311241303551813	chr10_133161166_133161666	chr10	133161166	133161666	chr10	133070929	133070929	1	*	619	133161416	-90487
'512'	'ADGRA1'	100858	2257	0.58411538886681	3.30523476248067e-44	0.348062225345136	0.311241303551813	chr10_133230954_133231454	chr10	133230954	133231454	chr10	133070929	133070929	1	*	619	133231204	-160275
'513'	'ADGRA1'	100859	2257	0.471935187280422	3.51887449727014e-27	0.287196115811481	0.311241303551813	chr10_133231525_133232025	chr10	133231525	133232025	chr10	133070929	133070929	1	*	619	133231775	-160846
'514'	'ADGRA1'	100865	2257	0.568614813898223	1.90050701233056e-41	0.689909979438682	0.311241303551813	chr10_133237410_133237910	chr10	133237410	133237910	chr10	133070929	133070929	1	*	619	133237660	-166731
'515'	'ADGRA1'	100868	2257	0.529535954562638	4.11135865074521e-35	0.283389104229181	0.311241303551813	chr10_133254291_133254791	chr10	133254291	133254791	chr10	133070929	133070929	1	*	619	133254541	-183612
'516'	'ADGRA1'	100870	2257	0.486426838681277	4.91852324943769e-29	0.342769269756432	0.311241303551813	chr10_133258881_133259381	chr10	133258881	133259381	chr10	133070929	133070929	1	*	619	133259131	-188202
'517'	'ADGRA1'	100883	2257	0.477220261266192	7.59315962254794e-28	0.709123581009866	0.311241303551813	chr10_133313770_133314270	chr10	133313770	133314270	chr10	133070929	133070929	1	*	619	133314020	-243091
'518'	'ADGRB2'	3863	352	0.642026057896668	5.60888098621508e-56	0.661717359627247	0.778530452825583	chr1_31563958_31564458	chr1	31563958	31564458	chr1	31764893	31764893	1	*	352	31564208	200685
'519'	'ADGRB2'	3864	352	0.467092832475649	1.40004993242052e-26	0.378886924268691	0.778530452825583	chr1_31576270_31576770	chr1	31576270	31576770	chr1	31764893	31764893	1	*	352	31576520	188373
'520'	'ADGRB2'	3867	352	0.455043658864646	3.95069679245536e-25	0.490442154733999	0.778530452825583	chr1_31588676_31589176	chr1	31588676	31589176	chr1	31764893	31764893	1	*	352	31588926	175967
'521'	'ADGRB2'	3889	352	0.50235775743262	3.53494375790822e-31	0.877732149953636	0.778530452825583	chr1_31715544_31716044	chr1	31715544	31716044	chr1	31764893	31764893	1	*	352	31715794	49099
'522'	'ADGRB2'	3897	352	0.555230047586514	3.50010549206138e-39	0.735772662085966	0.778530452825583	chr1_31760115_31760615	chr1	31760115	31760615	chr1	31764893	31764893	1	*	352	31760365	4528
'523'	'ADGRB2'	3898	352	0.460641804587706	8.51124948029715e-26	0.92039256567239	0.778530452825583	chr1_31760792_31761292	chr1	31760792	31761292	chr1	31764893	31764893	1	*	352	31761042	3851
'524'	'ADGRB2'	3899	352	0.611883569442694	1.52165914381565e-49	0.949541257984069	0.778530452825583	chr1_31762596_31763096	chr1	31762596	31763096	chr1	31764893	31764893	1	*	352	31762846	2047
'525'	'ADGRB2'	3901	352	0.595094080181496	2.95979050214202e-46	0.92031769252478	0.778530452825583	chr1_31764160_31764660	chr1	31764160	31764660	chr1	31764893	31764893	1	*	352	31764410	483
'526'	'ADGRB2'	3907	352	0.462871741753413	4.57593462934047e-26	0.898777263904807	0.778530452825583	chr1_31788422_31788922	chr1	31788422	31788922	chr1	31764893	31764893	1	*	352	31788672	-23779
'527'	'ADGRB2'	3908	352	0.500796723030641	5.80101899817802e-31	0.888202871673184	0.778530452825583	chr1_31789148_31789648	chr1	31789148	31789648	chr1	31764893	31764893	1	*	352	31789398	-24505
'528'	'ADGRB2'	3917	352	0.517385370612789	2.61945395985457e-33	0.761494468026286	0.778530452825583	chr1_31932602_31933102	chr1	31932602	31933102	chr1	31764893	31764893	1	*	352	31932852	-167959
'529'	'ADGRB2'	3924	352	0.495895583571114	2.70332868261372e-30	0.913279616649484	0.778530452825583	chr1_31944304_31944804	chr1	31944304	31944804	chr1	31764893	31764893	1	*	352	31944554	-179661
'530'	'ADGRB2'	3934	352	0.469952158563838	6.20990742879773e-27	0.981610003052521	0.778530452825583	chr1_32013520_32014020	chr1	32013520	32014020	chr1	31764893	31764893	1	*	352	32013770	-248877
'531'	'ADGRB2'	3935	352	0.481463472359113	2.17163550976184e-28	0.675459461950042	0.778530452825583	chr1_32014609_32015109	chr1	32014609	32015109	chr1	31764893	31764893	1	*	352	32014859	-249966
'532'	'ADGRG1'	138483	5871	0.45144683377272	1.04279023273321e-24	0.897567774597269	0.982790186744782	chr16_57447190_57447690	chr16	57447190	57447690	chr16	57610652	57610652	1	*	465	57447440	163212
'533'	'ADGRG1'	138489	5871	0.476302283102489	9.93054920522645e-28	0.780932689040299	0.982790186744782	chr16_57479676_57480176	chr16	57479676	57480176	chr16	57610652	57610652	1	*	465	57479926	130726
'534'	'ADGRG1'	138492	5871	0.887428921626672	2.49867886080802e-161	0.877622719968668	0.982790186744782	chr16_57507500_57508000	chr16	57507500	57508000	chr16	57610652	57610652	1	*	465	57507750	102902
'535'	'ADGRG1'	138513	5871	0.592083515388261	1.09973343021779e-45	0.923312618429161	0.982790186744782	chr16_57639150_57639650	chr16	57639150	57639650	chr16	57610652	57610652	1	*	465	57639400	-28748
'536'	'ADGRG1'	138534	5871	0.849874325431087	1.30905162229757e-133	0.682192285762007	0.982790186744782	chr16_57798396_57798896	chr16	57798396	57798896	chr16	57610652	57610652	1	*	465	57798646	-187994
'537'	'ADGRG1'	138541	5871	0.455836965220202	3.18294702593647e-25	0.638685227527977	0.982790186744782	chr16_57816336_57816836	chr16	57816336	57816836	chr16	57610652	57610652	1	*	465	57816586	-205934
'538'	'ADGRL1'	155246	7685	0.639858636868916	1.71766442937572e-55	0.448334648412977	0.776943732454534	chr19_13962301_13962801	chr19	13962301	13962801	chr19	14206187	14206187	1	*	369	13962551	243636
'539'	'ADGRL1'	155248	7685	0.496509826643388	2.23114385706822e-30	0.621130354149988	0.776943732454534	chr19_13974009_13974509	chr19	13974009	13974509	chr19	14206187	14206187	1	*	369	13974259	231928
'540'	'ADGRL1'	155251	7685	0.473102383159372	2.51401850241945e-27	0.521554827302205	0.776943732454534	chr19_13984135_13984635	chr19	13984135	13984635	chr19	14206187	14206187	1	*	369	13984385	221802
'541'	'ADGRL1'	155254	7685	0.454792916883665	4.22736876188218e-25	0.383482983637338	0.776943732454534	chr19_13993829_13994329	chr19	13993829	13994329	chr19	14206187	14206187	1	*	369	13994079	212108
'542'	'ADGRL1'	155267	7685	0.520182482234026	1.02262744613414e-33	0.583785931911512	0.776943732454534	chr19_14072557_14073057	chr19	14072557	14073057	chr19	14206187	14206187	1	*	369	14072807	133380
'543'	'ADGRL1'	155283	7685	0.55039331189902	2.18118130655198e-38	0.589533885858766	0.776943732454534	chr19_14118649_14119149	chr19	14118649	14119149	chr19	14206187	14206187	1	*	369	14118899	87288
'544'	'ADGRL1'	155291	7685	0.625638530062827	2.1536246249152e-52	0.406918278839121	0.776943732454534	chr19_14203213_14203713	chr19	14203213	14203713	chr19	14206187	14206187	1	*	369	14203463	2724
'545'	'ADGRL1'	155293	7685	0.469955183003075	6.20489505929219e-27	0.651805306778324	0.776943732454534	chr19_14205410_14205910	chr19	14205410	14205910	chr19	14206187	14206187	1	*	369	14205660	527
'546'	'ADGRL1'	155328	7685	0.653799770605019	1.07144875631609e-58	0.296238488253555	0.776943732454534	chr19_14413134_14413634	chr19	14413134	14413634	chr19	14206187	14206187	1	*	369	14413384	-207197
'547'	'ADGRL1'	155329	7685	0.680802728032287	2.02416514187697e-65	0.901271115667494	0.776943732454534	chr19_14413834_14414334	chr19	14413834	14414334	chr19	14206187	14206187	1	*	369	14414084	-207897
'548'	'ADGRL2'	7452	701	0.554055884146427	5.46966429064897e-39	0.934215300615688	0.779934090076895	chr1_81144194_81144694	chr1	81144194	81144694	chr1	81306160	81306160	1	*	701	81144444	161716
'549'	'ADGRL2'	7464	701	0.568018753842118	2.40920813058763e-41	0.6653976628059	0.779934090076895	chr1_81369291_81369791	chr1	81369291	81369791	chr1	81306160	81306160	1	*	701	81369541	-63381
'550'	'ADGRL2'	7478	701	0.518303050407706	1.92545479829869e-33	0.828909098239329	0.779934090076895	chr1_81509560_81510060	chr1	81509560	81510060	chr1	81306160	81306160	1	*	701	81509810	-203650
'551'	'ADGRV1'	52528	12440	0.598533815012139	6.5177131570252e-47	0.779809591826156	0.962590015867204	chr5_90563610_90564110	chr5	90563610	90564110	chr5	90529344	90529344	1	*	298	90563860	-34516
'552'	'ADGRV1'	52532	12440	0.535785173673674	4.53571701423158e-36	0.643004832197757	0.962590015867204	chr5_90681372_90681872	chr5	90681372	90681872	chr5	90529344	90529344	1	*	298	90681622	-152278
'553'	'ADH4'	44724	11877	0.494914212081852	3.66834708707434e-30	0.37102524376969	0.25656047845722	chr4_98939760_98940260	chr4	98939760	98940260	chr4	99157792	99157792	1	*	356	98940010	217782
'554'	'ADH4'	44730	11877	0.470584042496099	5.18548044702456e-27	0.895068163361689	0.25656047845722	chr4_99054454_99054954	chr4	99054454	99054954	chr4	99157792	99157792	1	*	356	99054704	103088
'555'	'ADH5'	44731	11876	0.521355488903387	6.87644560460028e-34	0.69716115581102	0.570242890272184	chr4_99055958_99056458	chr4	99055958	99056458	chr4	99088801	99088801	1	*	355	99056208	32593
'556'	'ADI1'	16412	8515	0.486176004894547	5.3011441567717e-29	0.253595350953481	0.451788111802758	chr2_3282949_3283449	chr2	3282949	3283449	chr2	3519736	3519736	1	*	11	3283199	236537
'557'	'ADI1'	16426	8515	0.452826720496668	7.19721981091715e-25	0.573113628640707	0.451788111802758	chr2_3399644_3400144	chr2	3399644	3400144	chr2	3519736	3519736	1	*	11	3399894	119842
'558'	'ADIPOR1'	13070	1365	0.591269965013618	1.56341627642471e-45	0.578988290991608	0.54278042231173	chr1_202863261_202863761	chr1	202863261	202863761	chr1	202958572	202958572	1	*	1365	202863511	95061
'559'	'ADM2'	169703	10576	0.565294759968953	7.07796961122907e-41	0.677601985866254	0.301110704259734	chr22_50237035_50237535	chr22	50237035	50237535	chr22	50481556	50481556	1	*	373	50237285	244271
'560'	'ADM2'	169705	10576	0.466248542525071	1.77599965631054e-26	0.424334924867676	0.301110704259734	chr22_50242677_50243177	chr22	50242677	50243177	chr22	50481556	50481556	1	*	373	50242927	238629
'561'	'ADM2'	169737	10576	0.604073532279771	5.46986891716575e-48	0.540710834144459	0.301110704259734	chr22_50309477_50309977	chr22	50309477	50309977	chr22	50481556	50481556	1	*	373	50309727	171829
'562'	'ADM2'	169797	10576	0.472475761913961	3.01113250377988e-27	0.393043708639785	0.301110704259734	chr22_50699778_50700278	chr22	50699778	50700278	chr22	50481556	50481556	1	*	373	50700028	-218472
'563'	'ADM2'	169798	10576	0.584283917161381	3.07996083032528e-44	0.356666877847339	0.301110704259734	chr22_50704441_50704941	chr22	50704441	50704941	chr22	50481556	50481556	1	*	373	50704691	-223135
'564'	'ADNP'	163059	9938	0.514678715328149	6.45008207956691e-33	0.915975049963427	0.668436470157451	chr20_50732275_50732775	chr20	50732275	50732775	chr20	50931240	50931240	1	*	343	50732525	198715
'565'	'ADNP'	163061	9938	0.508361461565292	5.14013979865641e-32	0.608782044267309	0.668436470157451	chr20_50738266_50738766	chr20	50738266	50738766	chr20	50931240	50931240	1	*	343	50738516	192724
'566'	'ADSS'	15942	1608	0.511249362549021	2.00179564488616e-32	0.992771861519234	0.873306481142439	chr1_244451885_244452385	chr1	244451885	244452385	chr1	244452134	244452134	1	*	1608	244452135	-1
'567'	'ADSS'	15950	1608	0.533395641801952	1.05803034927303e-35	0.753817090659863	0.873306481142439	chr1_244687010_244687510	chr1	244687010	244687510	chr1	244452134	244452134	1	*	1608	244687260	-235126
'568'	'AEBP1'	71182	14021	0.59896480900392	5.38202727179894e-47	0.968507202220853	0.507994629561821	chr7_44145951_44146451	chr7	44145951	44146451	chr7	44104361	44104361	1	*	202	44146201	-41840
'569'	'AEBP2'	111677	3362	0.476351304143678	9.78974729778445e-28	0.941627742229031	0.599231050897107	chr12_19227182_19227682	chr12	19227182	19227682	chr12	19404045	19404045	1	*	171	19227432	176613
'570'	'AEBP2'	111692	3362	0.568728422882739	1.81632555861256e-41	0.761989782695088	0.599231050897107	chr12_19546631_19547131	chr12	19546631	19547131	chr12	19404045	19404045	1	*	171	19546881	-142836
'571'	'AEN'	133865	5336	0.500922314915855	5.57357869485048e-31	0.869450027933444	0.392774319541072	chr15_88605461_88605961	chr15	88605461	88605961	chr15	88621296	88621296	1	*	452	88605711	15585
'572'	'AES'	153716	7412	0.618459357639808	6.90695156230558e-51	0.362207490770445	0.98340046381057	chr19_2973407_2973907	chr19	2973407	2973907	chr19	3063107	3063107	1	*	96	2973657	89450
'573'	'AES'	153724	7412	0.768411299318459	2.21154865019298e-93	0.533321430422688	0.98340046381057	chr19_3002954_3003454	chr19	3002954	3003454	chr19	3063107	3063107	1	*	96	3003204	59903
'574'	'AES'	153744	7412	0.553191700528054	7.58477685914748e-39	0.683701267659984	0.98340046381057	chr19_3055611_3056111	chr19	3055611	3056111	chr19	3063107	3063107	1	*	96	3055861	7246
'575'	'AES'	153746	7412	0.559455417202292	6.91786310100269e-40	0.861208222223502	0.98340046381057	chr19_3057259_3057759	chr19	3057259	3057759	chr19	3063107	3063107	1	*	96	3057509	5598
'576'	'AES'	153759	7412	0.785054426821449	3.87420571537014e-100	0.53970868586107	0.98340046381057	chr19_3100348_3100848	chr19	3100348	3100848	chr19	3063107	3063107	1	*	96	3100598	-37491
'577'	'AES'	153765	7412	0.531525814974844	2.04590996645227e-35	0.25800710718955	0.98340046381057	chr19_3132930_3133430	chr19	3132930	3133430	chr19	3063107	3063107	1	*	96	3133180	-70073
'578'	'AES'	153780	7412	0.548144699201653	5.05228379430437e-38	0.431459392836368	0.98340046381057	chr19_3227773_3228273	chr19	3227773	3228273	chr19	3063107	3063107	1	*	96	3228023	-164916
'579'	'AES'	153781	7412	0.76327062096212	2.0765766792903e-91	0.769805387410944	0.98340046381057	chr19_3228471_3228971	chr19	3228471	3228971	chr19	3063107	3063107	1	*	96	3228721	-165614
'580'	'AES'	153783	7412	0.584214038400093	3.17127351180475e-44	0.735795699977538	0.98340046381057	chr19_3248892_3249392	chr19	3248892	3249392	chr19	3063107	3063107	1	*	96	3249142	-186035
'581'	'AES'	153785	7412	0.65274193789438	1.90065359634401e-58	0.618607705022836	0.98340046381057	chr19_3266662_3267162	chr19	3266662	3267162	chr19	3063107	3063107	1	*	96	3266912	-203805
'582'	'AES'	153787	7412	0.561148635306905	3.59129607567962e-40	0.88552471677792	0.98340046381057	chr19_3274787_3275287	chr19	3274787	3275287	chr19	3063107	3063107	1	*	96	3275037	-211930
'583'	'AFAP1'	41092	11606	0.664992694396792	2.13459738156809e-61	0.78885196426823	0.867142682777981	chr4_7718078_7718578	chr4	7718078	7718578	chr4	7939926	7939926	1	*	85	7718328	221598
'584'	'AFAP1'	41096	11606	0.529659184209952	3.93859239445318e-35	0.750897037903091	0.867142682777981	chr4_7779033_7779533	chr4	7779033	7779533	chr4	7939926	7939926	1	*	85	7779283	160643
'585'	'AFAP1'	41109	11606	0.549175536132518	3.44175420682838e-38	0.490735887851544	0.867142682777981	chr4_7901253_7901753	chr4	7901253	7901753	chr4	7939926	7939926	1	*	85	7901503	38423
'586'	'AFAP1'	41110	11606	0.791447873702585	6.78789296681241e-103	0.998577410195419	0.867142682777981	chr4_7902027_7902527	chr4	7902027	7902527	chr4	7939926	7939926	1	*	85	7902277	37649
'587'	'AFAP1'	41111	11606	0.706766684899763	1.30910474904718e-72	0.599123408225679	0.867142682777981	chr4_7902576_7903076	chr4	7902576	7903076	chr4	7939926	7939926	1	*	85	7902826	37100
'588'	'AFAP1'	41129	11606	0.489090756796644	2.19303639166049e-29	0.37182005102893	0.867142682777981	chr4_8039839_8040339	chr4	8039839	8040339	chr4	7939926	7939926	1	*	85	8040089	-100163
'589'	'AFAP1'	41130	11606	0.844059793685633	5.16081845722786e-130	0.493978471090326	0.867142682777981	chr4_8044663_8045163	chr4	8044663	8045163	chr4	7939926	7939926	1	*	85	8044913	-104987
'590'	'AFAP1'	41145	11606	0.520398359883878	9.50908992412845e-34	0.941017238102369	0.867142682777981	chr4_8111897_8112397	chr4	8111897	8112397	chr4	7939926	7939926	1	*	85	8112147	-172221
'591'	'AFAP1'	41148	11606	0.494965080343851	3.61036937815681e-30	0.49534922563887	0.867142682777981	chr4_8128388_8128888	chr4	8128388	8128888	chr4	7939926	7939926	1	*	85	8128638	-188712
'592'	'AFAP1'	41149	11606	0.728465795425133	2.90647127365396e-79	0.668795751812794	0.867142682777981	chr4_8133538_8134038	chr4	8133538	8134038	chr4	7939926	7939926	1	*	85	8133788	-193862
'593'	'AFAP1'	41152	11606	0.718991527702234	2.78504595471594e-76	0.797013137357669	0.867142682777981	chr4_8144878_8145378	chr4	8144878	8145378	chr4	7939926	7939926	1	*	85	8145128	-205202
'594'	'AFAP1'	41153	11606	0.764056140942555	1.0448424060088e-91	0.808497526306392	0.867142682777981	chr4_8145660_8146160	chr4	8145660	8146160	chr4	7939926	7939926	1	*	85	8145910	-205984
'595'	'AFDN'	67983	13800	0.455361283156975	3.62379733749276e-25	0.783052175064938	0.769437324545344	chr6_167677925_167678425	chr6	167677925	167678425	chr6	167826922	167826922	1	*	861	167678175	148747
'596'	'AFDN'	67999	13800	0.50917463005468	3.94516547443572e-32	0.916205428879149	0.769437324545344	chr6_167826547_167827047	chr6	167826547	167827047	chr6	167826922	167826922	1	*	861	167826797	125
'597'	'AFDN-DT'	67973	13801	0.647396567880452	3.34447152019458e-57	0.892292097427243	0.855730501647748	chr6_167579986_167580486	chr6	167579986	167580486	chr6	167826709	167826709	1	*	862	167580236	246473
'598'	'AFDN-DT'	67983	13801	0.51051783111874	2.5441947631258e-32	0.783052175064938	0.855730501647748	chr6_167677925_167678425	chr6	167677925	167678425	chr6	167826709	167826709	1	*	862	167678175	148534
'599'	'AFDN-DT'	68006	13801	0.542689295699199	3.76315689311655e-37	0.763804016656396	0.855730501647748	chr6_167849747_167850247	chr6	167849747	167850247	chr6	167826709	167826709	1	*	862	167849997	-23288
'600'	'AFF3'	21723	9000	0.646588620741646	5.12349939289626e-57	0.528708092635362	0.259733919199316	chr2_100197553_100198053	chr2	100197553	100198053	chr2	100142739	100142739	1	*	496	100197803	-55064
'601'	'AFF3'	21734	9000	0.563737004336142	1.30742508504817e-40	0.476498470859947	0.259733919199316	chr2_100378864_100379364	chr2	100378864	100379364	chr2	100142739	100142739	1	*	496	100379114	-236375
'602'	'AFF4'	54520	12572	0.472574481191087	2.92703166384991e-27	0.522349634561445	0.670816550714024	chr5_132753578_132754078	chr5	132753578	132754078	chr5	132963634	132963634	1	*	430	132753828	209806
'603'	'AFG1L'	64706	13566	0.641096612047347	9.07128385823096e-56	0.745258513940804	0.448126449408031	chr6_108117902_108118402	chr6	108117902	108118402	chr6	108294894	108294894	1	*	627	108118152	176742
'604'	'AFG1L'	64721	13566	0.456169273297096	2.90819398101216e-25	0.504754444873205	0.448126449408031	chr6_108164238_108164738	chr6	108164238	108164738	chr6	108294894	108294894	1	*	627	108164488	130406
'605'	'AFG1L'	64722	13566	0.590342659731905	2.32585427252399e-45	0.887045217621683	0.448126449408031	chr6_108164782_108165282	chr6	108164782	108165282	chr6	108294894	108294894	1	*	627	108165032	129862
'606'	'AFG1L'	64725	13566	0.546611330083369	8.91642478493768e-38	0.713846348782159	0.448126449408031	chr6_108167503_108168003	chr6	108167503	108168003	chr6	108294894	108294894	1	*	627	108167753	127141
'607'	'AFG1L'	64740	13566	0.504603919145864	1.72630072057666e-31	0.901772189809189	0.448126449408031	chr6_108226537_108227037	chr6	108226537	108227037	chr6	108294894	108294894	1	*	627	108226787	68107
'608'	'AFG1L'	64755	13566	0.630596655276433	1.86387465216566e-53	0.545548791374613	0.448126449408031	chr6_108446586_108447086	chr6	108446586	108447086	chr6	108294894	108294894	1	*	627	108446836	-151942
'609'	'AFTPH'	20092	8806	0.520397319271149	9.51189280696791e-34	0.93206125775369	0.624435493714146	chr2_64524033_64524533	chr2	64524033	64524533	chr2	64524305	64524305	1	*	302	64524283	22
'610'	'AFTPH'	20124	8806	0.513153171194333	1.06967260541742e-32	0.979116151289834	0.624435493714146	chr2_64750765_64751265	chr2	64750765	64751265	chr2	64524305	64524305	1	*	302	64751015	-226710
'611'	'AGAP1'	28843	9544	0.551625696137183	1.37275787452557e-38	0.582167520028567	0.870316123520078	chr2_235287262_235287762	chr2	235287262	235287762	chr2	235494089	235494089	1	*	1040	235287512	206577
'612'	'AGAP1'	28876	9544	0.555969400777334	2.64137683496025e-39	0.474298352214805	0.870316123520078	chr2_235613605_235614105	chr2	235613605	235614105	chr2	235494089	235494089	1	*	1040	235613855	-119766
'613'	'AGAP1'	28877	9544	0.584607060242756	2.68904770431651e-44	0.750966151577808	0.870316123520078	chr2_235630687_235631187	chr2	235630687	235631187	chr2	235494089	235494089	1	*	1040	235630937	-136848
'614'	'AGAP1'	28884	9544	0.580627305396853	1.42263974983639e-43	0.642590150149458	0.870316123520078	chr2_235661049_235661549	chr2	235661049	235661549	chr2	235494089	235494089	1	*	1040	235661299	-167210
'615'	'AGAP2'	113950	3636	0.727933423229453	4.30120497307928e-79	0.743213901063775	0.411021603808129	chr12_57524823_57525323	chr12	57524823	57525323	chr12	57742157	57742157	1	*	445	57525073	217084
'616'	'AGAP2'	113951	3636	0.578388250402457	3.59517018903516e-43	0.587408640361234	0.411021603808129	chr12_57529733_57530233	chr12	57529733	57530233	chr12	57742157	57742157	1	*	445	57529983	212174
'617'	'AGAP2'	113954	3636	0.68214170600215	8.98128910502808e-66	0.823616142650625	0.411021603808129	chr12_57550291_57550791	chr12	57550291	57550791	chr12	57742157	57742157	1	*	445	57550541	191616
'618'	'AGAP2'	114024	3636	0.450181849117259	1.46375210419022e-24	0.608390400110582	0.411021603808129	chr12_57888424_57888924	chr12	57888424	57888924	chr12	57742157	57742157	1	*	445	57888674	-146517
'619'	'AGAP2'	114027	3636	0.578122667943287	4.00984149249668e-43	0.264941512552771	0.411021603808129	chr12_57895221_57895721	chr12	57895221	57895721	chr12	57742157	57742157	1	*	445	57895471	-153314
'620'	'AGAP3'	76644	14544	0.507859592869694	6.04990740505024e-32	0.301542962788046	0.887220798242402	chr7_150961788_150962288	chr7	150961788	150962288	chr7	151085831	151085831	1	*	725	150962038	123793
'621'	'AGAP3'	76647	14544	0.657045114954989	1.80775479008591e-59	0.586590795210422	0.887220798242402	chr7_150965958_150966458	chr7	150965958	150966458	chr7	151085831	151085831	1	*	725	150966208	119623
'622'	'AGAP3'	76648	14544	0.694391560860092	4.39449929851034e-69	0.938125982710062	0.887220798242402	chr7_150971167_150971667	chr7	150971167	150971667	chr7	151085831	151085831	1	*	725	150971417	114414
'623'	'AGAP3'	76655	14544	0.78327738482579	2.17241947091497e-99	0.993808566639981	0.887220798242402	chr7_150979146_150979646	chr7	150979146	150979646	chr7	151085831	151085831	1	*	725	150979396	106435
'624'	'AGAP3'	76656	14544	0.785698588187635	2.06917955140539e-100	0.69755855944064	0.887220798242402	chr7_150979675_150980175	chr7	150979675	150980175	chr7	151085831	151085831	1	*	725	150979925	105906
'625'	'AGAP3'	76658	14544	0.535010327839593	5.97502580363463e-36	0.640562815691108	0.887220798242402	chr7_150985971_150986471	chr7	150985971	150986471	chr7	151085831	151085831	1	*	725	150986221	99610
'626'	'AGAP3'	76659	14544	0.489303171878625	2.05680385216063e-29	0.872652294861974	0.887220798242402	chr7_150988435_150988935	chr7	150988435	150988935	chr7	151085831	151085831	1	*	725	150988685	97146
'627'	'AGAP3'	76708	14544	0.583860256804573	3.67927537868645e-44	0.38710569208706	0.887220798242402	chr7_151137764_151138264	chr7	151137764	151138264	chr7	151085831	151085831	1	*	725	151138014	-52183
'628'	'AGAP3'	76709	14544	0.730274544614077	7.56469914535626e-80	0.979778490672534	0.887220798242402	chr7_151138437_151138937	chr7	151138437	151138937	chr7	151085831	151085831	1	*	725	151138687	-52856
'629'	'AGAP3'	76713	14544	0.631357679477708	1.27660854066135e-53	0.791633789675569	0.887220798242402	chr7_151168719_151169219	chr7	151168719	151169219	chr7	151085831	151085831	1	*	725	151168969	-83138
'630'	'AGAP3'	76722	14544	0.463169029820509	4.21220990335525e-26	0.503567993457239	0.887220798242402	chr7_151233050_151233550	chr7	151233050	151233550	chr7	151085831	151085831	1	*	725	151233300	-147469
'631'	'AGAP3'	76724	14544	0.452033685069568	8.90683484817082e-25	0.543964936329027	0.887220798242402	chr7_151242919_151243419	chr7	151242919	151243419	chr7	151085831	151085831	1	*	725	151243169	-157338
'632'	'AGAP4'	95115	1803	0.533174456077965	1.14423930334958e-35	0.971830418080137	0.549554497741975	chr10_45672507_45673007	chr10	45672507	45673007	chr10	45853875	45853875	1	*	165	45672757	181118
'633'	'AGAP4'	95119	1803	0.532824484697498	1.29442633006811e-35	0.750971911050701	0.549554497741975	chr10_45890748_45891248	chr10	45890748	45891248	chr10	45853875	45853875	1	*	165	45890998	-37123
'634'	'AGAP4'	95120	1803	0.507123473533153	7.67893386589866e-32	0.836419450891854	0.549554497741975	chr10_45956283_45956783	chr10	45956283	45956783	chr10	45853875	45853875	1	*	165	45956533	-102658
'635'	'AGAP4'	95128	1803	0.618249846548097	7.63061299887745e-51	0.601755487337799	0.549554497741975	chr10_46052375_46052875	chr10	46052375	46052875	chr10	45853875	45853875	1	*	165	46052625	-198750
'636'	'AGAP9'	95177	1809	0.477102484767604	7.8590564848241e-28	0.713132174143422	0.417612596118638	chr10_47377500_47378000	chr10	47377500	47378000	chr10	47523638	47523638	1	*	171	47377750	145888
'637'	'AGBL3'	75745	14445	0.495674182179235	2.89578038862403e-30	0.959522424507709	0.366593433418772	chr7_134779265_134779765	chr7	134779265	134779765	chr7	134986508	134986508	1	*	626	134779515	206993
'638'	'AGBL3'	75754	14445	0.563612226235948	1.37261937790534e-40	0.802611345009705	0.366593433418772	chr7_134896770_134897270	chr7	134896770	134897270	chr7	134986508	134986508	1	*	626	134897020	89488
'639'	'AGBL5'	17996	8622	0.484011399974072	1.01640890512361e-28	0.911845507899117	0.730196509215184	chr2_27081105_27081605	chr2	27081105	27081605	chr2	27042364	27042364	1	*	118	27081355	-38991
'640'	'AGFG1'	28273	9498	0.471950434438356	3.50374456631378e-27	0.907019069614749	0.813560356401806	chr2_227471869_227472369	chr2	227471869	227472369	chr2	227472152	227472152	1	*	994	227472119	33
'641'	'AGFG2'	73697	14266	0.488135594099707	2.93331244305443e-29	0.964481330668617	0.323507872574149	chr7_100436378_100436878	chr7	100436378	100436878	chr7	100539211	100539211	1	*	447	100436628	102583
'642'	'AGFG2'	73714	14266	0.467764659111931	1.15773348235862e-26	0.951205745650158	0.323507872574149	chr7_100489771_100490271	chr7	100489771	100490271	chr7	100539211	100539211	1	*	447	100490021	49190
'643'	'AGK'	76168	14482	0.469582705915887	6.9022077793674e-27	0.71094933391696	0.608507262297083	chr7_141644029_141644529	chr7	141644029	141644529	chr7	141551189	141551189	1	*	663	141644279	-93090
'644'	'AGK'	76174	14482	0.539770369048148	1.08682852772822e-36	0.664274565591757	0.608507262297083	chr7_141685871_141686371	chr7	141685871	141686371	chr7	141551189	141551189	1	*	663	141686121	-134932
'645'	'AGL'	8421	779	0.482966263816796	1.38952289414806e-28	0.694051040448778	0.853228365678018	chr1_99766372_99766872	chr1	99766372	99766872	chr1	99850084	99850084	1	*	779	99766622	83462
'646'	'AGL'	8423	779	0.541306117900083	6.23219781432863e-37	0.746658065853813	0.853228365678018	chr1_99808614_99809114	chr1	99808614	99809114	chr1	99850084	99850084	1	*	779	99808864	41220
'647'	'AGL'	8436	779	0.754660852581812	3.26157759600049e-88	0.930949679485333	0.853228365678018	chr1_100016930_100017430	chr1	100016930	100017430	chr1	99850084	99850084	1	*	779	100017180	-167096
'648'	'AGL'	8437	779	0.491238176557693	1.13911648193557e-29	0.570976864197389	0.853228365678018	chr1_100034416_100034916	chr1	100034416	100034916	chr1	99850084	99850084	1	*	779	100034666	-184582
'649'	'AGL'	8441	779	0.499147224541845	9.75714086385161e-31	0.66348551780541	0.853228365678018	chr1_100077493_100077993	chr1	100077493	100077993	chr1	99850084	99850084	1	*	779	100077743	-227659
'650'	'AGO1'	4265	406	0.476722497323954	8.78197653733585e-28	0.545606386103544	0.606188209447089	chr1_35717763_35718263	chr1	35717763	35718263	chr1	35869808	35869808	1	*	406	35718013	151795
'651'	'AGPAT1'	60881	13216	0.515630687448028	4.70039255089634e-33	0.576540515012066	0.704320761625778	chr6_32073046_32073546	chr6	32073046	32073546	chr6	32178096	32178096	1	*	277	32073296	104800
'652'	'AGPAT2'	92377	15746	0.590206852189701	2.46436582939903e-45	0.714186157682849	0.822836567801782	chr9_136541536_136542036	chr9	136541536	136542036	chr9	136687423	136687423	1	*	599	136541786	145637
'653'	'AGPAT2'	92379	15746	0.540981853080545	7.00899467592458e-37	0.916487643050908	0.822836567801782	chr9_136543726_136544226	chr9	136543726	136544226	chr9	136687423	136687423	1	*	599	136543976	143447
'654'	'AGPAT2'	92382	15746	0.630175752945385	2.29917806426596e-53	0.978073686696194	0.822836567801782	chr9_136545864_136546364	chr9	136545864	136546364	chr9	136687423	136687423	1	*	599	136546114	141309
'655'	'AGPAT2'	92386	15746	0.5559715570409	2.63927120737062e-39	0.495280111964153	0.822836567801782	chr9_136551274_136551774	chr9	136551274	136551774	chr9	136687423	136687423	1	*	599	136551524	135899
'656'	'AGPAT2'	92391	15746	0.51805005475193	2.09647067304193e-33	0.362812235424214	0.822836567801782	chr9_136566789_136567289	chr9	136566789	136567289	chr9	136687423	136687423	1	*	599	136567039	120384
'657'	'AGPAT2'	92396	15746	0.574141330848438	2.05246690638396e-42	0.999458609548054	0.822836567801782	chr9_136572021_136572521	chr9	136572021	136572521	chr9	136687423	136687423	1	*	599	136572271	115152
'658'	'AGPAT2'	92397	15746	0.604539349428087	4.43063267774442e-48	0.816186422618602	0.822836567801782	chr9_136572556_136573056	chr9	136572556	136573056	chr9	136687423	136687423	1	*	599	136572806	114617
'659'	'AGPAT2'	92405	15746	0.557746273313698	1.33826004029857e-39	0.361090153029195	0.822836567801782	chr9_136595638_136596138	chr9	136595638	136596138	chr9	136687423	136687423	1	*	599	136595888	91535
'660'	'AGPAT2'	92407	15746	0.520523071870444	9.11649112189235e-34	0.375972630984812	0.822836567801782	chr9_136597090_136597590	chr9	136597090	136597590	chr9	136687423	136687423	1	*	599	136597340	90083
'661'	'AGPAT2'	92421	15746	0.595755934956406	2.21507189936915e-46	0.700605320601059	0.822836567801782	chr9_136624969_136625469	chr9	136624969	136625469	chr9	136687423	136687423	1	*	599	136625219	62204
'662'	'AGPAT5'	77692	14592	0.461447734942086	6.80648294133846e-26	0.694264140945821	0.748809959721714	chr8_6779530_6780030	chr8	6779530	6780030	chr8	6708357	6708357	1	*	15	6779780	-71423
'663'	'AGPAT5'	77696	14592	0.563720814488599	1.31556354966621e-40	0.619016627598242	0.748809959721714	chr8_6816213_6816713	chr8	6816213	6816713	chr8	6708357	6708357	1	*	15	6816463	-108106
'664'	'AGPS'	25571	9263	0.525024663136847	1.96167992204792e-34	0.273494329798937	0.699804711338948	chr2_177535999_177536499	chr2	177535999	177536499	chr2	177392644	177392644	1	*	759	177536249	-143605
'665'	'AGPS'	25573	9263	0.502010580784094	3.94665380025818e-31	0.561675315475128	0.699804711338948	chr2_177598291_177598791	chr2	177598291	177598791	chr2	177392644	177392644	1	*	759	177598541	-205897
'666'	'AGTPBP1'	87902	15378	0.579286354369086	2.48324634599253e-43	0.776100491283038	0.69919443427316	chr9_85522721_85523221	chr9	85522721	85523221	chr9	85742029	85742029	1	*	231	85522971	219058
'667'	'AGTRAP'	1550	136	0.712551517082068	2.52203577652193e-74	0.957017053799236	0.946722812156719	chr1_11550608_11551108	chr1	11550608	11551108	chr1	11736084	11736084	1	*	136	11550858	185226
'668'	'AGTRAP'	1559	136	0.601792141349825	1.52939952135855e-47	0.679646598743283	0.946722812156719	chr1_11635763_11636263	chr1	11635763	11636263	chr1	11736084	11736084	1	*	136	11636013	100071
'669'	'AHDC1'	3393	311	0.58751065825931	7.83465087732863e-45	0.451657864272262	0.713902111558648	chr1_27399401_27399901	chr1	27399401	27399901	chr1	27604431	27604431	1	*	311	27399651	204780
'670'	'AHDC1'	3409	311	0.492660793126037	7.35352950860448e-30	0.952230931825119	0.713902111558648	chr1_27519183_27519683	chr1	27519183	27519683	chr1	27604431	27604431	1	*	311	27519433	84998
'671'	'AHDC1'	3412	311	0.450740675746793	1.26064424046956e-24	0.695600338657006	0.713902111558648	chr1_27525440_27525940	chr1	27525440	27525940	chr1	27604431	27604431	1	*	311	27525690	78741
'672'	'AHDC1'	3418	311	0.727735536614	4.98059484901663e-79	0.749422612842473	0.713902111558648	chr1_27542775_27543275	chr1	27542775	27543275	chr1	27604431	27604431	1	*	311	27543025	61406
'673'	'AHDC1'	3419	311	0.688161716246316	2.23722997827488e-67	0.60639762248959	0.713902111558648	chr1_27555938_27556438	chr1	27555938	27556438	chr1	27604431	27604431	1	*	311	27556188	48243
'674'	'AHDC1'	3437	311	0.456071243263216	2.9870211746866e-25	0.547622201616108	0.713902111558648	chr1_27577478_27577978	chr1	27577478	27577978	chr1	27604431	27604431	1	*	311	27577728	26703
'675'	'AHDC1'	3438	311	0.636846075417539	8.02519280095975e-55	0.349139246776135	0.713902111558648	chr1_27588172_27588672	chr1	27588172	27588672	chr1	27604431	27604431	1	*	311	27588422	16009
'676'	'AHDC1'	3464	311	0.558391768942261	1.04414770599728e-39	0.776077453391466	0.713902111558648	chr1_27624710_27625210	chr1	27624710	27625210	chr1	27604431	27604431	1	*	311	27624960	-20529
'677'	'AIDA'	14496	1486	0.451728096710551	9.66998765835154e-25	0.883220927620704	0.646588551202246	chr1_222465348_222465848	chr1	222465348	222465848	chr1	222713210	222713210	1	*	1486	222465598	247612
'678'	'AIDA'	14499	1486	0.469829720583676	6.43070424785727e-27	0.97821767351852	0.646588551202246	chr1_222617591_222618091	chr1	222617591	222618091	chr1	222713210	222713210	1	*	1486	222617841	95369
'679'	'AIF1L'	91528	15679	0.54731071019733	6.88570015544317e-38	0.701492279426587	0.962162821921152	chr9_130984030_130984530	chr9	130984030	130984530	chr9	131096476	131096476	1	*	532	130984280	112196
'680'	'AIF1L'	91544	15679	0.565054365408759	7.77951105215902e-41	0.938782562619869	0.962162821921152	chr9_131096064_131096564	chr9	131096064	131096564	chr9	131096476	131096476	1	*	532	131096314	162
'681'	'AIF1L'	91551	15679	0.458678259317171	1.46322917975628e-25	0.990514148145162	0.962162821921152	chr9_131111793_131112293	chr9	131111793	131112293	chr9	131096476	131096476	1	*	532	131112043	-15567
'682'	'AIG1'	66482	13703	0.463905291437812	3.42940651293115e-26	0.794133400911149	0.746918100817771	chr6_143301136_143301636	chr6	143301136	143301636	chr6	143060496	143060496	1	*	764	143301386	-240890
'683'	'AIMP1'	45020	11908	0.523308621874024	3.53413796296246e-34	0.562452844315688	0.885145856218723	chr4_106494944_106495444	chr4	106494944	106495444	chr4	106315544	106315544	1	*	387	106495194	-179650
'684'	'AIP'	105531	2816	0.49154254824448	1.03760388254456e-29	0.43947657910348	0.626571463444404	chr11_67290054_67290554	chr11	67290054	67290554	chr11	67483041	67483041	1	*	545	67290304	192737
'685'	'AIP'	105532	2816	0.494666725666845	3.96125931415412e-30	0.934520552679019	0.626571463444404	chr11_67302046_67302546	chr11	67302046	67302546	chr11	67483041	67483041	1	*	545	67302296	180745
'686'	'AIP'	105588	2816	0.464866674176468	2.61905042877007e-26	0.558737984299677	0.626571463444404	chr11_67523346_67523846	chr11	67523346	67523846	chr11	67483041	67483041	1	*	545	67523596	-40555
'687'	'AIP'	105615	2816	0.479579585221998	3.79527704573277e-28	0.844736129749405	0.626571463444404	chr11_67639884_67640384	chr11	67639884	67640384	chr11	67483041	67483041	1	*	545	67640134	-157093
'688'	'AJUBA'	123749	4385	0.71501511970318	4.55688060991629e-75	0.928887788189625	0.712864640546808	chr14_22871461_22871961	chr14	22871461	22871961	chr14	22982642	22982642	1	*	38	22871711	110931
'689'	'AJUBA'	123770	4385	0.617349519966823	1.17110057305134e-50	0.996774695179897	0.712864640546808	chr14_22977557_22978057	chr14	22977557	22978057	chr14	22982642	22982642	1	*	38	22977807	4835
'690'	'AJUBA'	123773	4385	0.466547067430228	1.63348180876648e-26	0.932948216579219	0.712864640546808	chr14_22980611_22981111	chr14	22980611	22981111	chr14	22982642	22982642	1	*	38	22980861	1781
'691'	'AK1'	90927	15616	0.845595819710197	5.9783296896994e-131	0.969031314254119	0.75704870010985	chr9_127661294_127661794	chr9	127661294	127661794	chr9	127886787	127886787	1	*	469	127661544	225243
'692'	'AK1'	90929	15616	0.670046975757783	1.1741819411314e-62	0.659684265696003	0.75704870010985	chr9_127679469_127679969	chr9	127679469	127679969	chr9	127886787	127886787	1	*	469	127679719	207068
'693'	'AK1'	90932	15616	0.548044991233632	5.2441221366218e-38	0.334003352013224	0.75704870010985	chr9_127705446_127705946	chr9	127705446	127705946	chr9	127886787	127886787	1	*	469	127705696	181091
'694'	'AK1'	90935	15616	0.776409925839292	1.48030560668833e-96	0.494669607837491	0.75704870010985	chr9_127711733_127712233	chr9	127711733	127712233	chr9	127886787	127886787	1	*	469	127711983	174804
'695'	'AK1'	90939	15616	0.632923569257725	5.81958593435943e-54	0.282778600102519	0.75704870010985	chr9_127724642_127725142	chr9	127724642	127725142	chr9	127886787	127886787	1	*	469	127724892	161895
'696'	'AK1'	90942	15616	0.455346681874871	3.63808349004809e-25	0.827371318976887	0.75704870010985	chr9_127735734_127736234	chr9	127735734	127736234	chr9	127886787	127886787	1	*	469	127735984	150803
'697'	'AK1'	90944	15616	0.464388963665127	2.99578381810059e-26	0.879085626083501	0.75704870010985	chr9_127742470_127742970	chr9	127742470	127742970	chr9	127886787	127886787	1	*	469	127742720	144067
'698'	'AK1'	90946	15616	0.463661249048819	3.67232546761118e-26	0.876326838567734	0.75704870010985	chr9_127753959_127754459	chr9	127753959	127754459	chr9	127886787	127886787	1	*	469	127754209	132578
'699'	'AK1'	90949	15616	0.710703203313278	9.03395930185438e-74	0.499962563426195	0.75704870010985	chr9_127761469_127761969	chr9	127761469	127761969	chr9	127886787	127886787	1	*	469	127761719	125068
'700'	'AK1'	90951	15616	0.475798776261052	1.14956047330342e-27	0.710425221883693	0.75704870010985	chr9_127767871_127768371	chr9	127767871	127768371	chr9	127886787	127886787	1	*	469	127768121	118666
'701'	'AK1'	90954	15616	0.701097421012151	5.70384616540398e-71	0.763521802484637	0.75704870010985	chr9_127776230_127776730	chr9	127776230	127776730	chr9	127886787	127886787	1	*	469	127776480	110307
'702'	'AK1'	90993	15616	0.463203003756637	4.17304677001614e-26	0.802599826063919	0.75704870010985	chr9_127943638_127944138	chr9	127943638	127944138	chr9	127886787	127886787	1	*	469	127943888	-57101
'703'	'AK1'	90997	15616	0.732729953257306	1.194537858151e-80	0.707418777033526	0.75704870010985	chr9_127965449_127965949	chr9	127965449	127965949	chr9	127886787	127886787	1	*	469	127965699	-78912
'704'	'AK1'	90998	15616	0.705641359622466	2.7892505653497e-72	0.631635632706895	0.75704870010985	chr9_127970232_127970732	chr9	127970232	127970732	chr9	127886787	127886787	1	*	469	127970482	-83695
'705'	'AK1'	90999	15616	0.70447841684987	6.07906562091472e-72	0.768198494473786	0.75704870010985	chr9_127971252_127971752	chr9	127971252	127971752	chr9	127886787	127886787	1	*	469	127971502	-84715
'706'	'AK1'	91001	15616	0.632368174140225	7.69073267407138e-54	0.461339538205463	0.75704870010985	chr9_127973685_127974185	chr9	127973685	127974185	chr9	127886787	127886787	1	*	469	127973935	-87148
'707'	'AK2'	4089	382	0.455976555126154	3.06456790363956e-25	0.68068330386403	0.851702673013548	chr1_33218641_33219141	chr1	33218641	33219141	chr1	33080996	33080996	1	*	382	33218891	-137895
'708'	'AK7'	128165	4807	0.525166850258351	1.86815021339741e-34	0.97013137357669	0.508971072867082	chr14_96391654_96392154	chr14	96391654	96392154	chr14	96392111	96392111	1	*	460	96391904	207
'709'	'AKAP11'	120215	4148	0.608366594523235	7.73695862512356e-49	0.447320981183802	0.666727694373245	chr13_42368248_42368748	chr13	42368248	42368748	chr13	42272153	42272153	1	*	110	42368498	-96345
'710'	'AKAP12'	66939	13741	0.456517645331564	2.64422448050246e-25	0.307757434039637	0.916392041987062	chr6_151018115_151018615	chr6	151018115	151018615	chr6	151239999	151239999	1	*	802	151018365	221634
'711'	'AKAP13'	133683	5328	0.454468450672153	4.61584065495174e-25	0.273148761425354	0.867630904430612	chr15_85326756_85327256	chr15	85326756	85327256	chr15	85380571	85380571	1	*	444	85327006	53565
'712'	'AKAP13'	133704	5328	0.538514934300929	1.70792094920152e-36	0.402483484711479	0.867630904430612	chr15_85504159_85504659	chr15	85504159	85504659	chr15	85380571	85380571	1	*	444	85504409	-123838
'713'	'AKAP6'	124262	4460	0.577478733971941	5.23267071600298e-43	0.593657668450183	0.969669229830343	chr14_32224915_32225415	chr14	32224915	32225415	chr14	32329273	32329273	1	*	113	32225165	104108
'714'	'AKAP6'	124266	4460	0.752738955866228	1.61828895342355e-87	0.786317796195292	0.969669229830343	chr14_32300057_32300557	chr14	32300057	32300557	chr14	32329273	32329273	1	*	113	32300307	28966
'715'	'AKAP6'	124270	4460	0.454979650137442	4.01946446091323e-25	0.816388004169858	0.969669229830343	chr14_32329025_32329525	chr14	32329025	32329525	chr14	32329273	32329273	1	*	113	32329275	-2
'716'	'AKAP6'	124278	4460	0.620605259515936	2.47421916944336e-51	0.590248060497503	0.969669229830343	chr14_32407121_32407621	chr14	32407121	32407621	chr14	32329273	32329273	1	*	113	32407371	-78098
'717'	'AKAP6'	124284	4460	0.518835421965019	1.6098425762364e-33	0.464455413040599	0.969669229830343	chr14_32436108_32436608	chr14	32436108	32436608	chr14	32329273	32329273	1	*	113	32436358	-107085
'718'	'AKAP7'	65842	13655	0.651187528213532	4.40002291912384e-58	0.994902866489659	0.651714878554864	chr6_130902965_130903465	chr6	130902965	130903465	chr6	131135666	131135666	1	*	716	130903215	232451
'719'	'AKAP7'	65855	13655	0.682195542861088	8.69831061580267e-66	0.966952144539732	0.651714878554864	chr6_131063068_131063568	chr6	131063068	131063568	chr6	131135666	131135666	1	*	716	131063318	72348
'720'	'AKAP8'	155391	7704	0.731274150660547	3.58521008921876e-80	0.984224803745961	0.661784450140364	chr19_15199833_15200333	chr19	15199833	15200333	chr19	15379798	15379798	1	*	388	15200083	179715
'721'	'AKAP8'	155395	7704	0.472373621082577	3.10136875733268e-27	0.682324753638547	0.661784450140364	chr19_15222557_15223057	chr19	15222557	15223057	chr19	15379798	15379798	1	*	388	15222807	156991
'722'	'AKAP8L'	155394	7705	0.666723973446076	7.945560624183e-62	0.334919108203217	0.723971683144147	chr19_15218502_15219002	chr19	15218502	15219002	chr19	15419141	15419141	1	*	389	15218752	200389
'723'	'AKAP8L'	155431	7705	0.559780743593098	6.10190309434033e-40	0.412936928012348	0.723971683144147	chr19_15457276_15457776	chr19	15457276	15457776	chr19	15419141	15419141	1	*	389	15457526	-38385
'724'	'AKIRIN1'	4626	443	0.453302990218119	6.32710323152034e-25	0.879603978643875	0.84907848163066	chr1_38803986_38804486	chr1	38803986	38804486	chr1	38991223	38991223	1	*	443	38804236	186987
'725'	'AKIRIN1'	4636	443	0.458893628687332	1.37873971503607e-25	0.954321620485293	0.84907848163066	chr1_38873217_38873717	chr1	38873217	38873717	chr1	38991223	38991223	1	*	443	38873467	117756
'726'	'AKIRIN1'	4660	443	0.515067998606909	5.66728499084691e-33	0.796235608517109	0.84907848163066	chr1_39105775_39106275	chr1	39105775	39106275	chr1	38991223	38991223	1	*	443	39106025	-114802
'727'	'AKIRIN1'	4692	443	0.512970370427111	1.13633779455715e-32	0.390094858518548	0.84907848163066	chr1_39230393_39230893	chr1	39230393	39230893	chr1	38991223	38991223	1	*	443	39230643	-239420
'728'	'AKR1A1'	5337	537	0.458153317947649	1.6904409627484e-25	0.629890512420303	0.918039790064689	chr1_45521011_45521511	chr1	45521011	45521511	chr1	45550543	45550543	1	*	537	45521261	29282
'729'	'AKR1C1'	93007	1655	0.533149989854811	1.15401084089288e-35	0.923249264227338	0.985658488953985	chr10_4825900_4826400	chr10	4825900	4826400	chr10	4963253	4963253	1	*	17	4826150	137103
'730'	'AKR7A2'	2380	199	0.489102906038485	2.18508382249559e-29	0.592494254925789	0.935432686439644	chr1_19311076_19311576	chr1	19311076	19311576	chr1	19312146	19312146	1	*	199	19311326	820
'731'	'AKR7A2'	2391	199	0.546993416895621	7.74659563538718e-38	0.499686108727329	0.935432686439644	chr1_19391227_19391727	chr1	19391227	19391727	chr1	19312146	19312146	1	*	199	19391477	-79331
'732'	'AKR7A2'	2402	199	0.455151927219675	3.83622531979291e-25	0.937509719110507	0.935432686439644	chr1_19456933_19457433	chr1	19456933	19457433	chr1	19312146	19312146	1	*	199	19457183	-145037
'733'	'AKR7A2'	2403	199	0.479396341274215	4.00559565428559e-28	0.74540250076313	0.935432686439644	chr1_19457439_19457939	chr1	19457439	19457939	chr1	19312146	19312146	1	*	199	19457689	-145543
'734'	'AKR7A2'	2408	199	0.453655773399961	5.75299500063389e-25	0.474096770663549	0.935432686439644	chr1_19479672_19480172	chr1	19479672	19480172	chr1	19312146	19312146	1	*	199	19479922	-167776
'735'	'AKT1'	129052	4866	0.469765969253094	6.54887805305735e-27	0.649058038208343	0.895764677163432	chr14_104604048_104604548	chr14	104604048	104604548	chr14	104795751	104795751	1	*	519	104604298	191453
'736'	'AKT1'	129053	4866	0.641395021021782	7.77975159224338e-56	0.916193909933363	0.895764677163432	chr14_104604614_104605114	chr14	104604614	104605114	chr14	104795751	104795751	1	*	519	104604864	190887
'737'	'AKT1'	129093	4866	0.455713163052712	3.29193318145547e-25	0.376871108756127	0.895764677163432	chr14_104793173_104793673	chr14	104793173	104793673	chr14	104795751	104795751	1	*	519	104793423	2328
'738'	'AKT1'	129110	4866	0.602289796824289	1.22364618088359e-47	0.759616879863155	0.895764677163432	chr14_104843861_104844361	chr14	104843861	104844361	chr14	104795751	104795751	1	*	519	104844111	-48360
'739'	'AKT1'	129122	4866	0.489150093855676	2.15440965355365e-29	0.438088546136258	0.895764677163432	chr14_104931770_104932270	chr14	104931770	104932270	chr14	104795751	104795751	1	*	519	104932020	-136269
'740'	'AKT1'	129128	4866	0.503063818972353	2.82360184468699e-31	0.789900188334764	0.895764677163432	chr14_104976050_104976550	chr14	104976050	104976550	chr14	104795751	104795751	1	*	519	104976300	-180549
'741'	'AKT1S1'	158623	8278	0.540552547156594	8.18892191896175e-37	0.960328750712735	0.439704625900159	chr19_49665645_49666145	chr19	49665645	49666145	chr19	49878459	49878459	1	*	962	49665895	212564
'742'	'AKT1S1'	158643	8278	0.456538864752319	2.6291874090116e-25	0.54325076169029	0.439704625900159	chr19_49746106_49746606	chr19	49746106	49746606	chr19	49878459	49878459	1	*	962	49746356	132103
'743'	'AKT1S1'	158691	8278	0.541041618783705	6.85880455619328e-37	0.992409014726972	0.439704625900159	chr19_49987116_49987616	chr19	49987116	49987616	chr19	49878459	49878459	1	*	962	49987366	-108907
'744'	'AKT3'	15907	1606	0.578764764369642	3.07956929850577e-43	0.991101614380252	0.725802514341511	chr1_244048149_244048649	chr1	244048149	244048649	chr1	243851079	243851079	1	*	1606	244048399	-197320
'745'	'AKTIP'	138126	5833	0.453645287369684	5.76882048165444e-25	0.992167116865464	0.56237031612352	chr16_53503236_53503736	chr16	53503236	53503736	chr16	53504411	53504411	1	*	427	53503486	925
'746'	'AKTIP'	138136	5833	0.521763018650907	5.98672319174016e-34	0.979473238609202	0.56237031612352	chr16_53703689_53704189	chr16	53703689	53704189	chr16	53504411	53504411	1	*	427	53703939	-199528
'747'	'ALAD'	89603	15530	0.529218952354924	4.59141447496555e-35	0.893599497773964	0.644147442939094	chr9_113376812_113377312	chr9	113376812	113377312	chr9	113401333	113401333	1	*	383	113377062	24271
'748'	'ALCAM'	34810	11074	0.490358091408172	1.49131855723296e-29	0.384750067673806	0.772000488221653	chr3_105143873_105144373	chr3	105143873	105144373	chr3	105366909	105366909	1	*	484	105144123	222786
'749'	'ALCAM'	34833	11074	0.469120024263134	7.87791175329487e-27	0.677912997402478	0.772000488221653	chr3_105526627_105527127	chr3	105526627	105527127	chr3	105366909	105366909	1	*	484	105526877	-159968
'750'	'ALDH16A1'	158568	8254	0.489018337587222	2.24194513116877e-29	0.487067103618677	0.482485048211888	chr19_49452404_49452904	chr19	49452404	49452904	chr19	49453169	49453169	1	*	938	49452654	515
'751'	'ALDH18A1'	97803	2028	0.524604645825729	2.26673303010283e-34	0.981437218865729	0.712681557427072	chr10_95693791_95694291	chr10	95693791	95694291	chr10	95656706	95656706	1	*	390	95694041	-37335
'752'	'ALDH1L2'	116350	3812	0.579884257875763	1.9385679444683e-43	0.338956498701239	0.252227511290126	chr12_105036806_105037306	chr12	105036806	105037306	chr12	105084577	105084577	1	*	621	105037056	47521
'753'	'ALDH4A1'	2344	193	0.4843897909613	9.07469388649469e-29	0.335253157631014	0.349261564750397	chr1_18907893_18908393	chr1	18907893	18908393	chr1	18921121	18921121	1	*	193	18908143	12978
'754'	'ALDH5A1'	59981	13037	0.505280118749224	1.39003021537828e-31	0.973713765716162	0.40797021847919	chr6_24720955_24721455	chr6	24720955	24721455	chr6	24494852	24494852	1	*	98	24721205	-226353
'755'	'ALDH6A1'	126752	4679	0.482830211081637	1.44646665415751e-28	0.992005851624459	0.810264860246552	chr14_74084386_74084886	chr14	74084386	74084886	chr14	74084493	74084493	1	*	332	74084636	-143
'756'	'ALDH7A1'	54222	12537	0.59407872128116	4.61348959549181e-46	0.442569416047043	0.804894422067619	chr5_126348760_126349260	chr5	126348760	126349260	chr5	126595418	126595418	1	*	395	126349010	246408
'757'	'ALDH7A1'	54223	12537	0.610933284704489	2.36756579476797e-49	0.950618279415068	0.804894422067619	chr5_126349263_126349763	chr5	126349263	126349763	chr5	126595418	126595418	1	*	395	126349513	245905
'758'	'ALDH7A1'	54233	12537	0.462228122297516	5.47440146808869e-26	0.963836269704597	0.804894422067619	chr5_126488318_126488818	chr5	126488318	126488818	chr5	126595418	126595418	1	*	395	126488568	106850
'759'	'ALDOC'	143347	6434	0.584031280676292	3.42325934946645e-44	0.70806959747044	0.584035151958989	chr17_28716836_28717336	chr17	28716836	28717336	chr17	28577264	28577264	1	*	301	28717086	-139822
'760'	'ALDOC'	143352	6434	0.557542381028273	1.4470400723e-39	0.290864900044348	0.584035151958989	chr17_28720735_28721235	chr17	28720735	28721235	chr17	28577264	28577264	1	*	301	28720985	-143721
'761'	'ALDOC'	143354	6434	0.728090765930843	3.8291455328633e-79	0.726880035939111	0.584035151958989	chr17_28725137_28725637	chr17	28725137	28725637	chr17	28577264	28577264	1	*	301	28725387	-148123
'762'	'ALDOC'	143371	6434	0.659687980363965	4.20707703736367e-60	0.948850121236904	0.584035151958989	chr17_28808766_28809266	chr17	28808766	28809266	chr17	28577264	28577264	1	*	301	28809016	-231752
'763'	'ALG1'	135802	5577	0.466551087978638	1.63170187591939e-26	0.704032206972418	0.446905895276456	chr16_4936296_4936796	chr16	4936296	4936796	chr16	5033960	5033960	1	*	171	4936546	97414
'764'	'ALG11'	120765	4210	0.644864229655873	1.27313743760823e-56	0.998036019743473	0.443976565360674	chr13_51801493_51801993	chr13	51801493	51801993	chr13	52012398	52012398	1	*	172	51801743	210655
'765'	'ALG11'	120793	4210	0.458599283688602	1.49481775347344e-25	0.88238004457832	0.443976565360674	chr13_52162494_52162994	chr13	52162494	52162994	chr13	52012398	52012398	1	*	172	52162744	-150346
'766'	'ALG12'	169676	10561	0.455013985002086	3.98263472212729e-25	0.836206350394812	0.446112535090931	chr22_50059003_50059503	chr22	50059003	50059503	chr22	49918458	49918458	1	*	358	50059253	-140795
'767'	'ALG1L'	35919	11177	0.609799635060372	4.00426179313638e-49	0.84182759593842	0.282436226046625	chr3_126179730_126180230	chr3	126179730	126180230	chr3	125937039	125937039	1	*	587	126179980	-242941
'768'	'ALG2'	88913	15457	0.47468487953541	1.58982241381391e-27	0.765998375828644	0.423776394483095	chr9_99107377_99107877	chr9	99107377	99107877	chr9	99221956	99221956	1	*	310	99107627	114329
'769'	'ALG2'	88915	15457	0.611728964186538	1.63386067600404e-49	0.998894181204536	0.423776394483095	chr9_99149687_99150187	chr9	99149687	99150187	chr9	99221956	99221956	1	*	310	99149937	72019
'770'	'ALG3'	39110	11430	0.517008686761353	2.96989935993475e-33	0.925086536080218	0.625961186378616	chr3_184174461_184174961	chr3	184174461	184174961	chr3	184249548	184249548	1	*	840	184174711	74837
'771'	'ALG3'	39132	11430	0.455815337501117	3.20153911465566e-25	0.933610555961918	0.625961186378616	chr3_184298881_184299381	chr3	184298881	184299381	chr3	184249548	184249548	1	*	840	184299131	-49583
'772'	'ALG3'	39148	11430	0.575172131889621	1.34926192497231e-42	0.932539294003813	0.625961186378616	chr3_184362344_184362844	chr3	184362344	184362844	chr3	184249548	184249548	1	*	840	184362594	-113046
'773'	'ALG3'	39149	11430	0.500177365312048	7.05377114895251e-31	0.950485811538528	0.625961186378616	chr3_184363014_184363514	chr3	184363014	184363514	chr3	184249548	184249548	1	*	840	184363264	-113716
'774'	'ALKBH6'	156780	7922	0.612187513458695	1.32216998665132e-49	0.71665121208107	0.400036616623947	chr19_35899035_35899535	chr19	35899035	35899535	chr19	36014239	36014239	1	*	606	35899285	114954
'775'	'ALKBH7'	154314	7486	0.524016715967591	2.77356605712984e-34	0.655220674203897	0.882033443183205	chr19_6272810_6273310	chr19	6272810	6273310	chr19	6372433	6372433	1	*	170	6273060	99373
'776'	'ALKBH7'	154328	7486	0.516965739381816	3.01244691942053e-33	0.611345009704712	0.882033443183205	chr19_6423448_6423948	chr19	6423448	6423948	chr19	6372433	6372433	1	*	170	6423698	-51265
'777'	'ALKBH7'	154339	7486	0.485981377945643	5.6216718094422e-29	0.326441164104661	0.882033443183205	chr19_6479763_6480263	chr19	6479763	6480263	chr19	6372433	6372433	1	*	170	6480013	-107580
'778'	'ALKBH7'	154341	7486	0.520278975489526	9.90006747487695e-34	0.714606599204041	0.882033443183205	chr19_6483172_6483672	chr19	6483172	6483672	chr19	6372433	6372433	1	*	170	6483422	-110989
'779'	'ALKBH7'	154351	7486	0.526805190504316	1.062651303831e-34	0.603788581269042	0.882033443183205	chr19_6534357_6534857	chr19	6534357	6534857	chr19	6372433	6372433	1	*	170	6534607	-162174
'780'	'ALKBH7'	154353	7486	0.493374801042066	5.90377358200722e-30	0.483081548376693	0.882033443183205	chr19_6587065_6587565	chr19	6587065	6587565	chr19	6372433	6372433	1	*	170	6587315	-214882
'781'	'ALPL'	2618	223	0.465196868772798	2.3870310584708e-26	0.466413633824232	0.824911509825461	chr1_21491810_21492310	chr1	21491810	21492310	chr1	21509372	21509372	1	*	223	21492060	17312
'782'	'ALPL'	2620	223	0.730845914495967	4.94259492204008e-80	0.867105922465976	0.824911509825461	chr1_21509527_21510027	chr1	21509527	21510027	chr1	21509372	21509372	1	*	223	21509777	-405
'783'	'ALPL'	2621	223	0.745228453314406	7.28816481844124e-85	0.929060572376416	0.824911509825461	chr1_21510037_21510537	chr1	21510037	21510537	chr1	21509372	21509372	1	*	223	21510287	-915
'784'	'ALPL'	2646	223	0.517205492939922	2.78179209958847e-33	0.57410425797831	0.824911509825461	chr1_21647855_21648355	chr1	21647855	21648355	chr1	21509372	21509372	1	*	223	21648105	-138733
'785'	'ALS2'	26584	9365	0.532588635753364	1.40731741351013e-35	0.832001935182892	0.617112168924692	chr2_201806426_201806926	chr2	201806426	201806926	chr2	201781189	201781189	1	*	861	201806676	-25487
'786'	'ALYREF'	149042	7037	0.573528890273055	2.63009454135429e-42	0.862878469362484	0.972781642865861	chr17_82103483_82103983	chr17	82103483	82103983	chr17	81891586	81891586	1	*	904	82103733	-212147
'787'	'ALYREF'	149046	7037	0.643785395842887	2.23670289205816e-56	0.711340978073687	0.972781642865861	chr17_82118739_82119239	chr17	82118739	82119239	chr17	81891586	81891586	1	*	904	82118989	-227403
'788'	'AMBRA1'	104025	2551	0.473015730478468	2.57715581277023e-27	0.560972659782177	0.697973880141584	chr11_46361316_46361816	chr11	46361316	46361816	chr11	46594125	46594125	1	*	280	46361566	232559
'789'	'AMBRA1'	104046	2551	0.724241618615416	6.44509094836973e-78	0.72689731435779	0.697973880141584	chr11_46438197_46438697	chr11	46438197	46438697	chr11	46594125	46594125	1	*	280	46438447	155678
'790'	'AMBRA1'	104063	2551	0.533384384459055	1.06228651162983e-35	0.286677763251107	0.697973880141584	chr11_46607412_46607912	chr11	46607412	46607912	chr11	46594125	46594125	1	*	280	46607662	-13537
'791'	'AMBRA1'	104070	2551	0.521349697322795	6.88942570690822e-34	0.734851146423079	0.697973880141584	chr11_46697303_46697803	chr11	46697303	46697803	chr11	46594125	46594125	1	*	280	46697553	-103428
'792'	'AMBRA1'	104074	2551	0.625623149006827	2.17003762003235e-52	0.573223058625675	0.697973880141584	chr11_46724083_46724583	chr11	46724083	46724583	chr11	46594125	46594125	1	*	280	46724333	-130208
'793'	'AMER3'	23284	9116	0.532717011113393	1.34449603711633e-35	0.326481480414912	0.272793848407177	chr2_130744589_130745089	chr2	130744589	130745089	chr2	130755435	130755435	1	*	612	130744839	10596
'794'	'AMER3'	23287	9116	0.777900457977249	3.66113088980382e-97	0.770410132064713	0.272793848407177	chr2_130756611_130757111	chr2	130756611	130757111	chr2	130755435	130755435	1	*	612	130756861	-1426
'795'	'AMER3'	23288	9116	0.688057704992531	2.38493639118077e-67	0.356661118374446	0.272793848407177	chr2_130757258_130757758	chr2	130757258	130757758	chr2	130755435	130755435	1	*	612	130757508	-2073
'796'	'AMER3'	23293	9116	0.466878146971383	1.48763881179302e-26	0.54673524279058	0.272793848407177	chr2_130819799_130820299	chr2	130819799	130820299	chr2	130755435	130755435	1	*	612	130820049	-64614
'797'	'AMFR'	138337	5844	0.470652645709274	5.08545314334985e-27	0.473722404925501	0.618881972415477	chr16_56298087_56298587	chr16	56298087	56298587	chr16	56425538	56425538	1	*	438	56298337	127201
'798'	'AMH'	153562	7391	0.471002428919439	4.59878452835856e-27	0.833067437668105	0.534541681923593	chr19_2050036_2050536	chr19	2050036	2050536	chr19	2249309	2249309	1	*	75	2050286	199023
'799'	'AMH'	153571	7391	0.518282026191413	1.93904789063818e-33	0.922788506395895	0.534541681923593	chr19_2095852_2096352	chr19	2095852	2096352	chr19	2249309	2249309	1	*	75	2096102	153207
'800'	'AMH'	153579	7391	0.533679449502897	9.5685475586497e-36	0.427825165440859	0.534541681923593	chr19_2145144_2145644	chr19	2145144	2145644	chr19	2249309	2249309	1	*	75	2145394	103915
'801'	'AMH'	153586	7391	0.450973934006861	1.1840158641596e-24	0.964273989644468	0.534541681923593	chr19_2163611_2164111	chr19	2163611	2164111	chr19	2249309	2249309	1	*	75	2163861	85448
'802'	'AMH'	153596	7391	0.494978405540252	3.59548336932725e-30	0.987697765900465	0.534541681923593	chr19_2236471_2236971	chr19	2236471	2236971	chr19	2249309	2249309	1	*	75	2236721	12588
'803'	'AMH'	153606	7391	0.529601943583353	4.01781937935508e-35	0.850576235262949	0.534541681923593	chr19_2270627_2271127	chr19	2270627	2271127	chr19	2249309	2249309	1	*	75	2270877	-21568
'804'	'AMH'	153615	7391	0.501455002447508	4.71027434450397e-31	0.966249488846781	0.534541681923593	chr19_2291209_2291709	chr19	2291209	2291709	chr19	2249309	2249309	1	*	75	2291459	-42150
'805'	'AMH'	153616	7391	0.476880687801346	8.38544998891881e-28	0.593156594308489	0.534541681923593	chr19_2294837_2295337	chr19	2294837	2295337	chr19	2249309	2249309	1	*	75	2295087	-45778
'806'	'AMH'	153618	7391	0.541856493090604	5.09885908170344e-37	0.990957627557926	0.534541681923593	chr19_2302451_2302951	chr19	2302451	2302951	chr19	2249309	2249309	1	*	75	2302701	-53392
'807'	'AMH'	153624	7391	0.487687696933768	3.36004413759677e-29	0.750470836909006	0.534541681923593	chr19_2315886_2316386	chr19	2315886	2316386	chr19	2249309	2249309	1	*	75	2316136	-66827
'808'	'AMH'	153628	7391	0.459749951750948	1.08981256564867e-25	0.936904974456738	0.534541681923593	chr19_2328359_2328859	chr19	2328359	2328859	chr19	2249309	2249309	1	*	75	2328609	-79300
'809'	'AMH'	153632	7391	0.611471702469052	1.8434379375241e-49	0.402650509425377	0.534541681923593	chr19_2333386_2333886	chr19	2333386	2333886	chr19	2249309	2249309	1	*	75	2333636	-84327
'810'	'AMH'	153633	7391	0.601752863684926	1.55650736591809e-47	0.930638667949109	0.534541681923593	chr19_2337292_2337792	chr19	2337292	2337792	chr19	2249309	2249309	1	*	75	2337542	-88233
'811'	'AMH'	153637	7391	0.473709579952703	2.10787918455365e-27	0.824186330467036	0.534541681923593	chr19_2424594_2425094	chr19	2424594	2425094	chr19	2249309	2249309	1	*	75	2424844	-175535
'812'	'AMH'	153640	7391	0.588148327215968	5.96894378533863e-45	0.941725653268213	0.534541681923593	chr19_2427373_2427873	chr19	2427373	2427873	chr19	2249309	2249309	1	*	75	2427623	-178314
'813'	'AMIGO2'	112753	3452	0.639564709461754	1.99458258253676e-55	0.851417118305333	0.328268033687294	chr12_47155728_47156228	chr12	47155728	47156228	chr12	47079951	47079951	1	*	261	47155978	-76027
'814'	'AMIGO2'	112759	3452	0.589128053178758	3.92069709153142e-45	0.997246971957127	0.328268033687294	chr12_47286636_47287136	chr12	47286636	47287136	chr12	47079951	47079951	1	*	261	47286886	-206935
'815'	'AMN1'	112255	3415	0.522420159682563	4.78498729670173e-34	0.896819043121174	0.841327962895154	chr12_31518725_31519225	chr12	31518725	31519225	chr12	31729174	31729174	1	*	224	31518975	210199
'816'	'AMOT'	172387	16201	0.563462717099865	1.45544160372034e-40	0.555910083109194	0.864640546808251	chrX_112839003_112839503	chrX	112839003	112839503	chrX	112840815	112840815	1	*	402	112839253	1562
'817'	'AMOT'	172389	16201	0.564590356801915	9.34140264979803e-41	0.983792843278983	0.864640546808251	chrX_112840667_112841167	chrX	112840667	112841167	chrX	112840815	112840815	1	*	402	112840917	-102
'818'	'AMOTL2'	36544	11239	0.458877776103678	1.38475276580133e-25	0.972659782176735	0.436287074331747	chr3_134406499_134406999	chr3	134406499	134406999	chr3	134375479	134375479	1	*	649	134406749	-31270
'819'	'AMOTL2'	36545	11239	0.508282067944714	5.27509757705298e-32	0.514724092451059	0.436287074331747	chr3_134407243_134407743	chr3	134407243	134407743	chr3	134375479	134375479	1	*	649	134407493	-32014
'820'	'AMPD2'	8799	827	0.50815064813268	5.5047209117031e-32	0.995956850029085	0.499389722934212	chr1_109530260_109530760	chr1	109530260	109530760	chr1	109616104	109616104	1	*	827	109530510	85594
'821'	'AMPD2'	8813	827	0.469562835530479	6.94167073644854e-27	0.939318193598922	0.499389722934212	chr1_109620801_109621301	chr1	109620801	109621301	chr1	109616104	109616104	1	*	827	109621051	-4947
'822'	'AMPD2'	8815	827	0.479187119057158	4.26054252303462e-28	0.908268875232539	0.499389722934212	chr1_109632591_109633091	chr1	109632591	109633091	chr1	109616104	109616104	1	*	827	109632841	-16737
'823'	'AMZ2'	147232	6873	0.517465315724612	2.55086169236271e-33	0.903212058032449	0.600634688148419	chr17_68321583_68322083	chr17	68321583	68322083	chr17	68247574	68247574	1	*	740	68321833	-74259
'824'	'ANAPC1'	22382	9047	0.589692896465127	3.07566248145022e-45	0.953693837939952	0.545953863053826	chr2_112054869_112055369	chr2	112054869	112055369	chr2	111884690	111884690	1	*	543	112055119	-170429
'825'	'ANAPC10'	46640	12009	0.476439533566842	9.54062180063068e-28	0.976599261635575	0.684059563041621	chr4_145065916_145066416	chr4	145065916	145066416	chr4	145098541	145098541	1	*	488	145066166	32375
'826'	'ANAPC11'	149042	7036	0.579126333278428	2.6525869641674e-43	0.862878469362484	0.937385573050165	chr17_82103483_82103983	chr17	82103483	82103983	chr17	81890790	81890790	1	*	903	82103733	-212943
'827'	'ANAPC11'	149046	7036	0.683043010249642	5.1935464936615e-66	0.711340978073687	0.937385573050165	chr17_82118739_82119239	chr17	82118739	82119239	chr17	81890790	81890790	1	*	903	82118989	-228199
'828'	'ANAPC15'	106116	2860	0.734304514641478	3.62465831869092e-81	0.985630115131863	0.925607225680459	chr11_72040907_72041407	chr11	72040907	72041407	chr11	72112780	72112780	1	*	589	72041157	71623
'829'	'ANAPC15'	106123	2860	0.469994702449092	6.1356273170662e-27	0.983631578037978	0.925607225680459	chr11_72080496_72080996	chr11	72080496	72080996	chr11	72112780	72112780	1	*	589	72080746	32034
'830'	'ANAPC15'	106136	2860	0.517274669001521	2.71772256339466e-33	0.950670114671105	0.925607225680459	chr11_72223094_72223594	chr11	72223094	72223594	chr11	72112780	72112780	1	*	589	72223344	-110564
'831'	'ANAPC16'	96375	1900	0.618684925384796	6.2027088026395e-51	0.993203821986212	0.923471255950201	chr10_72331920_72332420	chr10	72331920	72332420	chr10	72216000	72216000	1	*	262	72332170	-116170
'832'	'ANAPC2'	92637	15775	0.51355858504494	9.35556882783166e-33	0.994021667137024	0.304223117295252	chr9_137370816_137371316	chr9	137370816	137371316	chr9	137188549	137188549	1	*	628	137371066	-182517
'833'	'ANAPC4'	41948	11654	0.572093510362451	4.69968085154562e-42	0.982698543429305	0.377883559135848	chr4_25131887_25132387	chr4	25131887	25132387	chr4	25377213	25377213	1	*	133	25132137	245076
'834'	'ANAPC5'	117852	3950	0.476422254048628	9.58888256292426e-28	0.651644041537318	0.893018430367387	chr12_121210486_121210986	chr12	121210486	121210986	chr12	121399896	121399896	1	*	759	121210736	189160
'835'	'ANAPC5'	117881	3950	0.526062125755077	1.37299966830548e-34	0.951199986177265	0.893018430367387	chr12_121536850_121537350	chr12	121536850	121537350	chr12	121399896	121399896	1	*	759	121537100	-137204
'836'	'ANAPC5'	117887	3950	0.514273568265919	7.37918988882252e-33	0.893587978828178	0.893018430367387	chr12_121576124_121576624	chr12	121576124	121576624	chr12	121399896	121399896	1	*	759	121576374	-176478
'837'	'ANAPC5'	117888	3950	0.491133628906924	1.17632927838261e-29	0.982894365507669	0.893018430367387	chr12_121576690_121577190	chr12	121576690	121577190	chr12	121399896	121399896	1	*	759	121576940	-177044
'838'	'ANAPC5'	117889	3950	0.472904705877898	2.66091646328834e-27	0.792520748501097	0.893018430367387	chr12_121577300_121577800	chr12	121577300	121577800	chr12	121399896	121399896	1	*	759	121577550	-177654
'839'	'ANAPC5'	117892	3950	0.503384896576316	2.54921323950977e-31	0.95268593018367	0.893018430367387	chr12_121580315_121580815	chr12	121580315	121580815	chr12	121399896	121399896	1	*	759	121580565	-180669
'840'	'ANAPC5'	117893	3950	0.463021970992913	4.38791493037108e-26	0.82023533206241	0.893018430367387	chr12_121580990_121581490	chr12	121580990	121581490	chr12	121399896	121399896	1	*	759	121581240	-181344
'841'	'ANAPC5'	117895	3950	0.668863240424131	2.32950384492703e-62	0.980083742735865	0.893018430367387	chr12_121582517_121583017	chr12	121582517	121583017	chr12	121399896	121399896	1	*	759	121582767	-182871
'842'	'ANAPC5'	117896	3950	0.503132795581997	2.76196510841625e-31	0.791904484901542	0.893018430367387	chr12_121590095_121590595	chr12	121590095	121590595	chr12	121399896	121399896	1	*	759	121590345	-190449
'843'	'ANG'	123574	4358	0.478414566139317	5.34911006568059e-28	0.670137708996873	0.45221530574881	chr14_20609869_20610369	chr14	20609869	20610369	chr14	20684177	20684177	1	*	11	20610119	74058
'844'	'ANG'	123575	4358	0.505710707613431	1.21007781814521e-31	0.958382048874887	0.45221530574881	chr14_20613403_20613903	chr14	20613403	20613903	chr14	20684177	20684177	1	*	11	20613653	70524
'845'	'ANG'	123576	4358	0.522614844645681	4.47738417580589e-34	0.881003530556883	0.45221530574881	chr14_20613904_20614404	chr14	20613904	20614404	chr14	20684177	20684177	1	*	11	20614154	70023
'846'	'ANG'	123582	4358	0.504901800508164	1.56932341004193e-31	0.780333703859423	0.45221530574881	chr14_20632923_20633423	chr14	20632923	20633423	chr14	20684177	20684177	1	*	11	20633173	51004
'847'	'ANGEL1'	127052	4710	0.528937547507165	5.06462705259333e-35	0.383575135203626	0.351153423654339	chr14_76923333_76923833	chr14	76923333	76923833	chr14	76826246	76826246	1	*	363	76923583	-97337
'848'	'ANGEL1'	127090	4710	0.649197897694042	1.28091739199461e-57	0.958491478859855	0.351153423654339	chr14_77033130_77033630	chr14	77033130	77033630	chr14	76826246	76826246	1	*	363	77033380	-207134
'849'	'ANGPT2'	77687	14590	0.479283947599769	4.14080939365444e-28	0.936329027167434	0.263029415354571	chr8_6708025_6708525	chr8	6708025	6708525	chr8	6563409	6563409	1	*	13	6708275	-144866
'850'	'ANK1'	79825	14757	0.467377433059869	1.29166818162321e-26	0.362213250243338	0.298242402050531	chr8_41712347_41712847	chr8	41712347	41712847	chr8	41896762	41896762	1	*	180	41712597	184165
'851'	'ANK2'	45363	11937	0.457249594650072	2.16545616062952e-25	0.388027207749947	0.959660685951422	chr4_112818425_112818925	chr4	112818425	112818925	chr4	112818109	112818109	1	*	416	112818675	-566
'852'	'ANK2'	45378	11937	0.843278544056957	1.53462480398872e-129	0.664032667730249	0.959660685951422	chr4_113007091_113007591	chr4	113007091	113007591	chr4	112818109	112818109	1	*	416	113007341	-189232
'853'	'ANK3'	95653	1839	0.779942429012864	5.28571342004831e-98	0.643252489532158	0.980471133894788	chr10_60522008_60522508	chr10	60522008	60522508	chr10	60733490	60733490	1	*	201	60522258	211232
'854'	'ANK3'	95673	1839	0.5557734335634	2.84692414576884e-39	0.651920496236184	0.980471133894788	chr10_60912684_60913184	chr10	60912684	60913184	chr10	60733490	60733490	1	*	201	60912934	-179444
'855'	'ANKEF1'	160297	9674	0.476182113777338	1.02810930824925e-27	0.937999274306415	0.286769193213719	chr20_9838944_9839444	chr20	9838944	9839444	chr20	10035041	10035041	1	*	79	9839194	195847
'856'	'ANKFN1'	146118	6773	0.514040050155884	7.97518719236322e-33	0.97768780201236	0.497192725497376	chr17_56114460_56114960	chr17	56114460	56114960	chr17	56110958	56110958	1	*	640	56114710	-3752
'857'	'ANKFN1'	146132	6773	0.476849045517667	8.46317191008836e-28	0.987467386984743	0.497192725497376	chr17_56320890_56321390	chr17	56320890	56321390	chr17	56110958	56110958	1	*	640	56321140	-210182
'858'	'ANKFN1'	146133	6773	0.458077043849881	1.72616969534339e-25	0.721206955139466	0.497192725497376	chr17_56323287_56323787	chr17	56323287	56323787	chr17	56110958	56110958	1	*	640	56323537	-212579
'859'	'ANKHD1'	55256	12642	0.568677944294732	1.85344213991782e-41	0.992921607814453	0.38532893933846	chr5_140327508_140328008	chr5	140327508	140328008	chr5	140401814	140401814	1	*	500	140327758	74056
'860'	'ANKIB1'	73179	14182	0.466234172106636	1.78315492319179e-26	0.897441066193622	0.771329183449286	chr7_92133584_92134084	chr7	92133584	92134084	chr7	92246234	92246234	1	*	363	92133834	112400
'861'	'ANKMY1'	29277	9568	0.610240944106343	3.2639919257223e-49	0.975464645475646	0.252349566703283	chr2_240560889_240561389	chr2	240560889	240561389	chr2	240569209	240569209	1	*	1064	240561139	8070
'862'	'ANKMY2'	69471	13904	0.495623847419212	2.94165410008656e-30	0.898852137052417	0.607713902111559	chr7_16646179_16646679	chr7	16646179	16646679	chr7	16645817	16645817	1	*	85	16646429	-612
'863'	'ANKRD12'	149687	7107	0.507347878417377	7.13845559417559e-32	0.765848629533425	0.973758086171122	chr18_8988187_8988687	chr18	8988187	8988687	chr18	9102736	9102736	1	*	36	8988437	114299
'864'	'ANKRD12'	149692	7107	0.495199194856211	3.35662210249158e-30	0.954235228391898	0.973758086171122	chr18_9102359_9102859	chr18	9102359	9102859	chr18	9102736	9102736	1	*	36	9102609	127
'865'	'ANKRD12'	149696	7107	0.498747560700081	1.10683246970047e-30	0.935240486790649	0.973758086171122	chr18_9136467_9136967	chr18	9136467	9136967	chr18	9102736	9102736	1	*	36	9136717	-33981
'866'	'ANKRD12'	149703	7107	0.463968521924437	3.36947482183961e-26	0.979818806982785	0.973758086171122	chr18_9334423_9334923	chr18	9334423	9334923	chr18	9102736	9102736	1	*	36	9334673	-231937
'867'	'ANKRD13A'	116817	3852	0.47688581377553	8.37324852737389e-28	0.370673915923215	0.738679360429635	chr12_109758400_109758900	chr12	109758400	109758900	chr12	109999186	109999186	1	*	661	109758650	240536
'868'	'ANKRD13A'	116818	3852	0.571347582477024	6.35779542413815e-42	0.463712441037396	0.738679360429635	chr12_109759445_109759945	chr12	109759445	109759945	chr12	109999186	109999186	1	*	661	109759695	239491
'869'	'ANKRD13A'	116824	3852	0.463775472423081	3.55659850670017e-26	0.347244380194325	0.738679360429635	chr12_109820578_109821078	chr12	109820578	109821078	chr12	109999186	109999186	1	*	661	109820828	178358
'870'	'ANKRD13A'	116845	3852	0.544465946529557	1.96424513160369e-37	0.895384934370806	0.738679360429635	chr12_109996113_109996613	chr12	109996113	109996613	chr12	109999186	109999186	1	*	661	109996363	2823
'871'	'ANKRD13A'	116850	3852	0.571108742382671	6.99482480698437e-42	0.425993653060872	0.738679360429635	chr12_110047644_110048144	chr12	110047644	110048144	chr12	109999186	109999186	1	*	661	110047894	-48708
'872'	'ANKRD13A'	116853	3852	0.455292823871071	3.6913433983289e-25	0.73898068848739	0.738679360429635	chr12_110100117_110100617	chr12	110100117	110100617	chr12	109999186	109999186	1	*	661	110100367	-101181
'873'	'ANKRD13A'	116857	3852	0.546275533984604	1.00992481094193e-37	0.805583233022514	0.738679360429635	chr12_110124601_110125101	chr12	110124601	110125101	chr12	109999186	109999186	1	*	661	110124851	-125665
'874'	'ANKRD13B'	143465	6460	0.729634943613972	1.22342197028291e-79	0.869530660553946	0.674966434761382	chr17_29390731_29391231	chr17	29390731	29391231	chr17	29589769	29589769	1	*	327	29390981	198788
'875'	'ANKRD13B'	143466	6460	0.574438057331849	1.81878444045576e-42	0.703847903839841	0.674966434761382	chr17_29391288_29391788	chr17	29391288	29391788	chr17	29589769	29589769	1	*	327	29391538	198231
'876'	'ANKRD13B'	143467	6460	0.69626179275596	1.3239421980561e-69	0.653775046507744	0.674966434761382	chr17_29451333_29451833	chr17	29451333	29451833	chr17	29589769	29589769	1	*	327	29451583	138186
'877'	'ANKRD13B'	143477	6460	0.572765490315939	3.58514710647913e-42	0.879724927574628	0.674966434761382	chr17_29572743_29573243	chr17	29572743	29573243	chr17	29589769	29589769	1	*	327	29572993	16776
'878'	'ANKRD13B'	143482	6460	0.493175315534407	6.27662768672671e-30	0.711185472305575	0.674966434761382	chr17_29588543_29589043	chr17	29588543	29589043	chr17	29589769	29589769	1	*	327	29588793	976
'879'	'ANKRD13B'	143487	6460	0.534386712919459	7.44963533012488e-36	0.855229889360526	0.674966434761382	chr17_29592843_29593343	chr17	29592843	29593343	chr17	29589769	29589769	1	*	327	29593093	-3324
'880'	'ANKRD13B'	143490	6460	0.548435778553334	4.53486902247419e-38	0.484504138181274	0.674966434761382	chr17_29597332_29597832	chr17	29597332	29597832	chr17	29589769	29589769	1	*	327	29597582	-7813
'881'	'ANKRD13B'	143492	6460	0.542535458347887	3.98066767044049e-37	0.787216273966607	0.674966434761382	chr17_29613320_29613820	chr17	29613320	29613820	chr17	29589769	29589769	1	*	327	29613570	-23801
'882'	'ANKRD13B'	143493	6460	0.522476251575517	4.69427876389612e-34	0.676352180248464	0.674966434761382	chr17_29613889_29614389	chr17	29613889	29614389	chr17	29589769	29589769	1	*	327	29614139	-24370
'883'	'ANKRD13B'	143516	6460	0.470144798019019	5.87760646443445e-27	0.652755619805675	0.674966434761382	chr17_29838888_29839388	chr17	29838888	29839388	chr17	29589769	29589769	1	*	327	29839138	-249369
'884'	'ANKRD13D'	105499	2804	0.626598778844957	1.34893733518708e-52	0.714065208752095	0.855547418528012	chr11_67055024_67055524	chr11	67055024	67055524	chr11	67288547	67288547	1	*	533	67055274	233273
'885'	'ANKRD13D'	105532	2804	0.734857516195264	2.38155326682745e-81	0.934520552679019	0.855547418528012	chr11_67302046_67302546	chr11	67302046	67302546	chr11	67288547	67288547	1	*	533	67302296	-13749
'886'	'ANKRD13D'	105559	2804	0.494429130090562	4.26448746958005e-30	0.354564670241379	0.855547418528012	chr11_67407089_67407589	chr11	67407089	67407589	chr11	67288547	67288547	1	*	533	67407339	-118792
'887'	'ANKRD13D'	105589	2804	0.835903370815701	3.35770595787208e-125	0.773232273782303	0.855547418528012	chr11_67525197_67525697	chr11	67525197	67525697	chr11	67288547	67288547	1	*	533	67525447	-236900
'888'	'ANKRD17'	43511	11776	0.506485674149012	9.42981455851677e-32	0.899721817459266	0.860307579641157	chr4_73222865_73223365	chr4	73222865	73223365	chr4	73258798	73258798	1	*	255	73223115	35683
'889'	'ANKRD17'	43516	11776	0.464059935088471	3.2847057447187e-26	0.751530579921326	0.860307579641157	chr4_73335644_73336144	chr4	73335644	73336144	chr4	73258798	73258798	1	*	255	73335894	-77096
'890'	'ANKRD17'	43519	11776	0.494842838595	3.75097991483019e-30	0.856508492342781	0.860307579641157	chr4_73451342_73451842	chr4	73451342	73451842	chr4	73258798	73258798	1	*	255	73451592	-192794
'891'	'ANKRD18B'	86410	15242	0.539866481704118	1.04983951870378e-36	0.662011092744792	0.321493958257049	chr9_33375369_33375869	chr9	33375369	33375869	chr9	33524394	33524394	1	*	95	33375619	148775
'892'	'ANKRD18B'	86412	15242	0.610861969322837	2.44691858867296e-49	0.813174218295542	0.321493958257049	chr9_33391065_33391565	chr9	33391065	33391565	chr9	33524394	33524394	1	*	95	33391315	133079
'893'	'ANKRD27'	156442	7850	0.532131441258366	1.65365953853267e-35	0.992956164651811	0.505065299646039	chr19_32677675_32678175	chr19	32677675	32678175	chr19	32676597	32676597	1	*	534	32677925	-1328
'894'	'ANKRD35'	9573	925	0.564154795156226	1.10893957187594e-40	0.923427807887022	0.634749176125961	chr1_146038870_146039370	chr1	146038870	146039370	chr1	145885866	145885866	1	*	925	146039120	-153254
'895'	'ANKRD36'	21569	8977	0.528621297031795	5.65680529074245e-35	0.466684329050205	0.480043939948737	chr2_96924249_96924749	chr2	96924249	96924749	chr2	97113496	97113496	1	*	473	96924499	188997
'896'	'ANKRD36'	21578	8977	0.69296488492652	1.08841185263989e-68	0.598271006237509	0.480043939948737	chr2_97016720_97017220	chr2	97016720	97017220	chr2	97113496	97113496	1	*	473	97016970	96526
'897'	'ANKRD36B'	21585	8978	0.502269321821	3.63480723235397e-31	0.949472144309353	0.512815818381545	chr2_97663906_97664406	chr2	97663906	97664406	chr2	97589965	97589965	1	*	474	97664156	-74191
'898'	'ANKRD36C'	21475	8956	0.469734726782462	6.60746704679563e-27	0.363209639053834	0.505187355059197	chr2_96088093_96088593	chr2	96088093	96088593	chr2	95991831	95991831	1	*	452	96088343	-96512
'899'	'ANKRD36C'	21487	8956	0.471191266612131	4.35672024601876e-27	0.829127958209265	0.505187355059197	chr2_96148408_96148908	chr2	96148408	96148908	chr2	95991831	95991831	1	*	452	96148658	-156827
'900'	'ANKRD39'	21552	8973	0.566851307175967	3.82603103864068e-41	0.978903050792791	0.588246063712926	chr2_96857874_96858374	chr2	96857874	96858374	chr2	96858095	96858095	1	*	469	96858124	-29
'901'	'ANKRD40'	145880	6757	0.589269517959382	3.68964526835095e-45	0.967395623952496	0.582814597827414	chr17_50560257_50560757	chr17	50560257	50560757	chr17	50707924	50707924	1	*	624	50560507	147417
'902'	'ANKRD40'	145933	6757	0.735861199155738	1.10795155548431e-81	0.959349640320918	0.582814597827414	chr17_50838240_50838740	chr17	50838240	50838740	chr17	50707924	50707924	1	*	624	50838490	-130566
'903'	'ANKRD42'	106923	2933	0.462121597784686	5.63841165209223e-26	0.973857752538488	0.472171365800073	chr11_83193479_83193979	chr11	83193479	83193979	chr11	83193739	83193739	1	*	662	83193729	10
'904'	'ANKRD42'	106929	2933	0.505464102451337	1.30997258711743e-31	0.752417538746854	0.472171365800073	chr11_83284722_83285222	chr11	83284722	83285222	chr11	83193739	83193739	1	*	662	83284972	-91233
'905'	'ANKRD46'	82404	14954	0.712006947240975	3.677190563889e-74	0.786968616632206	0.870438178933236	chr8_100510948_100511448	chr8	100510948	100511448	chr8	100559784	100559784	1	*	377	100511198	48586
'906'	'ANKRD46'	82417	14954	0.648626408337081	1.73874511368057e-57	0.340770732662547	0.870438178933236	chr8_100676192_100676692	chr8	100676192	100676692	chr8	100559784	100559784	1	*	377	100676442	-116658
'907'	'ANKRD46'	82423	14954	0.538379805184338	1.79293483887386e-36	0.394328071094933	0.870438178933236	chr8_100755858_100756358	chr8	100755858	100756358	chr8	100559784	100559784	1	*	377	100756108	-196324
'908'	'ANKRD49'	107420	2968	0.507215560347317	7.45204941157883e-32	0.829329539760521	0.436958379104113	chr11_94512214_94512714	chr11	94512214	94512714	chr11	94493629	94493629	1	*	697	94512464	-18835
'909'	'ANKRD49'	107422	2968	0.451561397487124	1.01130244134528e-24	0.942819953117891	0.436958379104113	chr11_94544069_94544569	chr11	94544069	94544569	chr11	94493629	94493629	1	*	697	94544319	-50690
'910'	'ANKRD50'	45844	11968	0.463011355671198	4.40108955337916e-26	0.945135261220893	0.867569876724033	chr4_124482978_124483478	chr4	124482978	124483478	chr4	124712732	124712732	1	*	447	124483228	229504
'911'	'ANKRD50'	45859	11968	0.516877736655893	3.1010055370953e-33	0.921987939663762	0.867569876724033	chr4_124711988_124712488	chr4	124711988	124712488	chr4	124712732	124712732	1	*	447	124712238	494
'912'	'ANKRD50'	45860	11968	0.542721153446724	3.72003741799553e-37	0.950428216809598	0.867569876724033	chr4_124712817_124713317	chr4	124712817	124713317	chr4	124712732	124712732	1	*	447	124713067	-335
'913'	'ANKRD50'	45868	11968	0.558528573279988	9.90386835887275e-40	0.689005742194474	0.867569876724033	chr4_124934851_124935351	chr4	124934851	124935351	chr4	124712732	124712732	1	*	447	124935101	-222369
'914'	'ANKRD52'	113746	3591	0.53080892894063	2.63132819000137e-35	0.943407419352981	0.356767972659587	chr12_56078849_56079349	chr12	56078849	56079349	chr12	56258391	56258391	1	*	400	56079099	179292
'915'	'ANKRD52'	113747	3591	0.566323110018959	4.71427007997251e-41	0.903142944357732	0.356767972659587	chr12_56079840_56080340	chr12	56079840	56080340	chr12	56258391	56258391	1	*	400	56080090	178301
'916'	'ANKRD52'	113804	3591	0.462886489450163	4.55726574646299e-26	0.901438140381392	0.356767972659587	chr12_56448897_56449397	chr12	56448897	56449397	chr12	56258391	56258391	1	*	400	56449147	-190756
'917'	'ANKRD6'	63713	13517	0.635569772259102	1.53381632285998e-54	0.951591630333992	0.814475772000488	chr6_89405490_89405990	chr6	89405490	89405990	chr6	89433170	89433170	1	*	578	89405740	27430
'918'	'ANKRD6'	63715	13517	0.611702587186173	1.65420454364299e-49	0.826196386506707	0.814475772000488	chr6_89410103_89410603	chr6	89410103	89410603	chr6	89433170	89433170	1	*	578	89410353	22817
'919'	'ANKRD6'	63718	13517	0.57495620862416	1.47322198855644e-42	0.783104010320975	0.814475772000488	chr6_89412765_89413265	chr6	89412765	89413265	chr6	89433170	89433170	1	*	578	89413015	20155
'920'	'ANKRD6'	63722	13517	0.522708679808502	4.33679195131491e-34	0.693521168942618	0.814475772000488	chr6_89433790_89434290	chr6	89433790	89434290	chr6	89433170	89433170	1	*	578	89434040	-870
'921'	'ANKRD6'	63732	13517	0.692126830386902	1.85062903685924e-68	0.988970609409827	0.814475772000488	chr6_89501187_89501687	chr6	89501187	89501687	chr6	89433170	89433170	1	*	578	89501437	-68267
'922'	'ANKRD6'	63740	13517	0.51531940738546	5.21260357709995e-33	0.999481647439626	0.814475772000488	chr6_89566948_89567448	chr6	89566948	89567448	chr6	89433170	89433170	1	*	578	89567198	-134028
'923'	'ANKRD6'	63751	13517	0.675745410222568	4.16862954900593e-64	0.819152551158518	0.814475772000488	chr6_89668103_89668603	chr6	89668103	89668603	chr6	89433170	89433170	1	*	578	89668353	-235183
'924'	'ANKRD65'	118	28	0.542557511942818	3.94856897456896e-37	0.571391546245688	0.538691565970951	chr1_1207993_1208493	chr1	1207993	1208493	chr1	1421769	1421769	1	*	28	1208243	213526
'925'	'ANKRD65'	127	28	0.474888038437628	1.49859822814414e-27	0.691292252933012	0.538691565970951	chr1_1246587_1247087	chr1	1246587	1247087	chr1	1421769	1421769	1	*	28	1246837	174932
'926'	'ANKRD65'	137	28	0.788221226957291	1.72472810574835e-101	0.988527129997063	0.538691565970951	chr1_1298803_1299303	chr1	1298803	1299303	chr1	1421769	1421769	1	*	28	1299053	122716
'927'	'ANKRD65'	142	28	0.61058277688522	2.78717295846048e-49	0.955922753949559	0.538691565970951	chr1_1304583_1305083	chr1	1304583	1305083	chr1	1421769	1421769	1	*	28	1304833	116936
'928'	'ANKRD65'	165	28	0.556432239111329	2.21525218010295e-39	0.591307803509823	0.538691565970951	chr1_1359977_1360477	chr1	1359977	1360477	chr1	1421769	1421769	1	*	28	1360227	61542
'929'	'ANKRD65'	182	28	0.60881856911071	6.29075901022415e-49	0.362674008074781	0.538691565970951	chr1_1418033_1418533	chr1	1418033	1418533	chr1	1421769	1421769	1	*	28	1418283	3486
'930'	'ANKRD65'	184	28	0.785871960720448	1.74979294385973e-100	0.644341029908943	0.538691565970951	chr1_1421022_1421522	chr1	1421022	1421522	chr1	1421769	1421769	1	*	28	1421272	497
'931'	'ANKRD65'	191	28	0.480948961500206	2.5298769350097e-28	0.796178013788178	0.538691565970951	chr1_1430365_1430865	chr1	1430365	1430865	chr1	1421769	1421769	1	*	28	1430615	-8846
'932'	'ANKRD65'	193	28	0.484729497329213	8.19086979648732e-29	0.501943822101401	0.538691565970951	chr1_1431831_1432331	chr1	1431831	1432331	chr1	1421769	1421769	1	*	28	1432081	-10312
'933'	'ANKRD65'	230	28	0.555149651872843	3.6091415023164e-39	0.383707603080166	0.538691565970951	chr1_1622124_1622624	chr1	1622124	1622624	chr1	1421769	1421769	1	*	28	1622374	-200605
'934'	'ANKRD65'	232	28	0.473934891695969	1.9753838911222e-27	0.323682376588895	0.538691565970951	chr1_1629321_1629821	chr1	1629321	1629821	chr1	1421769	1421769	1	*	28	1629571	-207802
'935'	'ANKRD65'	233	28	0.532358347932781	1.52653201408201e-35	0.897677204582237	0.538691565970951	chr1_1630200_1630700	chr1	1630200	1630700	chr1	1421769	1421769	1	*	28	1630450	-208681
'936'	'ANKRD9'	128743	4841	0.707694753411419	7.02041730670124e-73	0.989805732979318	0.835652386183327	chr14_102421462_102421962	chr14	102421462	102421962	chr14	102509799	102509799	1	*	494	102421712	88087
'937'	'ANKRD9'	128765	4841	0.58245524601405	6.63646339888656e-44	0.908873619886308	0.835652386183327	chr14_102575986_102576486	chr14	102575986	102576486	chr14	102509799	102509799	1	*	494	102576236	-66437
'938'	'ANKRD9'	128779	4841	0.472103470182026	3.35245023062596e-27	0.789214811060492	0.835652386183327	chr14_102692737_102693237	chr14	102692737	102693237	chr14	102509799	102509799	1	*	494	102692987	-183188
'939'	'ANKRD9'	128780	4841	0.554289570736461	5.00556923444311e-39	0.966900309283694	0.835652386183327	chr14_102693321_102693821	chr14	102693321	102693821	chr14	102509799	102509799	1	*	494	102693571	-183772
'940'	'ANKS1A'	61258	13274	0.69551832482594	2.13657492074229e-69	0.53222713057301	0.625289881606249	chr6_34971959_34972459	chr6	34971959	34972459	chr6	34889265	34889265	1	*	335	34972209	-82944
'941'	'ANKS1A'	61271	13274	0.452260547471658	8.38294998336321e-25	0.866691240417677	0.625289881606249	chr6_35048469_35048969	chr6	35048469	35048969	chr6	34889265	34889265	1	*	335	35048719	-159454
'942'	'ANKS1B'	116041	3779	0.457430029478196	2.06098975099338e-25	0.25439015821272	0.938056877822531	chr12_100020304_100020804	chr12	100020304	100020804	chr12	99984654	99984654	1	*	588	100020554	-35900
'943'	'ANKS6'	88870	15453	0.659276490887936	5.28514370453037e-60	0.99750038876442	0.449957280605395	chr9_98552274_98552774	chr9	98552274	98552774	chr9	98796965	98796965	1	*	306	98552524	244441
'944'	'ANKZF1'	27688	9460	0.506247770422605	1.01777642514792e-31	0.559204501604013	0.498291224215794	chr2_218983556_218984056	chr2	218983556	218984056	chr2	219229757	219229757	1	*	956	218983806	245951
'945'	'ANKZF1'	27739	9460	0.478115582928438	5.83938651063484e-28	0.925558812857447	0.498291224215794	chr2_219279589_219280089	chr2	219279589	219280089	chr2	219229757	219229757	1	*	956	219279839	-50082
'946'	'ANKZF1'	27747	9460	0.624411600256331	3.92059658480661e-52	0.962010516797503	0.498291224215794	chr2_219309217_219309717	chr2	219309217	219309717	chr2	219229757	219229757	1	*	956	219309467	-79710
'947'	'ANKZF1'	27748	9460	0.598128179680417	7.79542887523802e-47	0.484411986614985	0.498291224215794	chr2_219327645_219328145	chr2	219327645	219328145	chr2	219229757	219229757	1	*	956	219327895	-98138
'948'	'ANKZF1'	27751	9460	0.580160543082597	1.72848121920556e-43	0.979824566455678	0.498291224215794	chr2_219335410_219335910	chr2	219335410	219335910	chr2	219229757	219229757	1	*	956	219335660	-105903
'949'	'ANKZF1'	27771	9460	0.54322112972491	3.10174992984471e-37	0.363140525379117	0.498291224215794	chr2_219445174_219445674	chr2	219445174	219445674	chr2	219229757	219229757	1	*	956	219445424	-215667
'950'	'ANLN'	70722	13988	0.525521138578452	1.65378891876264e-34	0.997270009848699	0.931709996338338	chr7_36152771_36153271	chr7	36152771	36153271	chr7	36389806	36389806	1	*	169	36153021	236785
'951'	'ANLN'	70731	13988	0.592359400970727	9.74840825689026e-46	0.888007049594821	0.931709996338338	chr7_36258367_36258867	chr7	36258367	36258867	chr7	36389806	36389806	1	*	169	36258617	131189
'952'	'ANO4'	116083	3786	0.578384507873303	3.60065206189199e-43	0.979766971726748	0.339436103991212	chr12_100573396_100573896	chr12	100573396	100573896	chr12	100717526	100717526	1	*	595	100573646	143880
'953'	'ANO4'	116110	3786	0.486316898136227	5.08318945543526e-29	0.99094610861214	0.339436103991212	chr12_100952091_100952591	chr12	100952091	100952591	chr12	100717526	100717526	1	*	595	100952341	-234815
'954'	'ANO7'	29332	9580	0.520448360433761	9.34976608084405e-34	0.703081893945066	0.478213108751373	chr2_240997822_240998322	chr2	240997822	240998322	chr2	241188509	241188509	1	*	1076	240998072	190437
'955'	'ANO7'	29338	9580	0.472734711459368	2.79465301715181e-27	0.655877254113704	0.478213108751373	chr2_241036395_241036895	chr2	241036395	241036895	chr2	241188509	241188509	1	*	1076	241036645	151864
'956'	'ANO7'	29339	9580	0.498060287623366	1.37324925245969e-30	0.459709607376733	0.478213108751373	chr2_241049727_241050227	chr2	241049727	241050227	chr2	241188509	241188509	1	*	1076	241049977	138532
'957'	'ANO7'	29362	9580	0.494208520336155	4.56394751636918e-30	0.725866368709936	0.478213108751373	chr2_241272063_241272563	chr2	241272063	241272563	chr2	241188509	241188509	1	*	1076	241272313	-83804
'958'	'ANO8'	155566	7737	0.552555254323901	9.65882193329864e-39	0.421518542622979	0.335408275357012	chr19_17327075_17327575	chr19	17327075	17327575	chr19	17334829	17334829	1	*	421	17327325	7504
'959'	'ANO8'	155568	7737	0.594749487308813	3.44154166386125e-46	0.769989690543522	0.335408275357012	chr19_17328430_17328930	chr19	17328430	17328930	chr19	17334829	17334829	1	*	421	17328680	6149
'960'	'ANO8'	155578	7737	0.562524056527806	2.10165195648099e-40	0.56247588220726	0.335408275357012	chr19_17348714_17349214	chr19	17348714	17349214	chr19	17334829	17334829	1	*	421	17348964	-14135
'961'	'ANO8'	155597	7737	0.628430959388413	5.46230375097117e-53	0.694385089876575	0.335408275357012	chr19_17454613_17455113	chr19	17454613	17455113	chr19	17334829	17334829	1	*	421	17454863	-120034
'962'	'ANO8'	155613	7737	0.526241889430242	1.29052052375526e-34	0.488668237082942	0.335408275357012	chr19_17530541_17531041	chr19	17530541	17531041	chr19	17334829	17334829	1	*	421	17530791	-195962
'963'	'ANP32B'	88793	15447	0.496041108007422	2.58338348077704e-30	0.754070507467157	0.991578176492127	chr9_97772092_97772592	chr9	97772092	97772592	chr9	97983361	97983361	1	*	300	97772342	211019
'964'	'ANP32B'	88824	15447	0.474346658507954	1.75393519074868e-27	0.787227792912393	0.991578176492127	chr9_98085887_98086387	chr9	98085887	98086387	chr9	97983361	97983361	1	*	300	98086137	-102776
'965'	'ANP32E'	9735	962	0.658434953031133	8.41151557499664e-60	0.994995018055947	0.994263395581594	chr1_150182245_150182745	chr1	150182245	150182745	chr1	150236156	150236156	1	*	962	150182495	53661
'966'	'ANP32E'	9748	962	0.522351148896678	4.89837642172334e-34	0.821381467168125	0.994263395581594	chr1_150259765_150260265	chr1	150259765	150260265	chr1	150236156	150236156	1	*	962	150260015	-23859
'967'	'ANP32E'	9757	962	0.553953974370955	5.68524797473119e-39	0.982543037661193	0.994263395581594	chr1_150311677_150312177	chr1	150311677	150312177	chr1	150236156	150236156	1	*	962	150311927	-75771
'968'	'ANTXR1'	20386	8827	0.493627611965913	5.46076763453136e-30	0.896122146901116	0.811424386671549	chr2_69134277_69134777	chr2	69134277	69134777	chr2	69013178	69013178	1	*	323	69134527	-121349
'969'	'ANTXR2'	43876	11815	0.479122476545262	4.34284017691638e-28	0.932498977693561	0.564628341266935	chr4_80072509_80073009	chr4	80072509	80073009	chr4	80125454	80125454	1	*	294	80072759	52695
'970'	'ANTXR2'	43903	11815	0.53988383626661	1.04318012881834e-36	0.978177357208268	0.564628341266935	chr4_80335451_80335951	chr4	80335451	80335951	chr4	80125454	80125454	1	*	294	80335701	-210247
'971'	'ANXA11'	96997	1954	0.579956618061501	1.88083178071533e-43	0.816917875676018	0.453679970706701	chr10_80205353_80205853	chr10	80205353	80205853	chr10	80205572	80205572	1	*	316	80205603	-31
'972'	'ANXA2'	131376	5119	0.567114082946242	3.44588437569193e-41	0.456962338806752	0.919626510435738	chr15_60362966_60363466	chr15	60362966	60363466	chr15	60402883	60402883	1	*	235	60363216	39667
'973'	'ANXA2'	131382	5119	0.494190993900244	4.58894653921242e-30	0.280060128897003	0.919626510435738	chr15_60393048_60393548	chr15	60393048	60393548	chr15	60402883	60402883	1	*	235	60393298	9585
'974'	'ANXA2'	131383	5119	0.543957421380039	2.3670892899402e-37	0.63054709233011	0.919626510435738	chr15_60395236_60395736	chr15	60395236	60395736	chr15	60402883	60402883	1	*	235	60395486	7397
'975'	'ANXA2'	131396	5119	0.466227732646294	1.78639158640369e-26	0.596750505393746	0.919626510435738	chr15_60520694_60521194	chr15	60520694	60521194	chr15	60402883	60402883	1	*	235	60520944	-118061
'976'	'ANXA5'	45682	11956	0.573205525762075	2.99777168406714e-42	0.721846256630593	0.896802148175272	chr4_121564840_121565340	chr4	121564840	121565340	chr4	121697113	121697113	1	*	435	121565090	132023
'977'	'ANXA5'	45683	11956	0.514964497396828	5.86596639493688e-33	0.734551653832641	0.896802148175272	chr4_121599075_121599575	chr4	121599075	121599575	chr4	121697113	121697113	1	*	435	121599325	97788
'978'	'ANXA5'	45698	11956	0.593236392206735	6.6627205219027e-46	0.867710667119745	0.896802148175272	chr4_121796175_121796675	chr4	121796175	121796675	chr4	121697113	121697113	1	*	435	121796425	-99312
'979'	'AP1AR'	45313	11932	0.511133611231235	2.07925165548253e-32	0.847512195683851	0.624923715366776	chr4_112339937_112340437	chr4	112339937	112340437	chr4	112231737	112231737	1	*	411	112340187	-108450
'980'	'AP1B1'	167380	10335	0.47159192627564	3.88332885504917e-27	0.538441601824601	0.501952886610521	chr22_29270802_29271302	chr22	29270802	29271302	chr22	29423179	29423179	1	*	132	29271052	152127
'981'	'AP1G1'	139388	6000	0.531996618903985	1.73331515109743e-35	0.709912628796213	0.465885512022458	chr16_71894140_71894640	chr16	71894140	71894640	chr16	71809201	71809201	1	*	594	71894390	-85189
'982'	'AP1G2'	123812	4404	0.684563686888205	2.05555218893037e-66	0.828615365121784	0.402294641767362	chr14_23364162_23364662	chr14	23364162	23364662	chr14	23568070	23568070	1	*	57	23364412	203658
'983'	'AP1G2'	123817	4404	0.611856179267895	1.54055772395234e-49	0.819417486911598	0.402294641767362	chr14_23430607_23431107	chr14	23430607	23431107	chr14	23568070	23568070	1	*	57	23430857	137213
'984'	'AP1G2'	123825	4404	0.699451179557083	1.67521693234122e-70	0.743789848353079	0.402294641767362	chr14_23482382_23482882	chr14	23482382	23482882	chr14	23568070	23568070	1	*	57	23482632	85438
'985'	'AP1G2'	123826	4404	0.65962260215065	4.36293468199005e-60	0.959764322369217	0.402294641767362	chr14_23483207_23483707	chr14	23483207	23483707	chr14	23568070	23568070	1	*	57	23483457	84613
'986'	'AP1G2'	123827	4404	0.542974767461507	3.39285537999757e-37	0.794087325128004	0.402294641767362	chr14_23494182_23494682	chr14	23494182	23494682	chr14	23568070	23568070	1	*	57	23494432	73638
'987'	'AP1G2'	123832	4404	0.542784818025509	3.63548514473325e-37	0.716190454249627	0.402294641767362	chr14_23538538_23539038	chr14	23538538	23539038	chr14	23568070	23568070	1	*	57	23538788	29282
'988'	'AP1G2'	123846	4404	0.664896870441776	2.25322509016101e-61	0.874622034591394	0.402294641767362	chr14_23569816_23570316	chr14	23569816	23570316	chr14	23568070	23568070	1	*	57	23570066	-1996
'989'	'AP1S1'	73818	14289	0.504859761185996	1.5905937483841e-31	0.340978073686696	0.874160869034542	chr7_100971890_100972390	chr7	100971890	100972390	chr7	101154397	101154397	1	*	470	100972140	182257
'990'	'AP1S1'	73854	14289	0.542741454586857	3.69291308187601e-37	0.978488368744493	0.874160869034542	chr7_101182424_101182924	chr7	101182424	101182924	chr7	101154397	101154397	1	*	470	101182674	-28277
'991'	'AP1S1'	73867	14289	0.466709247549102	1.56029095418932e-26	0.897193408859221	0.874160869034542	chr7_101244563_101245063	chr7	101244563	101245063	chr7	101154397	101154397	1	*	470	101244813	-90416
'992'	'AP1S2'	170216	15843	0.475810060225284	1.14584755548195e-27	0.780604399085396	0.759672891492738	chrX_15790193_15790693	chrX	15790193	15790693	chrX	15855014	15855014	1	*	44	15790443	64571
'993'	'AP2A1'	158604	8271	0.457974470847228	1.77519184731924e-25	0.956884585922696	0.566031978518247	chr19_49580348_49580848	chr19	49580348	49580848	chr19	49766968	49766968	1	*	955	49580598	186370
'994'	'AP2A1'	158619	8271	0.477445801956408	7.10686223560255e-28	0.993077113582565	0.566031978518247	chr19_49641723_49642223	chr19	49641723	49642223	chr19	49766968	49766968	1	*	955	49641973	124995
'995'	'AP2A1'	158632	8271	0.456308311981842	2.79963469682307e-25	0.93679554447177	0.566031978518247	chr19_49680534_49681034	chr19	49680534	49681034	chr19	49766968	49766968	1	*	955	49680784	86184
'996'	'AP2A1'	158655	8271	0.64912325090804	1.33292869511202e-57	0.907785079509523	0.566031978518247	chr19_49813034_49813534	chr19	49813034	49813534	chr19	49766968	49766968	1	*	955	49813284	-46316
'997'	'AP2A1'	158659	8271	0.497098368142724	1.85660661844912e-30	0.944023682952536	0.566031978518247	chr19_49850425_49850925	chr19	49850425	49850925	chr19	49766968	49766968	1	*	955	49850675	-83707
'998'	'AP2A1'	158669	8271	0.517344107616441	2.65565622812911e-33	0.921763320220933	0.566031978518247	chr19_49866797_49867297	chr19	49866797	49867297	chr19	49766968	49766968	1	*	955	49867047	-100079
'999'	'AP2A1'	158684	8271	0.472563493197097	2.93635376139978e-27	0.94814170607106	0.566031978518247	chr19_49929709_49930209	chr19	49929709	49930209	chr19	49766968	49766968	1	*	955	49929959	-162991
'1000'	'AP2A1'	158691	8271	0.519177322691615	1.43455262381843e-33	0.992409014726972	0.566031978518247	chr19_49987116_49987616	chr19	49987116	49987616	chr19	49766968	49766968	1	*	955	49987366	-220398
'1001'	'AP2A2'	101049	2312	0.569652382243064	1.25527917790673e-41	0.958243821525454	0.720859270108629	chr11_797083_797583	chr11	797083	797583	chr11	924894	924894	1	*	41	797333	127561
'1002'	'AP2A2'	101094	2312	0.522873737159882	4.10002174441941e-34	0.522401469817482	0.720859270108629	chr11_869978_870478	chr11	869978	870478	chr11	924894	924894	1	*	41	870228	54666
'1003'	'AP2A2'	101101	2312	0.587853257847596	6.76982325573039e-45	0.759766626158374	0.720859270108629	chr11_897161_897661	chr11	897161	897661	chr11	924894	924894	1	*	41	897411	27483
'1004'	'AP2B1'	143953	6502	0.490454162049318	1.4485928536565e-29	0.338132894077534	0.913096545831808	chr17_35749303_35749803	chr17	35749303	35749803	chr17	35578046	35578046	1	*	369	35749553	-171507
'1005'	'AP2M1'	39098	11427	0.47538925621384	1.29509396276009e-27	0.865810041065042	0.685707311119248	chr3_184017284_184017784	chr3	184017284	184017784	chr3	184174689	184174689	1	*	837	184017534	157155
'1006'	'AP2M1'	39105	11427	0.482361693655686	1.66293268595572e-28	0.678736602026183	0.685707311119248	chr3_184135628_184136128	chr3	184135628	184136128	chr3	184174689	184174689	1	*	837	184135878	38811
'1007'	'AP2M1'	39124	11427	0.628045796224468	6.61019526482144e-53	0.859728037689991	0.685707311119248	chr3_184260257_184260757	chr3	184260257	184260757	chr3	184174689	184174689	1	*	837	184260507	-85818
'1008'	'AP2M1'	39127	11427	0.54681080704431	8.28325503437486e-38	0.838717480576178	0.685707311119248	chr3_184262165_184262665	chr3	184262165	184262665	chr3	184174689	184174689	1	*	837	184262415	-87726
'1009'	'AP2M1'	39136	11427	0.479609148791763	3.76199149897653e-28	0.327483628698302	0.685707311119248	chr3_184315755_184316255	chr3	184315755	184316255	chr3	184174689	184174689	1	*	837	184316005	-141316
'1010'	'AP2S1'	158103	8178	0.508857170329786	4.37600376916036e-32	0.796696366348552	0.860063468814842	chr19_46863826_46864326	chr19	46863826	46864326	chr19	46850992	46850992	1	*	862	46864076	-13084
'1011'	'AP2S1'	158115	8178	0.555234946124957	3.4935726506717e-39	0.575181279409308	0.860063468814842	chr19_46975962_46976462	chr19	46975962	46976462	chr19	46850992	46850992	1	*	862	46976212	-125220
'1012'	'AP2S1'	158141	8178	0.49865922552681	1.13793459506864e-30	0.891215075996245	0.860063468814842	chr19_47099451_47099951	chr19	47099451	47099951	chr19	46850992	46850992	1	*	862	47099701	-248709
'1013'	'AP2S1'	158142	8178	0.491584385711241	1.02437417707253e-29	0.485460210681518	0.860063468814842	chr19_47100225_47100725	chr19	47100225	47100725	chr19	46850992	46850992	1	*	862	47100475	-249483
'1014'	'AP3B1'	51938	12390	0.592325816580559	9.89078500033945e-46	0.714232233465993	0.818686683754425	chr5_78271754_78272254	chr5	78271754	78272254	chr5	78294755	78294755	1	*	248	78272004	22751
'1015'	'AP3B2'	133531	5309	0.619250551560055	4.73297446782403e-51	0.831512379986984	0.444586842426462	chr15_82571572_82572072	chr15	82571572	82572072	chr15	82709914	82709914	1	*	425	82571822	138092
'1016'	'AP3B2'	133554	5309	0.586039042688527	1.46539026174315e-44	0.616960495775427	0.444586842426462	chr15_82850112_82850612	chr15	82850112	82850612	chr15	82709914	82709914	1	*	425	82850362	-140448
'1017'	'AP3D1'	153574	7387	0.459716169615498	1.09997281107865e-25	0.260938678892108	0.608934456243134	chr19_2097792_2098292	chr19	2097792	2098292	chr19	2164465	2164465	1	*	71	2098042	66423
'1018'	'AP3M1'	96490	1929	0.456724706070107	2.49918134089556e-25	0.733831719721011	0.772244599047968	chr10_73968136_73968636	chr10	73968136	73968636	chr10	74151063	74151063	1	*	291	73968386	182677
'1019'	'AP3M1'	96498	1929	0.520598132712115	8.88640097356821e-34	0.615221134961728	0.772244599047968	chr10_74035324_74035824	chr10	74035324	74035824	chr10	74151063	74151063	1	*	291	74035574	115489
'1020'	'AP3M1'	96499	1929	0.602500436738473	1.11338532430381e-47	0.788224181722889	0.772244599047968	chr10_74039653_74040153	chr10	74039653	74040153	chr10	74151063	74151063	1	*	291	74039903	111160
'1021'	'AP3M1'	96516	1929	0.548937287414037	3.76182632017544e-38	0.488276592926215	0.772244599047968	chr10_74290630_74291130	chr10	74290630	74291130	chr10	74151063	74151063	1	*	291	74290880	-139817
'1022'	'AP3S1'	53634	12512	0.813667705508264	2.84895099952191e-113	0.992455090510116	0.857378249725375	chr5_115625864_115626364	chr5	115625864	115626364	chr5	115841481	115841481	1	*	370	115626114	215367
'1023'	'AP3S1'	53639	12512	0.503946195189222	2.13080115936265e-31	0.939035979427163	0.857378249725375	chr5_115661513_115662013	chr5	115661513	115662013	chr5	115841481	115841481	1	*	370	115661763	179718
'1024'	'AP3S1'	53651	12512	0.547790682781882	5.76491937504763e-38	0.906195464991044	0.857378249725375	chr5_115816452_115816952	chr5	115816452	115816952	chr5	115841481	115841481	1	*	370	115816702	24779
'1025'	'AP3S1'	53654	12512	0.627009567192637	1.10148804528493e-52	0.942998496777575	0.857378249725375	chr5_115841338_115841838	chr5	115841338	115841838	chr5	115841481	115841481	1	*	370	115841588	-107
'1026'	'AP3S1'	53655	12512	0.609863517720511	3.88850060751472e-49	0.930989995795585	0.857378249725375	chr5_115841914_115842414	chr5	115841914	115842414	chr5	115841481	115841481	1	*	370	115842164	-683
'1027'	'AP3S1'	53664	12512	0.499507514223922	8.71419520144222e-31	0.861260057479539	0.857378249725375	chr5_116084782_116085282	chr5	116084782	116085282	chr5	115841481	115841481	1	*	370	116085032	-243551
'1028'	'AP4E1'	130798	5069	0.488042042293736	3.01765524044771e-29	0.598852712999706	0.380629805931893	chr15_50790769_50791269	chr15	50790769	50791269	chr15	50908672	50908672	1	*	185	50791019	117653
'1029'	'AP4M1'	73645	14246	0.586970069454199	9.86284850188691e-45	0.962206338875866	0.515440009764433	chr7_100100396_100100896	chr7	100100396	100100896	chr7	100101549	100101549	1	*	427	100100646	903
'1030'	'AP5B1'	105252	2751	0.518958122462369	1.54497477557933e-33	0.639163263778099	0.362748687904309	chr11_65539667_65540167	chr11	65539667	65540167	chr11	65780802	65780802	1	*	480	65539917	240885
'1031'	'AP5B1'	105261	2751	0.460884451481234	7.95808323475584e-26	0.282957143762203	0.362748687904309	chr11_65560106_65560606	chr11	65560106	65560606	chr11	65780802	65780802	1	*	480	65560356	220446
'1032'	'AP5B1'	105265	2751	0.521527739528858	6.48536360875734e-34	0.296693486612105	0.362748687904309	chr11_65571423_65571923	chr11	65571423	65571923	chr11	65780802	65780802	1	*	480	65571673	209129
'1033'	'AP5B1'	105274	2751	0.515933471470659	4.24881067901227e-33	0.660098947744302	0.362748687904309	chr11_65588636_65589136	chr11	65588636	65589136	chr11	65780802	65780802	1	*	480	65588886	191916
'1034'	'AP5B1'	105281	2751	0.561707016616503	2.88977311788892e-40	0.626694004964666	0.362748687904309	chr11_65613538_65614038	chr11	65613538	65614038	chr11	65780802	65780802	1	*	480	65613788	167014
'1035'	'AP5B1'	105287	2751	0.494402133569405	4.30051142494695e-30	0.733324886106424	0.362748687904309	chr11_65638355_65638855	chr11	65638355	65638855	chr11	65780802	65780802	1	*	480	65638605	142197
'1036'	'AP5B1'	105296	2751	0.541532044958043	5.73906491963766e-37	0.844275371917962	0.362748687904309	chr11_65663300_65663800	chr11	65663300	65663800	chr11	65780802	65780802	1	*	480	65663550	117252
'1037'	'AP5B1'	105300	2751	0.45876961264443	1.42679047086177e-25	0.954511683090764	0.362748687904309	chr11_65711990_65712490	chr11	65711990	65712490	chr11	65780802	65780802	1	*	480	65712240	68562
'1038'	'AP5B1'	105301	2751	0.684053841368406	2.80725109441644e-66	0.730416352295438	0.362748687904309	chr11_65719880_65720380	chr11	65719880	65720380	chr11	65780802	65780802	1	*	480	65720130	60672
'1039'	'AP5B1'	105305	2751	0.451256904357247	1.09729182358983e-24	0.853260149631106	0.362748687904309	chr11_65779889_65780389	chr11	65779889	65780389	chr11	65780802	65780802	1	*	480	65780139	663
'1040'	'AP5B1'	105306	2751	0.513069593651354	1.09954613240003e-32	0.907088183289465	0.362748687904309	chr11_65780712_65781212	chr11	65780712	65781212	chr11	65780802	65780802	1	*	480	65780962	-160
'1041'	'AP5B1'	105311	2751	0.548300387003722	4.76908170068807e-38	0.635385049560264	0.362748687904309	chr11_65787418_65787918	chr11	65787418	65787918	chr11	65780802	65780802	1	*	480	65787668	-6866
'1042'	'AP5B1'	105320	2751	0.533156043573777	1.15160843319841e-35	0.904830469915393	0.362748687904309	chr11_65857353_65857853	chr11	65857353	65857853	chr11	65780802	65780802	1	*	480	65857603	-76801
'1043'	'AP5B1'	105324	2751	0.553899990000989	5.80138681582471e-39	0.788506395894648	0.362748687904309	chr11_65860714_65861214	chr11	65860714	65861214	chr11	65780802	65780802	1	*	480	65860964	-80162
'1044'	'AP5B1'	105329	2751	0.589144578251004	3.89417963824124e-45	0.262845064419704	0.362748687904309	chr11_65887171_65887671	chr11	65887171	65887671	chr11	65780802	65780802	1	*	480	65887421	-106619
'1045'	'AP5B1'	105331	2751	0.502324771529227	3.57216497843382e-31	0.685262084813998	0.362748687904309	chr11_65889080_65889580	chr11	65889080	65889580	chr11	65780802	65780802	1	*	480	65889330	-108528
'1046'	'AP5B1'	105334	2751	0.515027333320406	5.74369337689992e-33	0.862314041018966	0.362748687904309	chr11_65891656_65892156	chr11	65891656	65892156	chr11	65780802	65780802	1	*	480	65891906	-111104
'1047'	'AP5B1'	105338	2751	0.668725318010382	2.51923723801297e-62	0.771026395664269	0.362748687904309	chr11_65899127_65899627	chr11	65899127	65899627	chr11	65780802	65780802	1	*	480	65899377	-118575
'1048'	'AP5B1'	105339	2751	0.477926784490992	6.17252720136619e-28	0.713103376778957	0.362748687904309	chr11_65899836_65900336	chr11	65899836	65900336	chr11	65780802	65780802	1	*	480	65900086	-119284
'1049'	'AP5B1'	105342	2751	0.463580564602139	3.75541233017739e-26	0.553589015533298	0.362748687904309	chr11_65911668_65912168	chr11	65911668	65912168	chr11	65780802	65780802	1	*	480	65911918	-131116
'1050'	'AP5B1'	105345	2751	0.55327747970254	7.34612087371157e-39	0.856134126604733	0.362748687904309	chr11_65918531_65919031	chr11	65918531	65919031	chr11	65780802	65780802	1	*	480	65918781	-137979
'1051'	'AP5M1'	125607	4564	0.651619392234276	3.48872418123154e-58	0.517183387376387	0.795313072134749	chr14_57018702_57019202	chr14	57018702	57019202	chr14	57268909	57268909	1	*	217	57018952	249957
'1052'	'AP5M1'	125612	4564	0.663653097501583	4.56698356339763e-61	0.904277560517661	0.795313072134749	chr14_57060210_57060710	chr14	57060210	57060710	chr14	57268909	57268909	1	*	217	57060460	208449
'1053'	'AP5M1'	125615	4564	0.500462800215999	6.44621946558342e-31	0.795458079676548	0.795313072134749	chr14_57066815_57067315	chr14	57066815	57067315	chr14	57268909	57268909	1	*	217	57067065	201844
'1054'	'AP5M1'	125630	4564	0.461338394423824	7.01552870956269e-26	0.940510404487781	0.795313072134749	chr14_57292005_57292505	chr14	57292005	57292505	chr14	57268909	57268909	1	*	217	57292255	-23346
'1055'	'AP5M1'	125634	4564	0.519260528967864	1.39469323097711e-33	0.649075316627022	0.795313072134749	chr14_57346681_57347181	chr14	57346681	57347181	chr14	57268909	57268909	1	*	217	57346931	-78022
'1056'	'APBA1'	87067	15332	0.649013223973113	1.41331147615652e-57	0.949241765393631	0.255767118271695	chr9_69583633_69584133	chr9	69583633	69584133	chr9	69672306	69672306	1	*	185	69583883	88423
'1057'	'APBA2'	129512	4906	0.460641704639762	8.51132892689852e-26	0.879742205993308	0.807213474917613	chr15_28832080_28832580	chr15	28832080	28832580	chr15	28884483	28884483	1	*	22	28832330	52153
'1058'	'APBA2'	129532	4906	0.528167179817303	6.62581162243243e-35	0.967222839765705	0.807213474917613	chr15_28984932_28985432	chr15	28984932	28985432	chr15	28884483	28884483	1	*	22	28985182	-100699
'1059'	'APBA2'	129546	4906	0.461329610333338	7.03203154689641e-26	0.874207352543095	0.807213474917613	chr15_29071534_29072034	chr15	29071534	29072034	chr15	28884483	28884483	1	*	22	29071784	-187301
'1060'	'APBA2'	129552	4906	0.494498573999431	4.17356310551177e-30	0.745465854964954	0.807213474917613	chr15_29115611_29116111	chr15	29115611	29116111	chr15	28884483	28884483	1	*	22	29115861	-231378
'1061'	'APBB1'	101548	2363	0.824957489695795	4.05638328167315e-119	0.880888341099023	0.923654339069938	chr11_6404608_6405108	chr11	6404608	6405108	chr11	6419414	6419414	1	*	92	6404858	14556
'1062'	'APBB1'	101549	2363	0.657179826779196	1.68024422862672e-59	0.924216855673369	0.923654339069938	chr11_6405216_6405716	chr11	6405216	6405716	chr11	6419414	6419414	1	*	92	6405466	13948
'1063'	'APBB1'	101554	2363	0.490562852564459	1.40135007198122e-29	0.548031124191514	0.923654339069938	chr11_6438945_6439445	chr11	6438945	6439445	chr11	6419414	6419414	1	*	92	6439195	-19781
'1064'	'APBB1'	101569	2363	0.469517375840889	7.03206561246809e-27	0.449924262931456	0.923654339069938	chr11_6596917_6597417	chr11	6596917	6597417	chr11	6419414	6419414	1	*	92	6597167	-177753
'1065'	'APBB1'	101584	2363	0.513961258274319	8.18622449708043e-33	0.774199865228334	0.923654339069938	chr11_6655095_6655595	chr11	6655095	6655595	chr11	6419414	6419414	1	*	92	6655345	-235931
'1066'	'APBB2'	42484	11690	0.527375533355978	8.72243741645817e-35	0.56425555933121	0.728670816550714	chr4_41199636_41200136	chr4	41199636	41200136	chr4	41216714	41216714	1	*	169	41199886	16828
'1067'	'APBB3'	55272	12646	0.46232441897746	5.33002532482689e-26	0.936916493402524	0.497680947150006	chr5_140547357_140547857	chr5	140547357	140547857	chr5	140592123	140592123	1	*	504	140547607	44516
'1068'	'APBB3'	55277	12646	0.593503881269255	5.93004605379127e-46	0.937653705932833	0.497680947150006	chr5_140564452_140564952	chr5	140564452	140564952	chr5	140592123	140592123	1	*	504	140564702	27421
'1069'	'APC'	53481	12498	0.533760817495599	9.29727715100612e-36	0.473572658630282	0.95020139143171	chr5_112686682_112687182	chr5	112686682	112687182	chr5	112707498	112707498	1	*	356	112686932	20566
'1070'	'APC'	53490	12498	0.771306878257593	1.62006999605384e-94	0.752878296578297	0.95020139143171	chr5_112800821_112801321	chr5	112800821	112801321	chr5	112707498	112707498	1	*	356	112801071	-93573
'1071'	'APC2'	153338	7365	0.624596390924244	3.58260018206056e-52	0.414267366250641	0.971072867081655	chr19_1235872_1236372	chr19	1235872	1236372	chr19	1446302	1446302	1	*	49	1236122	210180
'1072'	'APC2'	153339	7365	0.476260364048439	1.00521662621854e-27	0.897775115621418	0.971072867081655	chr19_1236491_1236991	chr19	1236491	1236991	chr19	1446302	1446302	1	*	49	1236741	209561
'1073'	'APC2'	153348	7365	0.509891435286788	3.12292120529316e-32	0.469247294487608	0.971072867081655	chr19_1245776_1246276	chr19	1245776	1246276	chr19	1446302	1446302	1	*	49	1246026	200276
'1074'	'APC2'	153362	7365	0.488837710005855	2.36855766235419e-29	0.721258790395503	0.971072867081655	chr19_1264588_1265088	chr19	1264588	1265088	chr19	1446302	1446302	1	*	49	1264838	181464
'1075'	'APC2'	153378	7365	0.477080123206353	7.90995335025502e-28	0.568344785085269	0.971072867081655	chr19_1287674_1288174	chr19	1287674	1288174	chr19	1446302	1446302	1	*	49	1287924	158378
'1076'	'APC2'	153389	7365	0.60007921087133	3.28335266036712e-47	0.311639318769546	0.971072867081655	chr19_1350839_1351339	chr19	1350839	1351339	chr19	1446302	1446302	1	*	49	1351089	95213
'1077'	'APC2'	153393	7365	0.591168394340768	1.63325068527417e-45	0.694120154123495	0.971072867081655	chr19_1361691_1362191	chr19	1361691	1362191	chr19	1446302	1446302	1	*	49	1361941	84361
'1078'	'APC2'	153394	7365	0.673843807856801	1.27801181692377e-63	0.319535556105905	0.971072867081655	chr19_1365669_1366169	chr19	1365669	1366169	chr19	1446302	1446302	1	*	49	1365919	80383
'1079'	'APC2'	153395	7365	0.631650187510911	1.10233083073318e-53	0.819843687905683	0.971072867081655	chr19_1381262_1381762	chr19	1381262	1381762	chr19	1446302	1446302	1	*	49	1381512	64790
'1080'	'APC2'	153417	7365	0.629953679828389	2.56712441414859e-53	0.943465014081911	0.971072867081655	chr19_1451808_1452308	chr19	1451808	1452308	chr19	1446302	1446302	1	*	49	1452058	-5756
'1081'	'APC2'	153465	7365	0.694706224026044	3.59753183353984e-69	0.450926411214846	0.971072867081655	chr19_1665395_1665895	chr19	1665395	1665895	chr19	1446302	1446302	1	*	49	1665645	-219343
'1082'	'APC2'	153466	7365	0.595007378944882	3.07514780290896e-46	0.846930488921654	0.971072867081655	chr19_1667629_1668129	chr19	1667629	1668129	chr19	1446302	1446302	1	*	49	1667879	-221577
'1083'	'APC2'	153471	7365	0.460135053425535	9.80101160203363e-26	0.644197043086617	0.971072867081655	chr19_1675705_1676205	chr19	1675705	1676205	chr19	1446302	1446302	1	*	49	1675955	-229653
'1084'	'APEX1'	123550	4354	0.45399721013467	5.24610164242529e-25	0.412562562274301	0.852007811546442	chr14_20316958_20317458	chr14	20316958	20317458	chr14	20455191	20455191	1	*	7	20317208	137983
'1085'	'APEX1'	123572	4354	0.459113091434826	1.29803270962793e-25	0.315452089824739	0.852007811546442	chr14_20608621_20609121	chr14	20608621	20609121	chr14	20455191	20455191	1	*	7	20608871	-153680
'1086'	'APEX1'	123575	4354	0.457781624146073	1.8716129911442e-25	0.958382048874887	0.852007811546442	chr14_20613403_20613903	chr14	20613403	20613903	chr14	20455191	20455191	1	*	7	20613653	-158462
'1087'	'APEX1'	123576	4354	0.695777795986622	1.8059581987825e-69	0.881003530556883	0.852007811546442	chr14_20613904_20614404	chr14	20613904	20614404	chr14	20455191	20455191	1	*	7	20614154	-158963
'1088'	'APEX1'	123579	4354	0.515374642744824	5.11810647367486e-33	0.415229198223779	0.852007811546442	chr14_20625761_20626261	chr14	20625761	20626261	chr14	20455191	20455191	1	*	7	20626011	-170820
'1089'	'APEX1'	123582	4354	0.491271935308395	1.12719916957149e-29	0.780333703859423	0.852007811546442	chr14_20632923_20633423	chr14	20632923	20633423	chr14	20455191	20455191	1	*	7	20633173	-177982
'1090'	'APEX1'	123591	4354	0.46883466412952	8.54457854044205e-27	0.819555714261031	0.852007811546442	chr14_20683745_20684245	chr14	20683745	20684245	chr14	20455191	20455191	1	*	7	20683995	-228804
'1091'	'APEX2'	171344	16006	0.464877750757535	2.61102334178016e-26	0.644485016731269	0.523983888685463	chrX_54807439_54807939	chrX	54807439	54807939	chrX	55000357	55000357	1	*	207	54807689	192668
'1092'	'APH1A'	9748	965	0.541599246729361	5.60006550706738e-37	0.821381467168125	0.637556450628585	chr1_150259765_150260265	chr1	150259765	150260265	chr1	150269303	150269303	1	*	965	150260015	9288
'1093'	'APH1B'	131584	5130	0.47070648793816	5.00775627012309e-27	0.618060555097997	0.827291590382033	chr15_63037822_63038322	chr15	63037822	63038322	chr15	63276018	63276018	1	*	246	63038072	237946
'1094'	'APH1B'	131590	5130	0.671437048593232	5.22938928390059e-63	0.972106872779003	0.827291590382033	chr15_63044697_63045197	chr15	63044697	63045197	chr15	63276018	63276018	1	*	246	63044947	231071
'1095'	'APH1B'	131603	5130	0.483252777164565	1.27557392944349e-28	0.815069084877352	0.827291590382033	chr15_63094291_63094791	chr15	63094291	63094791	chr15	63276018	63276018	1	*	246	63094541	181477
'1096'	'APH1B'	131612	5130	0.48318060922984	1.30345627395189e-28	0.990531426563841	0.827291590382033	chr15_63173000_63173500	chr15	63173000	63173500	chr15	63276018	63276018	1	*	246	63173250	102768
'1097'	'APH1B'	131627	5130	0.473515145354042	2.23071865846144e-27	0.752285070870314	0.827291590382033	chr15_63231710_63232210	chr15	63231710	63232210	chr15	63276018	63276018	1	*	246	63231960	44058
'1098'	'APH1B'	131628	5130	0.506982223943776	8.03608451276402e-32	0.358331365513428	0.827291590382033	chr15_63240483_63240983	chr15	63240483	63240983	chr15	63276018	63276018	1	*	246	63240733	35285
'1099'	'APH1B'	131629	5130	0.580310897481211	1.62315307251448e-43	0.970436625640021	0.827291590382033	chr15_63244355_63244855	chr15	63244355	63244855	chr15	63276018	63276018	1	*	246	63244605	31413
'1100'	'APH1B'	131631	5130	0.554923568611027	3.93209831396692e-39	0.978517166108958	0.827291590382033	chr15_63256544_63257044	chr15	63256544	63257044	chr15	63276018	63276018	1	*	246	63256794	19224
'1101'	'APH1B'	131632	5130	0.638404048818577	3.61747599725812e-55	0.844620940291545	0.827291590382033	chr15_63257092_63257592	chr15	63257092	63257592	chr15	63276018	63276018	1	*	246	63257342	18676
'1102'	'APH1B'	131640	5130	0.641439751980751	7.60115396179636e-56	0.939634964608039	0.827291590382033	chr15_63342933_63343433	chr15	63342933	63343433	chr15	63276018	63276018	1	*	246	63343183	-67165
'1103'	'APH1B'	131643	5130	0.505275793589198	1.39198125928657e-31	0.515340356050614	0.827291590382033	chr15_63375227_63375727	chr15	63375227	63375727	chr15	63276018	63276018	1	*	246	63375477	-99459
'1104'	'APH1B'	131646	5130	0.524705069308961	2.1899428669957e-34	0.525684369366516	0.827291590382033	chr15_63380727_63381227	chr15	63380727	63381227	chr15	63276018	63276018	1	*	246	63380977	-104959
'1105'	'API5'	103641	2529	0.624260684430698	4.22061019343159e-52	0.992368698416721	0.793909434883437	chr11_43557854_43558354	chr11	43557854	43558354	chr11	43311963	43311963	1	*	258	43558104	-246141
'1106'	'API5'	103642	2529	0.507085213031341	7.77233173890904e-32	0.676645913366009	0.793909434883437	chr11_43558441_43558941	chr11	43558441	43558941	chr11	43311963	43311963	1	*	258	43558691	-246728
'1107'	'APLF'	20341	8824	0.461638190192101	6.45394905460661e-26	0.801108122584621	0.52965946539729	chr2_68256008_68256508	chr2	68256008	68256508	chr2	68467561	68467561	1	*	320	68256258	211303
'1108'	'APLP1'	156737	7916	0.45465636294635	4.38656371553284e-25	0.732766217235799	0.996277309898694	chr19_35718142_35718642	chr19	35718142	35718642	chr19	35867899	35867899	1	*	600	35718392	149507
'1109'	'APLP1'	156789	7916	0.540135442411039	9.52376202573778e-37	0.741900741244161	0.996277309898694	chr19_35958969_35959469	chr19	35958969	35959469	chr19	35867899	35867899	1	*	600	35959219	-91320
'1110'	'APLP1'	156794	7916	0.590004795491451	2.68951550938245e-45	0.909328618244858	0.996277309898694	chr19_35987083_35987583	chr19	35987083	35987583	chr19	35867899	35867899	1	*	600	35987333	-119434
'1111'	'APOC1'	157698	8125	0.460592995133637	8.62744924318287e-26	0.973074464225034	0.356706944953009	chr19_44845779_44846279	chr19	44845779	44846279	chr19	44914555	44914555	1	*	809	44846029	68526
'1112'	'APOC1'	157706	8125	0.490440362286611	1.45461410495461e-29	0.990986424922391	0.356706944953009	chr19_44890525_44891025	chr19	44890525	44891025	chr19	44914555	44914555	1	*	809	44890775	23780
'1113'	'APOE'	157727	8124	0.468565352694688	9.22271707342009e-27	0.950721949927143	0.386122299523984	chr19_45001761_45002261	chr19	45001761	45002261	chr19	44905754	44905754	1	*	808	45002011	-96257
'1114'	'APOL2'	167942	10393	0.467419831567838	1.27641877637099e-26	0.942341916867768	0.271939460515074	chr22_36368563_36369063	chr22	36368563	36369063	chr22	36239954	36239954	1	*	190	36368813	-128859
'1115'	'APOLD1'	111318	3335	0.596631182464486	1.50871152329154e-46	0.999896329487925	0.886671548883193	chr12_12520979_12521479	chr12	12520979	12521479	chr12	12725917	12725917	1	*	144	12521229	204688
'1116'	'APOLD1'	111321	3335	0.527403930414185	8.63839255626989e-35	0.582927770450448	0.886671548883193	chr12_12542844_12543344	chr12	12542844	12543344	chr12	12725917	12725917	1	*	144	12543094	182823
'1117'	'APOLD1'	111323	3335	0.540229079223552	9.20695950556724e-37	0.994977739637268	0.886671548883193	chr12_12562496_12562996	chr12	12562496	12562996	chr12	12725917	12725917	1	*	144	12562746	163171
'1118'	'APOLD1'	111348	3335	0.538333285741403	1.82292031412003e-36	0.976910273171799	0.886671548883193	chr12_12725415_12725915	chr12	12725415	12725915	chr12	12725917	12725917	1	*	144	12725665	252
'1119'	'APOO'	170449	15876	0.51534482318264	5.16845502346404e-33	0.689069096396298	0.858049554497742	chrX_23795155_23795655	chrX	23795155	23795655	chrX	23907934	23907934	1	*	77	23795405	112529
'1120'	'APOO'	170457	15876	0.621303868583061	1.77059093114715e-51	0.965316454238108	0.858049554497742	chrX_24025392_24025892	chrX	24025392	24025892	chrX	23907934	23907934	1	*	77	24025642	-117708
'1121'	'APOOL'	171868	16101	0.531662382693458	1.95042663706585e-35	0.908614443606121	0.738862443549371	chrX_85003573_85004073	chrX	85003573	85004073	chrX	85003826	85003826	1	*	302	85003823	3
'1122'	'APOOL'	171869	16101	0.55799605938829	1.2166267358737e-39	0.986177265056702	0.738862443549371	chrX_85243720_85244220	chrX	85243720	85244220	chrX	85003826	85003826	1	*	302	85243970	-240144
'1123'	'APOPT1'	128901	4854	0.503507641863685	2.45111196675339e-31	0.953924216855673	0.716404247528378	chr14_103561715_103562215	chr14	103561715	103562215	chr14	103562962	103562962	1	*	507	103561965	997
'1124'	'APOPT1'	128904	4854	0.757348988319186	3.39984315974749e-89	0.699487982859809	0.716404247528378	chr14_103568927_103569427	chr14	103568927	103569427	chr14	103562962	103562962	1	*	507	103569177	-6215
'1125'	'APOPT1'	128910	4854	0.577038508351263	6.27280023462648e-43	0.809165625161985	0.716404247528378	chr14_103595280_103595780	chr14	103595280	103595780	chr14	103562962	103562962	1	*	507	103595530	-32568
'1126'	'APOPT1'	128911	4854	0.637504748397847	5.73516032628294e-55	0.751668807270759	0.716404247528378	chr14_103607038_103607538	chr14	103607038	103607538	chr14	103562962	103562962	1	*	507	103607288	-44326
'1127'	'APOPT1'	128915	4854	0.508292910865683	5.2566398114071e-32	0.889792486191664	0.716404247528378	chr14_103629757_103630257	chr14	103629757	103630257	chr14	103562962	103562962	1	*	507	103630007	-67045
'1128'	'APP'	164747	10063	0.764581971725866	6.5781355920584e-92	0.498574530458972	0.949835225192237	chr21_26007794_26008294	chr21	26007794	26008294	chr21	26171128	26171128	1	*	22	26008044	163084
'1129'	'APP'	164755	10063	0.608898498517023	6.06195913228628e-49	0.48771792405559	0.949835225192237	chr21_26147464_26147964	chr21	26147464	26147964	chr21	26171128	26171128	1	*	22	26147714	23414
'1130'	'APRT'	140906	6103	0.486059985826699	5.49070024752331e-29	0.610308304583964	0.961430489442207	chr16_88685125_88685625	chr16	88685125	88685625	chr16	88811944	88811944	1	*	697	88685375	126569
'1131'	'APRT'	140907	6103	0.504184600323585	1.97426607691295e-31	0.539737483225535	0.961430489442207	chr16_88685659_88686159	chr16	88685659	88686159	chr16	88811944	88811944	1	*	697	88685909	126035
'1132'	'APRT'	140920	6103	0.529862572180807	3.66826560094703e-35	0.62746001485944	0.961430489442207	chr16_88763543_88764043	chr16	88763543	88764043	chr16	88811944	88811944	1	*	697	88763793	48151
'1133'	'APRT'	140933	6103	0.514615291857093	6.58667268999037e-33	0.381974001739361	0.961430489442207	chr16_88802151_88802651	chr16	88802151	88802651	chr16	88811944	88811944	1	*	697	88802401	9543
'1134'	'APRT'	140961	6103	0.487330784121874	3.74502719381711e-29	0.916746819331095	0.961430489442207	chr16_88941772_88942272	chr16	88941772	88942272	chr16	88811944	88811944	1	*	697	88942022	-130078
'1135'	'APRT'	140981	6103	0.570082176342677	1.05618631972541e-41	0.787596399177547	0.961430489442207	chr16_89037513_89038013	chr16	89037513	89038013	chr16	88811944	88811944	1	*	697	89037763	-225819
'1136'	'AQP3'	86416	15240	0.482393175402628	1.64748029863443e-28	0.464000414682048	0.425607225680459	chr9_33445925_33446425	chr9	33445925	33446425	chr9	33447611	33447611	1	*	93	33446175	1436
'1137'	'AQP3'	86426	15240	0.450101593051851	1.49564316560777e-24	0.812909282542462	0.425607225680459	chr9_33510884_33511384	chr9	33510884	33511384	chr9	33447611	33447611	1	*	93	33511134	-63523
'1138'	'AQR'	129842	4942	0.537790819189228	2.21522066640226e-36	0.956700282790119	0.692420358842915	chr15_34721769_34722269	chr15	34721769	34722269	chr15	34969839	34969839	1	*	58	34722019	247820
'1139'	'AQR'	129854	4942	0.507136430375986	7.64722886732548e-32	0.888087682215324	0.692420358842915	chr15_34982334_34982834	chr15	34982334	34982834	chr15	34969839	34969839	1	*	58	34982584	-12745
'1140'	'ARAP1'	106182	2866	0.452715920202113	7.4147007987945e-25	0.737753920761172	0.477785914805322	chr11_72642259_72642759	chr11	72642259	72642759	chr11	72793599	72793599	1	*	595	72642509	151090
'1141'	'ARC'	84475	15071	0.527072744309846	9.68587928855615e-35	0.646137985451571	0.302148175271573	chr8_142409507_142410007	chr8	142409507	142410007	chr8	142614472	142614472	1	*	494	142409757	204715
'1142'	'ARC'	84481	15071	0.484276932657653	9.38793818257105e-29	0.60350060762439	0.302148175271573	chr8_142450730_142451230	chr8	142450730	142451230	chr8	142614472	142614472	1	*	494	142450980	163492
'1143'	'ARC'	84491	15071	0.562688389112227	1.97136469960986e-40	0.578469938431235	0.302148175271573	chr8_142472919_142473419	chr8	142472919	142473419	chr8	142614472	142614472	1	*	494	142473169	141303
'1144'	'ARC'	84496	15071	0.582408881786253	6.76557971121186e-44	0.312641467052935	0.302148175271573	chr8_142499241_142499741	chr8	142499241	142499741	chr8	142614472	142614472	1	*	494	142499491	114981
'1145'	'ARC'	84501	15071	0.794542412402399	2.89271348567907e-104	0.536667684173544	0.302148175271573	chr8_142515203_142515703	chr8	142515203	142515703	chr8	142614472	142614472	1	*	494	142515453	99019
'1146'	'ARC'	84506	15071	0.502731249525975	3.1384939738028e-31	0.744169973564019	0.302148175271573	chr8_142599303_142599803	chr8	142599303	142599803	chr8	142614472	142614472	1	*	494	142599553	14919
'1147'	'ARC'	84508	15071	0.47549032327792	1.25724341101214e-27	0.948475755498857	0.302148175271573	chr8_142608987_142609487	chr8	142608987	142609487	chr8	142614472	142614472	1	*	494	142609237	5235
'1148'	'ARC'	84513	15071	0.512331811618631	1.40240328010454e-32	0.955571426103083	0.302148175271573	chr8_142615269_142615769	chr8	142615269	142615769	chr8	142614472	142614472	1	*	494	142615519	-1047
'1149'	'ARC'	84514	15071	0.471311198668808	4.20989870681187e-27	0.405161639606743	0.302148175271573	chr8_142617639_142618139	chr8	142617639	142618139	chr8	142614472	142614472	1	*	494	142617889	-3417
'1150'	'ARCN1'	108784	3084	0.536413936708214	3.6266880431615e-36	0.372257770968801	0.789942633955816	chr11_118617872_118618372	chr11	118617872	118618372	chr11	118572390	118572390	1	*	813	118618122	-45732
'1151'	'ARF3'	112944	3472	0.508043612198162	5.69876903950207e-32	0.486157106901576	0.703405346027096	chr12_49183188_49183688	chr12	49183188	49183688	chr12	48957551	48957551	1	*	281	49183438	-225887
'1152'	'ARF5'	75126	14394	0.584766831145927	2.5122410394944e-44	0.954396493632903	0.563834981081411	chr7_127392569_127393069	chr7	127392569	127393069	chr7	127588345	127588345	1	*	575	127392819	195526
'1153'	'ARF5'	75137	14394	0.509844022928212	3.17163354584313e-32	0.913884361303254	0.563834981081411	chr7_127588093_127588593	chr7	127588093	127588593	chr7	127588345	127588345	1	*	575	127588343	2
'1154'	'ARF5'	75145	14394	0.514241130776372	7.45961047458773e-33	0.996394569968956	0.563834981081411	chr7_127651677_127652177	chr7	127651677	127652177	chr7	127588345	127588345	1	*	575	127651927	-63582
'1155'	'ARF6'	125063	4514	0.511312343235681	1.96148957253777e-32	0.882045995150524	0.533565238618333	chr14_49688003_49688503	chr14	49688003	49688503	chr14	49893092	49893092	1	*	167	49688253	204839
'1156'	'ARFGEF3'	66233	13687	0.881192146953906	4.00475732538526e-156	0.972187505399506	0.644208470645673	chr6_138209691_138210191	chr6	138209691	138210191	chr6	138161921	138161921	1	*	748	138209941	-48020
'1157'	'ARFGEF3'	66236	13687	0.488821480855511	2.38010890043153e-29	0.58060094340166	0.644208470645673	chr6_138250827_138251327	chr6	138250827	138251327	chr6	138161921	138161921	1	*	748	138251077	-89156
'1158'	'ARFIP1'	46979	12033	0.511199700705593	2.03451068125354e-32	0.979300454422411	0.709141950445502	chr4_152779540_152780040	chr4	152779540	152780040	chr4	152687727	152687727	1	*	512	152779790	-92063
'1159'	'ARG2'	126236	4630	0.778360592135458	2.36517826698676e-97	0.642296417031913	0.925424142560723	chr14_67492068_67492568	chr14	67492068	67492568	chr14	67619798	67619798	1	*	283	67492318	127480
'1160'	'ARG2'	126240	4630	0.454668588233184	4.37212443583243e-25	0.7881320301566	0.925424142560723	chr14_67515266_67515766	chr14	67515266	67515766	chr14	67619798	67619798	1	*	283	67515516	104282
'1161'	'ARG2'	126256	4630	0.493443318220727	5.7813582179623e-30	0.391050931018793	0.925424142560723	chr14_67622625_67623125	chr14	67622625	67623125	chr14	67619798	67619798	1	*	283	67622875	-3077
'1162'	'ARG2'	126258	4630	0.473275481823655	2.39126264079284e-27	0.840572030847737	0.925424142560723	chr14_67674027_67674527	chr14	67674027	67674527	chr14	67619798	67619798	1	*	283	67674277	-54479
'1163'	'ARGLU1'	122857	4303	0.664008402542138	3.73563206161118e-61	0.96166494842392	0.883192969608202	chr13_106348004_106348504	chr13	106348004	106348504	chr13	106568164	106568164	1	*	265	106348254	219910
'1164'	'ARGLU1'	122879	4303	0.479457503574398	3.93485858505825e-28	0.997333364050522	0.883192969608202	chr13_106529919_106530419	chr13	106529919	106530419	chr13	106568164	106568164	1	*	265	106530169	37995
'1165'	'ARGLU1'	122896	4303	0.598897450831486	5.54354704092579e-47	0.967389864479603	0.883192969608202	chr13_106661290_106661790	chr13	106661290	106661790	chr13	106568164	106568164	1	*	265	106661540	-93376
'1166'	'ARGLU1'	122905	4303	0.777810615534004	3.96839445527307e-97	0.979110391816941	0.883192969608202	chr13_106810053_106810553	chr13	106810053	106810553	chr13	106568164	106568164	1	*	265	106810303	-242139
'1167'	'ARHGAP1'	104047	2554	0.463407107480164	3.94262446350733e-26	0.800393947945884	0.529842548517027	chr11_46456468_46456968	chr11	46456468	46456968	chr11	46700615	46700615	1	*	283	46456718	243897
'1168'	'ARHGAP1'	104066	2554	0.454757697288846	4.26717480492605e-25	0.762698197860932	0.529842548517027	chr11_46649020_46649520	chr11	46649020	46649520	chr11	46700615	46700615	1	*	283	46649270	51345
'1169'	'ARHGAP1'	104069	2554	0.623168761231108	7.18255572057425e-52	0.253722059357128	0.529842548517027	chr11_46696791_46697291	chr11	46696791	46697291	chr11	46700615	46700615	1	*	283	46697041	3574
'1170'	'ARHGAP1'	104070	2554	0.679269751252748	5.10338915015538e-65	0.734851146423079	0.529842548517027	chr11_46697303_46697803	chr11	46697303	46697803	chr11	46700615	46700615	1	*	283	46697553	3062
'1171'	'ARHGAP1'	104074	2554	0.511481696408587	1.85506413037106e-32	0.573223058625675	0.529842548517027	chr11_46724083_46724583	chr11	46724083	46724583	chr11	46700615	46700615	1	*	283	46724333	-23718
'1172'	'ARHGAP1'	104075	2554	0.474094239572766	1.88641429167897e-27	0.890408749791219	0.529842548517027	chr11_46826652_46827152	chr11	46826652	46827152	chr11	46700615	46700615	1	*	283	46826902	-126287
'1173'	'ARHGAP1'	104081	2554	0.554686193993678	4.30485444996559e-39	0.497163459600177	0.529842548517027	chr11_46903854_46904354	chr11	46903854	46904354	chr11	46700615	46700615	1	*	283	46904104	-203489
'1174'	'ARHGAP19'	97968	2041	0.580651780958184	1.40847458283984e-43	0.816146106308351	0.75051873550592	chr10_97519263_97519763	chr10	97519263	97519763	chr10	97292673	97292673	1	*	403	97519513	-226840
'1175'	'ARHGAP21'	94190	1738	0.568084527427839	2.34635704313292e-41	0.759565044607118	0.937995850115953	chr10_24483672_24484172	chr10	24483672	24484172	chr10	24723668	24723668	1	*	100	24483922	239746
'1176'	'ARHGAP21'	94218	1738	0.691809466187914	2.26362760916032e-68	0.59044964204876	0.937995850115953	chr10_24857253_24857753	chr10	24857253	24857753	chr10	24723668	24723668	1	*	100	24857503	-133835
'1177'	'ARHGAP21'	94231	1738	0.493822270158349	5.14224682412038e-30	0.306766804702034	0.937995850115953	chr10_24956561_24957061	chr10	24956561	24957061	chr10	24723668	24723668	1	*	100	24956811	-233143
'1178'	'ARHGAP22'	95215	1812	0.681281099303579	1.51439529256595e-65	0.978620836621032	0.679421457341633	chr10_48536817_48537317	chr10	48536817	48537317	chr10	48656265	48656265	1	*	174	48537067	119198
'1179'	'ARHGAP23'	144181	6527	0.494502640598099	4.16847288519976e-30	0.783357427128269	0.588001952886611	chr17_38352306_38352806	chr17	38352306	38352806	chr17	38419280	38419280	1	*	394	38352556	66724
'1180'	'ARHGAP23'	144183	6527	0.563181065120991	1.62511637479996e-40	0.992529963657726	0.588001952886611	chr17_38415500_38416000	chr17	38415500	38416000	chr17	38419280	38419280	1	*	394	38415750	3530
'1181'	'ARHGAP23'	144186	6527	0.685420427370403	1.21702219884488e-66	0.921723003910682	0.588001952886611	chr17_38418950_38419450	chr17	38418950	38419450	chr17	38419280	38419280	1	*	394	38419200	80
'1182'	'ARHGAP23'	144187	6527	0.838078362302305	1.91337010096898e-126	0.794000933034609	0.588001952886611	chr17_38419625_38420125	chr17	38419625	38420125	chr17	38419280	38419280	1	*	394	38419875	-595
'1183'	'ARHGAP23'	144188	6527	0.492743563897059	7.16866623234731e-30	0.380954575037293	0.588001952886611	chr17_38421126_38421626	chr17	38421126	38421626	chr17	38419280	38419280	1	*	394	38421376	-2096
'1184'	'ARHGAP23'	144190	6527	0.581441503357392	1.01309364675887e-43	0.555362933184355	0.588001952886611	chr17_38427501_38428001	chr17	38427501	38428001	chr17	38419280	38419280	1	*	394	38427751	-8471
'1185'	'ARHGAP23'	144192	6527	0.548725012151177	4.0718247533666e-38	0.734805070639935	0.588001952886611	chr17_38428786_38429286	chr17	38428786	38429286	chr17	38419280	38419280	1	*	394	38429036	-9756
'1186'	'ARHGAP23'	144199	6527	0.529710941829284	3.8679501701334e-35	0.673668265880307	0.588001952886611	chr17_38453410_38453910	chr17	38453410	38453910	chr17	38419280	38419280	1	*	394	38453660	-34380
'1187'	'ARHGAP23'	144201	6527	0.562108232361467	2.47118689838439e-40	0.612721523726149	0.588001952886611	chr17_38455325_38455825	chr17	38455325	38455825	chr17	38419280	38419280	1	*	394	38455575	-36295
'1188'	'ARHGAP23'	144202	6527	0.64272585639535	3.89167239389747e-56	0.429984967775749	0.588001952886611	chr17_38455888_38456388	chr17	38455888	38456388	chr17	38419280	38419280	1	*	394	38456138	-36858
'1189'	'ARHGAP23'	144208	6527	0.498933171700108	1.04387290000079e-30	0.702004872514068	0.588001952886611	chr17_38509780_38510280	chr17	38509780	38510280	chr17	38419280	38419280	1	*	394	38510030	-90750
'1190'	'ARHGAP23'	144209	6527	0.64501225820091	1.17822380284351e-56	0.936674595541016	0.588001952886611	chr17_38510359_38510859	chr17	38510359	38510859	chr17	38419280	38419280	1	*	394	38510609	-91329
'1191'	'ARHGAP23'	144212	6527	0.56539908079199	6.79571508838193e-41	0.424571063256291	0.588001952886611	chr17_38526424_38526924	chr17	38526424	38526924	chr17	38419280	38419280	1	*	394	38526674	-107394
'1192'	'ARHGAP23'	144223	6527	0.68568003985378	1.03715686828899e-66	0.46849280353862	0.588001952886611	chr17_38564815_38565315	chr17	38564815	38565315	chr17	38419280	38419280	1	*	394	38565065	-145785
'1193'	'ARHGAP23'	144225	6527	0.719401617735824	2.0809502936322e-76	0.421075063210215	0.588001952886611	chr17_38568248_38568748	chr17	38568248	38568748	chr17	38419280	38419280	1	*	394	38568498	-149218
'1194'	'ARHGAP23'	144226	6527	0.640718802215846	1.10210878879741e-55	0.70858219055792	0.588001952886611	chr17_38571745_38572245	chr17	38571745	38572245	chr17	38419280	38419280	1	*	394	38571995	-152715
'1195'	'ARHGAP23'	144233	6527	0.452224410166722	8.46453943390731e-25	0.31452481468896	0.588001952886611	chr17_38585047_38585547	chr17	38585047	38585547	chr17	38419280	38419280	1	*	394	38585297	-166017
'1196'	'ARHGAP23'	144235	6527	0.555646301277497	2.98686301696983e-39	0.935747320405237	0.588001952886611	chr17_38588394_38588894	chr17	38588394	38588894	chr17	38419280	38419280	1	*	394	38588644	-169364
'1197'	'ARHGAP23'	144238	6527	0.570399338291037	9.30352758040497e-42	0.443634918532256	0.588001952886611	chr17_38599354_38599854	chr17	38599354	38599854	chr17	38419280	38419280	1	*	394	38599604	-180324
'1198'	'ARHGAP23'	144241	6527	0.570666534937341	8.35234097867742e-42	0.902146555547236	0.588001952886611	chr17_38601524_38602024	chr17	38601524	38602024	chr17	38419280	38419280	1	*	394	38601774	-182494
'1199'	'ARHGAP23'	144243	6527	0.661521185178262	1.51437694909068e-60	0.667350124116641	0.588001952886611	chr17_38603013_38603513	chr17	38603013	38603513	chr17	38419280	38419280	1	*	394	38603263	-183983
'1200'	'ARHGAP23'	144244	6527	0.60989041882818	3.84068437068348e-49	0.524532474787907	0.588001952886611	chr17_38604247_38604747	chr17	38604247	38604747	chr17	38419280	38419280	1	*	394	38604497	-185217
'1201'	'ARHGAP23'	144245	6527	0.597439964525765	1.05692586051082e-46	0.850224907416473	0.588001952886611	chr17_38604865_38605365	chr17	38604865	38605365	chr17	38419280	38419280	1	*	394	38605115	-185835
'1202'	'ARHGAP23'	144246	6527	0.50364159038536	2.34854433111685e-31	0.961866529975177	0.588001952886611	chr17_38605834_38606334	chr17	38605834	38606334	chr17	38419280	38419280	1	*	394	38606084	-186804
'1203'	'ARHGAP23'	144256	6527	0.476915028500886	8.30130901051796e-28	0.77868073513912	0.588001952886611	chr17_38667443_38667943	chr17	38667443	38667943	chr17	38419280	38419280	1	*	394	38667693	-248413
'1204'	'ARHGAP28'	149542	7099	0.467669163171743	1.18940188496616e-26	0.733480391874536	0.707005980715245	chr18_6752463_6752963	chr18	6752463	6752963	chr18	6729718	6729718	1	*	28	6752713	-22995
'1205'	'ARHGAP32'	109815	3169	0.467064364671125	1.41141405059105e-26	0.379848756241829	0.827047479555718	chr11_129260869_129261369	chr11	129260869	129261369	chr11	129279324	129279324	1	*	898	129261119	18205
'1206'	'ARHGAP33'	156728	7913	0.457861347470759	1.83111875623098e-25	0.933990681172859	0.726656902233614	chr19_35647977_35648477	chr19	35647977	35648477	chr19	35774532	35774532	1	*	597	35648227	126305
'1207'	'ARHGAP33'	156738	7913	0.457606194209508	1.96358488382769e-25	0.944213745558007	0.726656902233614	chr19_35740473_35740973	chr19	35740473	35740973	chr19	35774532	35774532	1	*	597	35740723	33809
'1208'	'ARHGAP33'	156742	7913	0.458560769717939	1.51078868299078e-25	0.922293191727093	0.726656902233614	chr19_35748149_35748649	chr19	35748149	35748649	chr19	35774532	35774532	1	*	597	35748399	26133
'1209'	'ARHGAP33'	156746	7913	0.626270841038618	1.58237438600675e-52	0.960351788604307	0.726656902233614	chr19_35757828_35758328	chr19	35757828	35758328	chr19	35774532	35774532	1	*	597	35758078	16454
'1210'	'ARHGAP33'	156750	7913	0.490427262417702	1.46028977816966e-29	0.963675004463591	0.726656902233614	chr19_35775160_35775660	chr19	35775160	35775660	chr19	35774532	35774532	1	*	597	35775410	-878
'1211'	'ARHGAP33'	156785	7913	0.553242435360055	7.44265506635774e-39	0.973420032598617	0.726656902233614	chr19_35931446_35931946	chr19	35931446	35931946	chr19	35774532	35774532	1	*	597	35931696	-157164
'1212'	'ARHGAP35'	158070	8179	0.520028868603666	1.07702709842301e-33	0.465325093447448	0.760954473330892	chr19_46717551_46718051	chr19	46717551	46718051	chr19	46918676	46918676	1	*	863	46717801	200875
'1213'	'ARHGAP35'	158125	8179	0.450690153190861	1.27777091734827e-24	0.629009313067668	0.760954473330892	chr19_47019538_47020038	chr19	47019538	47020038	chr19	46918676	46918676	1	*	863	47019788	-101112
'1214'	'ARHGAP35'	158129	8179	0.527555693024196	8.19521068940144e-35	0.966975182431304	0.760954473330892	chr19_47022980_47023480	chr19	47022980	47023480	chr19	46918676	46918676	1	*	863	47023230	-104554
'1215'	'ARHGAP35'	158144	8179	0.539080757600051	1.39385942523214e-36	0.923917363082931	0.760954473330892	chr19_47110442_47110942	chr19	47110442	47110942	chr19	46918676	46918676	1	*	863	47110692	-192016
'1216'	'ARHGAP36'	172815	16262	0.494299057776658	4.43846901567654e-30	0.534905285468274	0.341999267667521	chrX_131082513_131083013	chrX	131082513	131083013	chrX	131058242	131058242	1	*	463	131082763	-24521
'1217'	'ARHGAP39'	84892	15137	0.472224329858753	3.23695471063593e-27	0.971490609179448	0.434334187721225	chr8_144827094_144827594	chr8	144827094	144827594	chr8	144605816	144605816	1	*	560	144827344	-221528
'1218'	'ARHGAP4'	173515	16352	0.472098727717779	3.35702794745333e-27	0.854700017854366	0.274197485658489	chrX_153818804_153819304	chrX	153818804	153819304	chrX	153934999	153934999	1	*	553	153819054	115945
'1219'	'ARHGAP4'	173519	16352	0.508250168386899	5.32909671492573e-32	0.724299792083029	0.274197485658489	chrX_153830880_153831380	chrX	153830880	153831380	chrX	153934999	153934999	1	*	553	153831130	103869
'1220'	'ARHGAP4'	173558	16352	0.501429782464591	4.74806498785994e-31	0.837859319115115	0.274197485658489	chrX_154096893_154097393	chrX	154096893	154097393	chrX	153934999	153934999	1	*	553	154097143	-162144
'1221'	'ARHGAP42'	107664	2985	0.53060393055334	2.82738098873602e-35	0.913579109239922	0.320151348712315	chr11_100686984_100687484	chr11	100686984	100687484	chr11	100687653	100687653	1	*	714	100687234	419
'1222'	'ARHGAP42'	107673	2985	0.691899345855986	2.13851872565888e-68	0.976351604301174	0.320151348712315	chr11_100771946_100772446	chr11	100771946	100772446	chr11	100687653	100687653	1	*	714	100772196	-84543
'1223'	'ARHGAP42'	107678	2985	0.635818421988994	1.3514960353426e-54	0.979513554919454	0.320151348712315	chr11_100827895_100828395	chr11	100827895	100828395	chr11	100687653	100687653	1	*	714	100828145	-140492
'1224'	'ARHGAP42'	107681	2985	0.539865865096876	1.05003708377373e-36	0.983666134875336	0.320151348712315	chr11_100856197_100856697	chr11	100856197	100856697	chr11	100687653	100687653	1	*	714	100856447	-168794
'1225'	'ARHGAP42'	107683	2985	0.712775858802429	2.15810371715698e-74	0.973062945279248	0.320151348712315	chr11_100867505_100868005	chr11	100867505	100868005	chr11	100687653	100687653	1	*	714	100867755	-180102
'1226'	'ARHGAP42'	107684	2985	0.477980261470864	6.07607301805464e-28	0.990036111895039	0.320151348712315	chr11_100927520_100928020	chr11	100927520	100928020	chr11	100687653	100687653	1	*	714	100927770	-240117
'1227'	'ARHGAP5'	124245	4458	0.537881395381692	2.14457699325684e-36	0.984668283158725	0.864579519101672	chr14_31962888_31963388	chr14	31962888	31963388	chr14	32076114	32076114	1	*	111	31963138	112976
'1228'	'ARHGAP5'	124257	4458	0.599515091769651	4.21632661853403e-47	0.624753062599711	0.864579519101672	chr14_32104271_32104771	chr14	32104271	32104771	chr14	32076114	32076114	1	*	111	32104521	-28407
'1229'	'ARHGAP5-AS1'	124237	4459	0.455917423008639	3.11436594356194e-25	0.905314265638409	0.458501159526425	chr14_31893314_31893814	chr14	31893314	31893814	chr14	32076793	32076793	1	*	112	31893564	183229
'1230'	'ARHGAP5-AS1'	124245	4459	0.691331273789112	3.06121131790412e-68	0.984668283158725	0.458501159526425	chr14_31962888_31963388	chr14	31962888	31963388	chr14	32076793	32076793	1	*	112	31963138	113655
'1231'	'ARHGDIA'	149000	7035	0.699094172577619	2.11263998725267e-70	0.782746923001607	0.815513243012328	chr17_81941661_81942161	chr17	81941661	81942161	chr17	81871406	81871406	1	*	902	81941911	-70505
'1232'	'ARHGDIA'	149004	7035	0.502886716628429	2.98654629284051e-31	0.65969578464179	0.815513243012328	chr17_81966759_81967259	chr17	81966759	81967259	chr17	81871406	81871406	1	*	902	81967009	-95603
'1233'	'ARHGDIA'	149010	7035	0.619164432001078	4.93268768978313e-51	0.642999072724864	0.815513243012328	chr17_81993782_81994282	chr17	81993782	81994282	chr17	81871406	81871406	1	*	902	81994032	-122626
'1234'	'ARHGDIA'	149013	7035	0.683359320224795	4.2853329357855e-66	0.562487401153047	0.815513243012328	chr17_82001264_82001764	chr17	82001264	82001764	chr17	81871406	81871406	1	*	902	82001514	-130108
'1235'	'ARHGDIG'	134918	5419	0.803908117402832	1.48820406722396e-108	0.478485489008046	0.956853411448798	chr16_50639_51139	chr16	50639	51139	chr16	268727	268727	1	*	13	50889	217838
'1236'	'ARHGDIG'	134943	5419	0.526412488177412	1.21708128298718e-34	0.346679951850807	0.956853411448798	chr16_173382_173882	chr16	173382	173882	chr16	268727	268727	1	*	13	173632	95095
'1237'	'ARHGDIG'	134953	5419	0.505933778438193	1.12629565321444e-31	0.762260477921061	0.956853411448798	chr16_275330_275830	chr16	275330	275830	chr16	268727	268727	1	*	13	275580	-6853
'1238'	'ARHGDIG'	134956	5419	0.578210857013293	3.86699684159041e-43	0.576016402978799	0.956853411448798	chr16_278811_279311	chr16	278811	279311	chr16	268727	268727	1	*	13	279061	-10334
'1239'	'ARHGDIG'	134957	5419	0.680152007592211	3.00322970527338e-65	0.933368658100411	0.956853411448798	chr16_280463_280963	chr16	280463	280963	chr16	268727	268727	1	*	13	280713	-11986
'1240'	'ARHGDIG'	134960	5419	0.738128777611347	1.93664278719838e-82	0.593623111612825	0.956853411448798	chr16_314805_315305	chr16	314805	315305	chr16	268727	268727	1	*	13	315055	-46328
'1241'	'ARHGDIG'	134963	5419	0.58675234877935	1.08266929142179e-44	0.452585139408041	0.956853411448798	chr16_330727_331227	chr16	330727	331227	chr16	268727	268727	1	*	13	330977	-62250
'1242'	'ARHGDIG'	134973	5419	0.488551477115933	2.58500920057359e-29	0.341461869409712	0.956853411448798	chr16_361368_361868	chr16	361368	361868	chr16	268727	268727	1	*	13	361618	-92891
'1243'	'ARHGDIG'	134994	5419	0.454663519762828	4.37801751367301e-25	0.678794196755113	0.956853411448798	chr16_426191_426691	chr16	426191	426691	chr16	268727	268727	1	*	13	426441	-157714
'1244'	'ARHGDIG'	134997	5419	0.558126879861191	1.15685139851652e-39	0.402379814199404	0.956853411448798	chr16_458050_458550	chr16	458050	458550	chr16	268727	268727	1	*	13	458300	-189573
'1245'	'ARHGEF10L'	2136	188	0.564105143061883	1.13112108865045e-40	0.672810104419244	0.801415842792628	chr1_17408027_17408527	chr1	17408027	17408527	chr1	17539835	17539835	1	*	188	17408277	131558
'1246'	'ARHGEF10L'	2178	188	0.67682461299576	2.20095572992325e-64	0.86669699989057	0.801415842792628	chr1_17596946_17597446	chr1	17596946	17597446	chr1	17539835	17539835	1	*	188	17597196	-57361
'1247'	'ARHGEF10L'	2179	188	0.59825254701839	7.37953202417267e-47	0.938316045315533	0.801415842792628	chr1_17602988_17603488	chr1	17602988	17603488	chr1	17539835	17539835	1	*	188	17603238	-63403
'1248'	'ARHGEF10L'	2182	188	0.50438411159755	1.85190485439116e-31	0.653642578631204	0.801415842792628	chr1_17653676_17654176	chr1	17653676	17654176	chr1	17539835	17539835	1	*	188	17653926	-114091
'1249'	'ARHGEF10L'	2187	188	0.482509486344999	1.59128824200781e-28	0.837127866057698	0.801415842792628	chr1_17671676_17672176	chr1	17671676	17672176	chr1	17539835	17539835	1	*	188	17671926	-132091
'1250'	'ARHGEF10L'	2188	188	0.632714198327793	6.45961095199252e-54	0.891456973857753	0.801415842792628	chr1_17673269_17673769	chr1	17673269	17673769	chr1	17539835	17539835	1	*	188	17673519	-133684
'1251'	'ARHGEF10L'	2195	188	0.529932704692822	3.5785970236794e-35	0.729592747671733	0.801415842792628	chr1_17735756_17736256	chr1	17735756	17736256	chr1	17539835	17539835	1	*	188	17736006	-196171
'1252'	'ARHGEF11'	10557	1126	0.634517944666874	2.60717144240928e-54	0.947750061914334	0.575125106798486	chr1_156860593_156861093	chr1	156860593	156861093	chr1	157045370	157045370	1	*	1126	156860843	184527
'1253'	'ARHGEF11'	10562	1126	0.588177763601312	5.89448430012478e-45	0.800601288970033	0.575125106798486	chr1_156866357_156866857	chr1	156866357	156866857	chr1	157045370	157045370	1	*	1126	156866607	178763
'1254'	'ARHGEF11'	10590	1126	0.474667834483963	1.59753417430812e-27	0.50110869853191	0.575125106798486	chr1_157069607_157070107	chr1	157069607	157070107	chr1	157045370	157045370	1	*	1126	157069857	-24487
'1255'	'ARHGEF12'	109046	3114	0.691776477661903	2.31178191908577e-68	0.858858357283141	0.88178933235689	chr11_120098693_120099193	chr11	120098693	120099193	chr11	120336914	120336914	1	*	843	120098943	237971
'1256'	'ARHGEF12'	109084	3114	0.549334003982967	3.24446637873277e-38	0.407505745074211	0.88178933235689	chr11_120385020_120385520	chr11	120385020	120385520	chr11	120336914	120336914	1	*	843	120385270	-48356
'1257'	'ARHGEF12'	109090	3114	0.82384476360671	1.5984169556102e-118	0.857107477523657	0.88178933235689	chr11_120487496_120487996	chr11	120487496	120487996	chr11	120336914	120336914	1	*	843	120487746	-150832
'1258'	'ARHGEF16'	502	60	0.507348967207677	7.13628966445062e-32	0.993750971911051	0.368912486268766	chr1_3204656_3205156	chr1	3204656	3205156	chr1	3454426	3454426	1	*	60	3204906	249520
'1259'	'ARHGEF16'	516	60	0.575033170585235	1.42762961397627e-42	0.845997454312981	0.368912486268766	chr1_3248833_3249333	chr1	3248833	3249333	chr1	3454426	3454426	1	*	60	3249083	205343
'1260'	'ARHGEF16'	518	60	0.477553371404249	6.8862874189448e-28	0.572624073444798	0.368912486268766	chr1_3250686_3251186	chr1	3250686	3251186	chr1	3454426	3454426	1	*	60	3250936	203490
'1261'	'ARHGEF16'	531	60	0.548646648242521	4.19255148651316e-38	0.958301416254384	0.368912486268766	chr1_3315260_3315760	chr1	3315260	3315760	chr1	3454426	3454426	1	*	60	3315510	138916
'1262'	'ARHGEF16'	581	60	0.517137368852603	2.84558303980514e-33	0.989817251925104	0.368912486268766	chr1_3531207_3531707	chr1	3531207	3531707	chr1	3454426	3454426	1	*	60	3531457	-77031
'1263'	'ARHGEF16'	593	60	0.467571289145519	1.22285167943907e-26	0.953302193783225	0.368912486268766	chr1_3597919_3598419	chr1	3597919	3598419	chr1	3454426	3454426	1	*	60	3598169	-143743
'1264'	'ARHGEF16'	596	60	0.590737284203227	1.96461850073599e-45	0.780132122308166	0.368912486268766	chr1_3610460_3610960	chr1	3610460	3610960	chr1	3454426	3454426	1	*	60	3610710	-156284
'1265'	'ARHGEF16'	600	60	0.54674870957759	8.47774649461048e-38	0.707297828102772	0.368912486268766	chr1_3615067_3615567	chr1	3615067	3615567	chr1	3454426	3454426	1	*	60	3615317	-160891
'1266'	'ARHGEF17'	106259	2871	0.534708834907408	6.64725288650665e-36	0.987484665403422	0.44263395581594	chr11_73307269_73307769	chr11	73307269	73307769	chr11	73308289	73308289	1	*	600	73307519	770
'1267'	'ARHGEF17'	106269	2871	0.525885450131467	1.458997709452e-34	0.951574351915313	0.44263395581594	chr11_73331268_73331768	chr11	73331268	73331768	chr11	73308289	73308289	1	*	600	73331518	-23229
'1268'	'ARHGEF19'	1964	174	0.557274744776541	1.60381340627137e-39	0.958600908844823	0.468997925057976	chr1_16146253_16146753	chr1	16146253	16146753	chr1	16212609	16212609	1	*	174	16146503	66106
'1269'	'ARHGEF19'	1965	174	0.548697490632704	4.11400447300515e-38	0.696994131097122	0.468997925057976	chr1_16146758_16147258	chr1	16146758	16147258	chr1	16212609	16212609	1	*	174	16147008	65601
'1270'	'ARHGEF19'	1970	174	0.498969782514812	1.03195196942615e-30	0.819227424306127	0.468997925057976	chr1_16154570_16155070	chr1	16154570	16155070	chr1	16212609	16212609	1	*	174	16154820	57789
'1271'	'ARHGEF19'	1972	174	0.612935730667711	9.32799786234334e-50	0.988486813686811	0.468997925057976	chr1_16155884_16156384	chr1	16155884	16156384	chr1	16212609	16212609	1	*	174	16156134	56475
'1272'	'ARHGEF19'	2000	174	0.45647171166768	2.67723936892711e-25	0.338703081893945	0.468997925057976	chr1_16260843_16261343	chr1	16260843	16261343	chr1	16212609	16212609	1	*	174	16261093	-48484
'1273'	'ARHGEF2'	10326	1089	0.559371278729486	7.14625804732544e-40	0.782240089387019	0.479128524350055	chr1_155859780_155860280	chr1	155859780	155860280	chr1	155990073	155990073	1	*	1089	155860030	130043
'1274'	'ARHGEF2'	10337	1089	0.675295552257772	5.44952434457909e-64	0.665628041721622	0.479128524350055	chr1_155968656_155969156	chr1	155968656	155969156	chr1	155990073	155990073	1	*	1089	155968906	21167
'1275'	'ARHGEF2'	10338	1089	0.590366560497733	2.30271892864944e-45	0.46508319558594	0.479128524350055	chr1_155969571_155970071	chr1	155969571	155970071	chr1	155990073	155990073	1	*	1089	155969821	20252
'1276'	'ARHGEF2'	10340	1089	0.522871436696118	4.10304932534021e-34	0.350406330812604	0.479128524350055	chr1_155974683_155975183	chr1	155974683	155975183	chr1	155990073	155990073	1	*	1089	155974933	15140
'1277'	'ARHGEF2'	10355	1089	0.45115718390523	1.12722153876418e-24	0.92347964314306	0.479128524350055	chr1_156020730_156021230	chr1	156020730	156021230	chr1	155990073	155990073	1	*	1089	156020980	-30907
'1278'	'ARHGEF2'	10380	1089	0.553917472974484	5.76500440363607e-39	0.712659897366193	0.479128524350055	chr1_156098808_156099308	chr1	156098808	156099308	chr1	155990073	155990073	1	*	1089	156099058	-108985
'1279'	'ARHGEF25'	113928	3631	0.639334776604988	2.24234810581284e-55	0.865378080598064	0.486207738313194	chr12_57452830_57453330	chr12	57452830	57453330	chr12	57610180	57610180	1	*	440	57453080	157100
'1280'	'ARHGEF25'	113950	3631	0.647558127709911	3.06995942201445e-57	0.743213901063775	0.486207738313194	chr12_57524823_57525323	chr12	57524823	57525323	chr12	57610180	57610180	1	*	440	57525073	85107
'1281'	'ARHGEF25'	113951	3631	0.611358551554025	1.94325525687289e-49	0.587408640361234	0.486207738313194	chr12_57529733_57530233	chr12	57529733	57530233	chr12	57610180	57610180	1	*	440	57529983	80197
'1282'	'ARHGEF25'	113954	3631	0.544848214321409	1.70817648602437e-37	0.823616142650625	0.486207738313194	chr12_57550291_57550791	chr12	57550291	57550791	chr12	57610180	57610180	1	*	440	57550541	59639
'1283'	'ARHGEF26'	37622	11320	0.591541081471213	1.39012331008934e-45	0.941420401204882	0.614610032954962	chr3_154121073_154121573	chr3	154121073	154121573	chr3	154121003	154121003	1	*	730	154121323	-320
'1284'	'ARHGEF7'	123176	4318	0.464722879969885	2.72695891017306e-26	0.987496184349208	0.713596973025754	chr13_110914935_110915435	chr13	110914935	110915435	chr13	111114559	111114559	1	*	280	110915185	199374
'1285'	'ARHGEF9'	171401	16021	0.505449507643312	1.31610805984018e-31	0.682606967810306	0.915110460148908	chrX_63751407_63751907	chrX	63751407	63751907	chrX	63809274	63809274	1	*	222	63751657	57617
'1286'	'ARID1A'	3284	292	0.594213415143122	4.35071074127053e-46	0.390417389000559	0.819235933113634	chr1_26746967_26747467	chr1	26746967	26747467	chr1	26696033	26696033	1	*	292	26747217	-51184
'1287'	'ARID1A'	3286	292	0.582693605436002	6.00444103548206e-44	0.342602245042534	0.819235933113634	chr1_26771707_26772207	chr1	26771707	26772207	chr1	26696033	26696033	1	*	292	26771957	-75924
'1288'	'ARID1A'	3295	292	0.632972269509255	5.67827944721831e-54	0.496057640804714	0.819235933113634	chr1_26833343_26833843	chr1	26833343	26833843	chr1	26696033	26696033	1	*	292	26833593	-137560
'1289'	'ARID1A'	3296	292	0.527409308048861	8.6221713370951e-35	0.838014824883227	0.819235933113634	chr1_26833926_26834426	chr1	26833926	26834426	chr1	26696033	26696033	1	*	292	26834176	-138143
'1290'	'ARID1A'	3306	292	0.601349096714804	1.86302084105463e-47	0.710465538193945	0.819235933113634	chr1_26914016_26914516	chr1	26914016	26914516	chr1	26696033	26696033	1	*	292	26914266	-218233
'1291'	'ARID1B'	67210	13756	0.499593279767741	8.48341340445326e-31	0.621291619390993	0.744232881728305	chr6_156538779_156539279	chr6	156538779	156539279	chr6	156777374	156777374	1	*	817	156539029	238345
'1292'	'ARID1B'	67236	13756	0.459778849692069	1.08128997107789e-25	0.628467922615722	0.744232881728305	chr6_156779042_156779542	chr6	156779042	156779542	chr6	156777374	156777374	1	*	817	156779292	-1918
'1293'	'ARID1B'	67240	13756	0.488118096476148	2.94890245164619e-29	0.654074539098182	0.744232881728305	chr6_156792426_156792926	chr6	156792426	156792926	chr6	156777374	156777374	1	*	817	156792676	-15302
'1294'	'ARID2'	112674	3446	0.560705311113966	4.26752761390752e-40	0.932959735525005	0.692969608202124	chr12_45630843_45631343	chr12	45630843	45631343	chr12	45729665	45729665	1	*	255	45631093	98572
'1295'	'ARID2'	112677	3446	0.529005238145355	4.94677938569438e-35	0.974905976605021	0.692969608202124	chr12_45727427_45727927	chr12	45727427	45727927	chr12	45729665	45729665	1	*	255	45727677	1988
'1296'	'ARID2'	112678	3446	0.552384566610987	1.03029658395205e-38	0.970701561393101	0.692969608202124	chr12_45728680_45729180	chr12	45728680	45729180	chr12	45729665	45729665	1	*	255	45728930	735
'1297'	'ARID3A'	153236	7342	0.54218575620703	4.52248864615439e-37	0.985733785643938	0.731356035640181	chr19_898627_899127	chr19	898627	899127	chr19	925781	925781	1	*	26	898877	26904
'1298'	'ARID3A'	153254	7342	0.515133995871655	5.54471378956183e-33	0.375557948936513	0.731356035640181	chr19_933106_933606	chr19	933106	933606	chr19	925781	925781	1	*	26	933356	-7575
'1299'	'ARID3A'	153308	7342	0.502474214494853	3.40596576814118e-31	0.433970523017733	0.731356035640181	chr19_1110957_1111457	chr19	1110957	1111457	chr19	925781	925781	1	*	26	1111207	-185426
'1300'	'ARID3B'	132825	5233	0.607542757825424	1.12951217466322e-48	0.763976800843187	0.780056145490053	chr15_74300062_74300562	chr15	74300062	74300562	chr15	74541177	74541177	1	*	349	74300312	240865
'1301'	'ARID3B'	132829	5233	0.592450933491239	9.37169397208961e-46	0.77237411232124	0.780056145490053	chr15_74304377_74304877	chr15	74304377	74304877	chr15	74541177	74541177	1	*	349	74304627	236550
'1302'	'ARID3B'	132835	5233	0.821938013076039	1.61377082461324e-117	0.936449976098187	0.780056145490053	chr15_74312306_74312806	chr15	74312306	74312806	chr15	74541177	74541177	1	*	349	74312556	228621
'1303'	'ARID3B'	132841	5233	0.694235155863245	4.84569880468849e-69	0.37943407419353	0.780056145490053	chr15_74326868_74327368	chr15	74326868	74327368	chr15	74541177	74541177	1	*	349	74327118	214059
'1304'	'ARID3B'	132846	5233	0.676894941336824	2.11088077033658e-64	0.323020037206195	0.780056145490053	chr15_74370776_74371276	chr15	74370776	74371276	chr15	74541177	74541177	1	*	349	74371026	170151
'1305'	'ARID3B'	132858	5233	0.635610295622798	1.50292911611285e-54	0.440179234796431	0.780056145490053	chr15_74434762_74435262	chr15	74434762	74435262	chr15	74541177	74541177	1	*	349	74435012	106165
'1306'	'ARID3B'	132875	5233	0.573764371237518	2.39131270482573e-42	0.832134403059432	0.780056145490053	chr15_74598194_74598694	chr15	74598194	74598694	chr15	74541177	74541177	1	*	349	74598444	-57267
'1307'	'ARID3B'	132901	5233	0.508244953367811	5.33775511480751e-32	0.481232757578026	0.780056145490053	chr15_74783510_74784010	chr15	74783510	74784010	chr15	74541177	74541177	1	*	349	74783760	-242583
'1308'	'ARID4A'	125676	4572	0.451445906195491	1.04303989242396e-24	0.906039959222932	0.96527523495667	chr14_58199661_58200161	chr14	58199661	58200161	chr14	58298385	58298385	1	*	225	58199911	98474
'1309'	'ARID4B'	15488	1574	0.492146698871335	8.61650474025598e-30	0.578135889003438	0.94214573416331	chr1_235093239_235093739	chr1	235093239	235093739	chr1	235328219	235328219	1	*	1574	235093489	234730
'1310'	'ARID5B'	95715	1844	0.573312076116915	2.87063820333828e-42	0.616223283245117	0.842182350787257	chr10_61938721_61939221	chr10	61938721	61939221	chr10	61901300	61901300	1	*	206	61938971	-37671
'1311'	'ARID5B'	95724	1844	0.495883139318036	2.71385774614566e-30	0.784653308529203	0.842182350787257	chr10_62095560_62096060	chr10	62095560	62096060	chr10	61901300	61901300	1	*	206	62095810	-194510
'1312'	'ARIH1'	132625	5212	0.555630176661437	3.00521022516237e-39	0.972354530113404	0.690040278286342	chr15_72272481_72272981	chr15	72272481	72272981	chr15	72474326	72474326	1	*	328	72272731	201595
'1313'	'ARIH1'	132628	5212	0.804916361739173	5.03878268697506e-109	0.97979000961832	0.690040278286342	chr15_72306198_72306698	chr15	72306198	72306698	chr15	72474326	72474326	1	*	328	72306448	167878
'1314'	'ARIH1'	132629	5212	0.745273251752223	7.03033225322057e-85	0.486243498994972	0.690040278286342	chr15_72306942_72307442	chr15	72306942	72307442	chr15	72474326	72474326	1	*	328	72307192	167134
'1315'	'ARIH2'	32124	10852	0.488200996939323	2.87560525858998e-29	0.67162941247617	0.689246918100818	chr3_48685146_48685646	chr3	48685146	48685646	chr3	48918821	48918821	1	*	262	48685396	233425
'1316'	'ARIH2'	32132	10852	0.472801527723818	2.74149466545647e-27	0.458235182316114	0.689246918100818	chr3_48717549_48718049	chr3	48717549	48718049	chr3	48918821	48918821	1	*	262	48717799	201022
'1317'	'ARIH2'	32149	10852	0.459141537038965	1.2879932527394e-25	0.725768457670754	0.689246918100818	chr3_48990192_48990692	chr3	48990192	48990692	chr3	48918821	48918821	1	*	262	48990442	-71621
'1318'	'ARIH2'	32158	10852	0.463615891534632	3.71879678551897e-26	0.798349335068855	0.689246918100818	chr3_49018331_49018831	chr3	49018331	49018831	chr3	48918821	48918821	1	*	262	49018581	-99760
'1319'	'ARIH2'	32159	10852	0.55431831843438	4.95211348874724e-39	0.271991107373853	0.689246918100818	chr3_49019897_49020397	chr3	49019897	49020397	chr3	48918821	48918821	1	*	262	49020147	-101326
'1320'	'ARIH2'	32160	10852	0.543391154324963	2.91523801974326e-37	0.710367627154763	0.689246918100818	chr3_49020606_49021106	chr3	49020606	49021106	chr3	48918821	48918821	1	*	262	49020856	-102035
'1321'	'ARIH2'	32172	10852	0.529455467403233	4.22696809149231e-35	0.882570107183791	0.689246918100818	chr3_49132826_49133326	chr3	49132826	49133326	chr3	48918821	48918821	1	*	262	49133076	-214255
'1322'	'ARL1'	116127	3788	0.542406378762699	4.17246994384253e-37	0.94262989051242	0.717685829366532	chr12_101567817_101568317	chr12	101567817	101568317	chr12	101407820	101407820	1	*	597	101568067	-160247
'1323'	'ARL10'	57738	12867	0.572518856002575	3.96066258971235e-42	0.513111440041007	0.486879043085561	chr5_176554009_176554509	chr5	176554009	176554509	chr5	176365468	176365468	1	*	725	176554259	-188791
'1324'	'ARL10'	57742	12867	0.520163130755939	1.02929026968439e-33	0.474067973299084	0.486879043085561	chr5_176604045_176604545	chr5	176604045	176604545	chr5	176365468	176365468	1	*	725	176604295	-238827
'1325'	'ARL13B'	34445	11043	0.56755148040023	2.89997244631818e-41	0.997920830285612	0.535762236055169	chr3_93979816_93980316	chr3	93979816	93980316	chr3	93980139	93980139	1	*	453	93980066	73
'1326'	'ARL13B'	34449	11043	0.559239408474548	7.52166637635113e-40	0.361366607728061	0.535762236055169	chr3_94036863_94037363	chr3	94036863	94037363	chr3	93980139	93980139	1	*	453	94037113	-56974
'1327'	'ARL13B'	34450	11043	0.483029315532948	1.36344526000719e-28	0.98509448415281	0.535762236055169	chr3_94062665_94063165	chr3	94062665	94063165	chr3	93980139	93980139	1	*	453	94062915	-82776
'1328'	'ARL14EP'	103029	2489	0.460537568940384	8.76041394548948e-26	0.343402811774666	0.850848285121445	chr11_30392142_30392642	chr11	30392142	30392642	chr11	30323051	30323051	1	*	218	30392392	-69341
'1329'	'ARL14EP'	103032	2489	0.600651051591034	2.54526836320121e-47	0.952726246493921	0.850848285121445	chr11_30422370_30422870	chr11	30422370	30422870	chr11	30323051	30323051	1	*	218	30422620	-99569
'1330'	'ARL14EP'	103034	2489	0.478072584310766	5.913077155401e-28	0.766315146837761	0.850848285121445	chr11_30445012_30445512	chr11	30445012	30445512	chr11	30323051	30323051	1	*	218	30445262	-122211
'1331'	'ARL15'	50815	12290	0.48292213497951	1.40771299290703e-28	0.676461610233431	0.716099108995484	chr5_54514779_54515279	chr5	54514779	54515279	chr5	54310582	54310582	1	*	148	54515029	-204447
'1332'	'ARL16'	148894	7029	0.761109115707367	1.35495313853974e-90	0.725935482384652	0.872269010130599	chr17_81449171_81449671	chr17	81449171	81449671	chr17	81683924	81683924	1	*	896	81449421	234503
'1333'	'ARL16'	148896	7029	0.48760975367445	3.44072798811617e-29	0.558202353320624	0.872269010130599	chr17_81456781_81457281	chr17	81456781	81457281	chr17	81683924	81683924	1	*	896	81457031	226893
'1334'	'ARL16'	148899	7029	0.534629113821331	6.83609068258184e-36	0.358717250197262	0.872269010130599	chr17_81466677_81467177	chr17	81466677	81467177	chr17	81683924	81683924	1	*	896	81466927	216997
'1335'	'ARL16'	148900	7029	0.492851937119439	6.934294638884e-30	0.8636099224199	0.872269010130599	chr17_81479169_81479669	chr17	81479169	81479669	chr17	81683924	81683924	1	*	896	81479419	204505
'1336'	'ARL16'	148904	7029	0.599430366770907	4.38089341407924e-47	0.764938632816325	0.872269010130599	chr17_81483280_81483780	chr17	81483280	81483780	chr17	81683924	81683924	1	*	896	81483530	200394
'1337'	'ARL16'	148941	7029	0.546969519450266	7.81527042775692e-38	0.34181895672908	0.872269010130599	chr17_81655283_81655783	chr17	81655283	81655783	chr17	81683924	81683924	1	*	896	81655533	28391
'1338'	'ARL16'	148948	7029	0.467378336278286	1.29135377821385e-26	0.940159076641306	0.872269010130599	chr17_81703128_81703628	chr17	81703128	81703628	chr17	81683924	81683924	1	*	896	81703378	-19454
'1339'	'ARL16'	148991	7029	0.53152035768025	2.04970116912476e-35	0.938592500014399	0.872269010130599	chr17_81926655_81927155	chr17	81926655	81927155	chr17	81683924	81683924	1	*	896	81926905	-242981
'1340'	'ARL17A'	145308	6692	0.689862904395984	7.72241942117599e-68	0.931398918370991	0.843524960331991	chr17_46711237_46711737	chr17	46711237	46711737	chr17	46579722	46579722	1	*	559	46711487	-131765
'1341'	'ARL17A'	145310	6692	0.519230797080319	1.40895616188072e-33	0.943585963012665	0.843524960331991	chr17_46719837_46720337	chr17	46719837	46720337	chr17	46579722	46579722	1	*	559	46720087	-140365
'1342'	'ARL17A'	145311	6692	0.626139887558728	1.68577462864229e-52	0.856911655445294	0.843524960331991	chr17_46720544_46721044	chr17	46720544	46721044	chr17	46579722	46579722	1	*	559	46720794	-141072
'1343'	'ARL17A'	145312	6692	0.502443158205205	3.44005404120558e-31	0.78852943378622	0.843524960331991	chr17_46727530_46728030	chr17	46727530	46728030	chr17	46579722	46579722	1	*	559	46727780	-148058
'1344'	'ARL17A'	145315	6692	0.45720460809184	2.19229441742094e-25	0.746514079031487	0.843524960331991	chr17_46733176_46733676	chr17	46733176	46733676	chr17	46579722	46579722	1	*	559	46733426	-153704
'1345'	'ARL17A'	145317	6692	0.549036152734536	3.62531767806292e-38	0.94079261865954	0.843524960331991	chr17_46744464_46744964	chr17	46744464	46744964	chr17	46579722	46579722	1	*	559	46744714	-164992
'1346'	'ARL17A'	145318	6692	0.519425158540785	1.31944814430838e-33	0.864761816998508	0.843524960331991	chr17_46770997_46771497	chr17	46770997	46771497	chr17	46579722	46579722	1	*	559	46771247	-191525
'1347'	'ARL17A'	145319	6692	0.470966573437532	4.64612389536118e-27	0.887920657501425	0.843524960331991	chr17_46771550_46772050	chr17	46771550	46772050	chr17	46579722	46579722	1	*	559	46771800	-192078
'1348'	'ARL17A'	145320	6692	0.476444991070465	9.52601814386308e-28	0.693227435825073	0.843524960331991	chr17_46772242_46772742	chr17	46772242	46772742	chr17	46579722	46579722	1	*	559	46772492	-192770
'1349'	'ARL2'	105177	2718	0.486673895353886	4.56419173797628e-29	0.969964348862792	0.859025997803003	chr11_65261592_65262092	chr11	65261592	65262092	chr11	65014113	65014113	1	*	447	65261842	-247729
'1350'	'ARL2'	105178	2718	0.53066434084728	2.76818830815902e-35	0.8423401890259	0.859025997803003	chr11_65262113_65262613	chr11	65262113	65262613	chr11	65014113	65014113	1	*	447	65262363	-248250
'1351'	'ARL3'	98549	2119	0.501048485085735	5.35560261422164e-31	0.950825620439217	0.872696204076651	chr10_102644747_102645247	chr10	102644747	102645247	chr10	102714407	102714407	1	*	481	102644997	69410
'1352'	'ARL3'	98558	2119	0.708004183435327	5.69843964300557e-73	0.635022202768003	0.872696204076651	chr10_102670891_102671391	chr10	102670891	102671391	chr10	102714407	102714407	1	*	481	102671141	43266
'1353'	'ARL3'	98565	2119	0.650970749549308	4.94470333467009e-58	0.337603022571374	0.872696204076651	chr10_102680429_102680929	chr10	102680429	102680929	chr10	102714407	102714407	1	*	481	102680679	33728
'1354'	'ARL4D'	144876	6636	0.664973866763611	2.15733148934965e-61	0.490459433152678	0.565299646039302	chr17_43412688_43413188	chr17	43412688	43413188	chr17	43398959	43398959	1	*	503	43412938	-13979
'1355'	'ARL4D'	144879	6636	0.614278598124825	4.97568784343661e-50	0.81970546055625	0.565299646039302	chr17_43431531_43432031	chr17	43431531	43432031	chr17	43398959	43398959	1	*	503	43431781	-32822
'1356'	'ARL4D'	144880	6636	0.691706970150947	2.41395179398926e-68	0.917881435491024	0.565299646039302	chr17_43439067_43439567	chr17	43439067	43439567	chr17	43398959	43398959	1	*	503	43439317	-40358
'1357'	'ARL4D'	144903	6636	0.480446090139727	2.93670058319284e-28	0.273707430295979	0.565299646039302	chr17_43597592_43598092	chr17	43597592	43598092	chr17	43398959	43398959	1	*	503	43597842	-198883
'1358'	'ARL6'	34522	11047	0.554504697137042	4.61383660620674e-39	0.702235251429789	0.517637007201269	chr3_97574055_97574555	chr3	97574055	97574555	chr3	97764521	97764521	1	*	457	97574305	190216
'1359'	'ARL6'	34530	11047	0.488912278823604	2.31571191428619e-29	0.948487274444643	0.517637007201269	chr3_97764505_97765005	chr3	97764505	97765005	chr3	97764521	97764521	1	*	457	97764755	-234
'1360'	'ARL6'	34534	11047	0.528718998521647	5.46749970645726e-35	0.978931848157257	0.517637007201269	chr3_97821782_97822282	chr3	97821782	97822282	chr3	97764521	97764521	1	*	457	97822032	-57511
'1361'	'ARL6IP1'	136635	5635	0.498768065969144	1.0996240919835e-30	0.406313534185351	0.993347979982912	chr16_18765312_18765812	chr16	18765312	18765812	chr16	18801678	18801678	1	*	229	18765562	36116
'1362'	'ARL8A'	12978	1355	0.636918401357196	7.73628214454615e-55	0.709019910497791	0.976687416086903	chr1_202122547_202123047	chr1	202122547	202123047	chr1	202144743	202144743	1	*	1355	202122797	21946
'1363'	'ARL8A'	13002	1355	0.650705281926084	5.7075753063654e-58	0.704516002695433	0.976687416086903	chr1_202235686_202236186	chr1	202235686	202236186	chr1	202144743	202144743	1	*	1355	202235936	-91193
'1364'	'ARL8A'	13003	1355	0.499892743473999	7.71707433366916e-31	0.72492757462837	0.976687416086903	chr1_202236300_202236800	chr1	202236300	202236800	chr1	202144743	202144743	1	*	1355	202236550	-91807
'1365'	'ARL8A'	13007	1355	0.718128122646586	5.1435244859431e-76	0.838072419612157	0.976687416086903	chr1_202270880_202271380	chr1	202270880	202271380	chr1	202144743	202144743	1	*	1355	202271130	-126387
'1366'	'ARL8A'	13008	1355	0.502976347293741	2.9031189791257e-31	0.747262810507582	0.976687416086903	chr1_202315537_202316037	chr1	202315537	202316037	chr1	202144743	202144743	1	*	1355	202315787	-171044
'1367'	'ARL8B'	29670	10603	0.627368758984243	9.22730161583014e-53	0.890817672366625	0.609788844135237	chr3_4986771_4987271	chr3	4986771	4987271	chr3	5122220	5122220	1	*	13	4987021	135199
'1368'	'ARL8B'	29682	10603	0.558523583929321	9.92294113637864e-40	0.999291584834156	0.609788844135237	chr3_5161317_5161817	chr3	5161317	5161817	chr3	5122220	5122220	1	*	13	5161567	-39347
'1369'	'ARL8B'	29689	10603	0.643575045504918	2.49563472728876e-56	0.983971386938667	0.609788844135237	chr3_5343443_5343943	chr3	5343443	5343943	chr3	5122220	5122220	1	*	13	5343693	-221473
'1370'	'ARMC2'	64797	13568	0.466955786906153	1.45542192706115e-26	0.952392197066125	0.536982790186745	chr6_108902201_108902701	chr6	108902201	108902701	chr6	108848416	108848416	1	*	629	108902451	-54035
'1371'	'ARMC7'	147780	6920	0.498911290411845	1.05110199812986e-30	0.314599687836569	0.485109239594776	chr17_75181522_75182022	chr17	75181522	75182022	chr17	75109952	75109952	1	*	787	75181772	-71820
'1372'	'ARMC7'	147784	6920	0.514905120259033	5.98125807849426e-33	0.68770986079354	0.485109239594776	chr17_75204687_75205187	chr17	75204687	75205187	chr17	75109952	75109952	1	*	787	75204937	-94985
'1373'	'ARMC7'	147785	6920	0.61330973251544	7.82610095250904e-50	0.973679208878803	0.485109239594776	chr17_75205443_75205943	chr17	75205443	75205943	chr17	75109952	75109952	1	*	787	75205693	-95741
'1374'	'ARMC7'	147789	6920	0.578865964660477	2.95434880195751e-43	0.973650411514338	0.485109239594776	chr17_75261655_75262155	chr17	75261655	75262155	chr17	75109952	75109952	1	*	787	75261905	-151953
'1375'	'ARMC7'	147803	6920	0.470596482948624	5.16701243044979e-27	0.609196726315608	0.485109239594776	chr17_75350679_75351179	chr17	75350679	75351179	chr17	75109952	75109952	1	*	787	75350929	-240977
'1376'	'ARMC8'	36747	11254	0.459204706251192	1.26595438096081e-25	0.732604951994793	0.455083607958013	chr3_138329058_138329558	chr3	138329058	138329558	chr3	138187248	138187248	1	*	664	138329308	-142060
'1377'	'ARMC8'	36748	11254	0.451373267414475	1.06366592867958e-24	0.93778041433648	0.455083607958013	chr3_138329723_138330223	chr3	138329723	138330223	chr3	138187248	138187248	1	*	664	138329973	-142725
'1378'	'ARMCX1'	172036	16131	0.671154745393118	6.16519488176668e-63	0.437564434102991	0.971500061027707	chrX_101408816_101409316	chrX	101408816	101409316	chrX	101550531	101550531	1	*	332	101409066	141465
'1379'	'ARMCX1'	172044	16131	0.513069654360203	1.09954613240003e-32	0.262511014991908	0.971500061027707	chrX_101605595_101606095	chrX	101605595	101606095	chrX	101550531	101550531	1	*	332	101605845	-55314
'1380'	'ARMCX1'	172050	16131	0.642459998196999	4.47017034070638e-56	0.755228161518658	0.971500061027707	chrX_101627986_101628486	chrX	101627986	101628486	chrX	101550531	101550531	1	*	332	101628236	-77705
'1381'	'ARMCX2'	172040	16134	0.580870719616117	1.28674730998215e-43	0.956890345395589	0.542658366898572	chrX_101485100_101485600	chrX	101485100	101485600	chrX	101659891	101659891	1	*	335	101485350	174541
'1382'	'ARMCX2'	172055	16134	0.502240658502733	3.66755968400806e-31	0.876488103808739	0.542658366898572	chrX_101687987_101688487	chrX	101687987	101688487	chrX	101659891	101659891	1	*	335	101688237	-28346
'1383'	'ARMCX2'	172060	16134	0.535884727247188	4.37753956630136e-36	0.379687491000824	0.542658366898572	chrX_101889446_101889946	chrX	101889446	101889946	chrX	101659891	101659891	1	*	335	101889696	-229805
'1384'	'ARMCX3'	172036	16133	0.661229036166942	1.78278449557398e-60	0.437564434102991	0.995667032832906	chrX_101408816_101409316	chrX	101408816	101409316	chrX	101622797	101622797	1	*	334	101409066	213731
'1385'	'ARMCX3'	172044	16133	0.518392257368027	1.86853072310821e-33	0.262511014991908	0.995667032832906	chrX_101605595_101606095	chrX	101605595	101606095	chrX	101622797	101622797	1	*	334	101605845	16952
'1386'	'ARMCX3'	172050	16133	0.690657376901987	4.68223030519805e-68	0.755228161518658	0.995667032832906	chrX_101627986_101628486	chrX	101627986	101628486	chrX	101622797	101622797	1	*	334	101628236	-5439
'1387'	'ARMCX6'	172036	16132	0.637494055700936	5.76595252078901e-55	0.437564434102991	0.933174661296229	chrX_101408816_101409316	chrX	101408816	101409316	chrX	101618001	101618001	1	*	333	101409066	208935
'1388'	'ARMCX6'	172044	16132	0.524095191377934	2.70001424478188e-34	0.262511014991908	0.933174661296229	chrX_101605595_101606095	chrX	101605595	101606095	chrX	101618001	101618001	1	*	333	101605845	12156
'1389'	'ARMCX6'	172050	16132	0.644067945334626	1.93203908364211e-56	0.755228161518658	0.933174661296229	chrX_101627986_101628486	chrX	101627986	101628486	chrX	101618001	101618001	1	*	333	101628236	-10235
'1390'	'ARMH3'	98427	2102	0.565284472323193	7.10637421963758e-41	0.334325882495234	0.584340290491883	chr10_101814304_101814804	chr10	101814304	101814804	chr10	102056193	102056193	1	*	464	101814554	241639
'1391'	'ARMH3'	98455	2102	0.487603195870816	3.44769655522056e-29	0.824318798343576	0.584340290491883	chr10_102065640_102066140	chr10	102065640	102066140	chr10	102056193	102056193	1	*	464	102065890	-9697
'1392'	'ARMH3'	98462	2102	0.501215554917744	5.0809144541142e-31	0.375252696873182	0.584340290491883	chr10_102118526_102119026	chr10	102118526	102119026	chr10	102056193	102056193	1	*	464	102118776	-62583
'1393'	'ARMH3'	98476	2102	0.451933912744212	9.14888736768787e-25	0.872922990087947	0.584340290491883	chr10_102230368_102230868	chr10	102230368	102230868	chr10	102056193	102056193	1	*	464	102230618	-174425
'1394'	'ARMH3'	98487	2102	0.466353548130042	1.72424090816036e-26	0.569807691200101	0.584340290491883	chr10_102280530_102281030	chr10	102280530	102281030	chr10	102056193	102056193	1	*	464	102280780	-224587
'1395'	'ARNT2'	133407	5294	0.626670593692406	1.30223809888881e-52	0.993733693492372	0.41950445502258	chr15_80401437_80401937	chr15	80401437	80401937	chr15	80404350	80404350	1	*	410	80401687	2663
'1396'	'ARNT2'	133417	5294	0.576512780065707	7.78097072237497e-43	0.995507611143428	0.41950445502258	chr15_80556730_80557230	chr15	80556730	80557230	chr15	80404350	80404350	1	*	410	80556980	-152630
'1397'	'ARNTL'	102132	2426	0.463646853738243	3.68688449112594e-26	0.465607307619207	0.395459538630538	chr11_13278550_13279050	chr11	13278550	13279050	chr11	13276652	13276652	1	*	155	13278800	-2148
'1398'	'ARPC1A'	73581	14223	0.587903079042128	6.6278787829392e-45	0.948187781854205	0.925912364213353	chr7_99143935_99144435	chr7	99143935	99144435	chr7	99325898	99325898	1	*	404	99144185	181713
'1399'	'ARPC1A'	73590	14223	0.458378940488283	1.58821368101582e-25	0.483012434701976	0.925912364213353	chr7_99324879_99325379	chr7	99324879	99325379	chr7	99325898	99325898	1	*	404	99325129	769
'1400'	'ARPC1A'	73601	14223	0.562069207422562	2.50894067957911e-40	0.696101412798701	0.925912364213353	chr7_99407928_99408428	chr7	99407928	99408428	chr7	99325898	99325898	1	*	404	99408178	-82280
'1401'	'ARPC1B'	73615	14224	0.461515440543733	6.67830717540364e-26	0.929129686051133	0.273343097766386	chr7_99551895_99552395	chr7	99551895	99552395	chr7	99374249	99374249	1	*	405	99552145	-177896
'1402'	'ARPC2'	27584	9433	0.515792902557809	4.4524082071496e-33	0.785263812655866	0.880995972171366	chr2_218002745_218003245	chr2	218002745	218003245	chr2	218217094	218217094	1	*	929	218002995	214099
'1403'	'ARPC2'	27603	9433	0.472932597249325	2.63949349722856e-27	0.530101885075478	0.880995972171366	chr2_218260677_218261177	chr2	218260677	218261177	chr2	218217094	218217094	1	*	929	218260927	-43833
'1404'	'ARPC2'	27604	9433	0.523649242737063	3.14549383524351e-34	0.68397772235885	0.880995972171366	chr2_218261435_218261935	chr2	218261435	218261935	chr2	218217094	218217094	1	*	929	218261685	-44591
'1405'	'ARPC3'	116876	3857	0.562615664334374	2.02835501429649e-40	0.322248267838527	0.951605028683022	chr12_110330499_110330999	chr12	110330499	110330999	chr12	110450422	110450422	1	*	666	110330749	119673
'1406'	'ARPC4'	29890	10622	0.478396189997261	5.37800091957562e-28	0.944553554458696	0.715977053582326	chr3_9890328_9890828	chr3	9890328	9890828	chr3	9792495	9792495	1	*	32	9890578	-98083
'1407'	'ARPC4'	29903	10622	0.494427756106292	4.26613552270859e-30	0.935194411007505	0.715977053582326	chr3_9986653_9987153	chr3	9986653	9987153	chr3	9792495	9792495	1	*	32	9986903	-194408
'1408'	'ARPC5'	12193	1293	0.633328826684042	4.74540938178662e-54	0.659851290409902	0.922189674112047	chr1_183442985_183443485	chr1	183442985	183443485	chr1	183635757	183635757	1	*	1293	183443235	192522
'1409'	'ARRB1'	106425	2895	0.552906579086922	8.45404278183273e-39	0.742131120159883	0.256682533870377	chr11_75343409_75343909	chr11	75343409	75343909	chr11	75351705	75351705	1	*	624	75343659	8046
'1410'	'ARRDC1'	92671	15796	0.46397543643187	3.36295098228571e-26	0.703749992800659	0.758757475894056	chr9_137618014_137618514	chr9	137618014	137618514	chr9	137605654	137605654	1	*	649	137618264	-12610
'1411'	'ARRDC3'	52565	12441	0.56439506273936	1.00858101687273e-40	0.9565505364949	0.829305504699133	chr5_91379932_91380432	chr5	91379932	91380432	chr5	91383359	91383359	1	*	299	91380182	3177
'1412'	'ARRDC3'	52566	12441	0.616505337780158	1.74380975930065e-50	0.959355399793811	0.829305504699133	chr5_91380769_91381269	chr5	91380769	91381269	chr5	91383359	91383359	1	*	299	91381019	2340
'1413'	'ARRDC3'	52580	12441	0.554403876123562	4.79369169105824e-39	0.993347808808538	0.829305504699133	chr5_91632823_91633323	chr5	91632823	91633323	chr5	91383359	91383359	1	*	299	91633073	-249714
'1414'	'ARSA'	169798	10587	0.492391238033187	7.99304041295816e-30	0.356666877847339	0.402233614060784	chr22_50704441_50704941	chr22	50704441	50704941	chr22	50628173	50628173	1	*	384	50704691	-76518
'1415'	'ARSG'	147227	6874	0.502562067689714	3.31202720235291e-31	0.929705633340437	0.329244476992555	chr17_68291258_68291758	chr17	68291258	68291758	chr17	68259182	68259182	1	*	741	68291508	-32326
'1416'	'ARSK'	52768	12452	0.587719712434822	7.16732868644471e-45	0.822199312318937	0.577688270474796	chr5_95392552_95393052	chr5	95392552	95393052	chr5	95555074	95555074	1	*	310	95392802	162272
'1417'	'ARVCF'	166442	10240	0.454356412319684	4.75881636328873e-25	0.917213336635431	0.767728548761138	chr22_20155279_20155779	chr22	20155279	20155779	chr22	20016808	20016808	1	*	37	20155529	-138721
'1418'	'ARX'	170488	15883	0.916004525820094	6.03687385734593e-190	0.55520166794335	0.357256194312218	chrX_24898085_24898585	chrX	24898085	24898585	chrX	25015948	25015948	1	*	84	24898335	117613
'1419'	'ARX'	170493	15883	0.826710844530271	4.59571159865137e-120	0.714364701342533	0.357256194312218	chrX_24990254_24990754	chrX	24990254	24990754	chrX	25015948	25015948	1	*	84	24990504	25444
'1420'	'ASAH1'	78254	14631	0.452928760525531	7.00160561495063e-25	0.619638650670691	0.861711216892469	chr8_18077732_18078232	chr8	18077732	18078232	chr8	18084985	18084985	1	*	54	18077982	7003
'1421'	'ASAH2B'	95319	1825	0.519380616300417	1.33932238240561e-33	0.579374175675442	0.269193213719028	chr10_50740180_50740680	chr10	50740180	50740680	chr10	50739948	50739948	1	*	187	50740430	-482
'1422'	'ASAP1'	83753	15046	0.725186282064562	3.24309306973036e-78	0.998254879713409	0.844501403637251	chr8_130268768_130269268	chr8	130268768	130269268	chr8	130443660	130443660	1	*	469	130269018	174642
'1423'	'ASAP2'	16769	8532	0.474696430625974	1.58440533328363e-27	0.673023204916286	0.910350299035762	chr2_9087032_9087532	chr2	9087032	9087532	chr2	9206765	9206765	1	*	28	9087282	119483
'1424'	'ASAP2'	16781	8532	0.59499057712622	3.09751035376338e-46	0.864738779106936	0.910350299035762	chr2_9177924_9178424	chr2	9177924	9178424	chr2	9206765	9206765	1	*	28	9178174	28591
'1425'	'ASAP3'	2861	242	0.555427871117114	3.24592465723117e-39	0.923064961094761	0.6700231905285	chr1_23366059_23366559	chr1	23366059	23366559	chr1	23484568	23484568	1	*	242	23366309	118259
'1426'	'ASAP3'	2862	242	0.472385813482169	3.0906871024334e-27	0.557718557597609	0.6700231905285	chr1_23366684_23367184	chr1	23366684	23367184	chr1	23484568	23484568	1	*	242	23366934	117634
'1427'	'ASAP3'	2867	242	0.628497532348777	5.28764896225097e-53	0.64623013701786	0.6700231905285	chr1_23370201_23370701	chr1	23370201	23370701	chr1	23484568	23484568	1	*	242	23370451	114117
'1428'	'ASAP3'	2868	242	0.703369980023859	1.26859461825261e-71	0.997321845104736	0.6700231905285	chr1_23370841_23371341	chr1	23370841	23371341	chr1	23484568	23484568	1	*	242	23371091	113477
'1429'	'ASAP3'	2883	242	0.654434299682087	7.57274934550405e-59	0.829185552938195	0.6700231905285	chr1_23530378_23530878	chr1	23530378	23530878	chr1	23484568	23484568	1	*	242	23530628	-46060
'1430'	'ASAP3'	2884	242	0.544652148198575	1.83554552734729e-37	0.931969106187402	0.6700231905285	chr1_23531110_23531610	chr1	23531110	23531610	chr1	23484568	23484568	1	*	242	23531360	-46792
'1431'	'ASAP3'	2894	242	0.572129830932065	4.6310778212781e-42	0.932262839304947	0.6700231905285	chr1_23562257_23562757	chr1	23562257	23562757	chr1	23484568	23484568	1	*	242	23562507	-77939
'1432'	'ASAP3'	2897	242	0.649887002804328	8.86171901545395e-58	0.959119261405196	0.6700231905285	chr1_23567951_23568451	chr1	23567951	23568451	chr1	23484568	23484568	1	*	242	23568201	-83633
'1433'	'ASAP3'	2906	242	0.509492448487788	3.555946359446e-32	0.789260886843636	0.6700231905285	chr1_23637306_23637806	chr1	23637306	23637806	chr1	23484568	23484568	1	*	242	23637556	-152988
'1434'	'ASB1'	29159	9563	0.547522011303208	6.36975551591442e-38	0.915554608442235	0.546930306359087	chr2_238239920_238240420	chr2	238239920	238240420	chr2	238426742	238426742	1	*	1059	238240170	186572
'1435'	'ASB1'	29167	9563	0.471657489003286	3.81068440124032e-27	0.809476636698209	0.546930306359087	chr2_238285733_238286233	chr2	238285733	238286233	chr2	238426742	238426742	1	*	1059	238285983	140759
'1436'	'ASB1'	29169	9563	0.654263502968564	8.31026659014421e-59	0.971536684962592	0.546930306359087	chr2_238288669_238289169	chr2	238288669	238289169	chr2	238426742	238426742	1	*	1059	238288919	137823
'1437'	'ASB1'	29182	9563	0.596619628585335	1.51614808525384e-46	0.946396585784469	0.546930306359087	chr2_238426695_238427195	chr2	238426695	238427195	chr2	238426742	238426742	1	*	1059	238426945	-203
'1438'	'ASB1'	29185	9563	0.458072617599585	1.72827184139273e-25	0.413956354714417	0.546930306359087	chr2_238462736_238463236	chr2	238462736	238463236	chr2	238426742	238426742	1	*	1059	238462986	-36244
'1439'	'ASB16-AS1'	144954	6652	0.567807335007397	2.62030548077448e-41	0.747602619408272	0.621567191504943	chr17_43952705_43953205	chr17	43952705	43953205	chr17	44186717	44186717	1	*	519	43952955	233762
'1440'	'ASB16-AS1'	144994	6652	0.524334258560427	2.48721328252852e-34	0.767835647681524	0.621567191504943	chr17_44142210_44142710	chr17	44142210	44142710	chr17	44186717	44186717	1	*	519	44142460	44257
'1441'	'ASB16-AS1'	145008	6652	0.536760351516956	3.20372620788189e-36	0.570446992691229	0.621567191504943	chr17_44217666_44218166	chr17	44217666	44218166	chr17	44186717	44186717	1	*	519	44217916	-31199
'1442'	'ASB16-AS1'	145009	6652	0.471900820173762	3.55381099762236e-27	0.98594688614098	0.621567191504943	chr17_44218334_44218834	chr17	44218334	44218834	chr17	44186717	44186717	1	*	519	44218584	-31867
'1443'	'ASB16-AS1'	145026	6652	0.469619699596169	6.82946544970657e-27	0.417711531040679	0.621567191504943	chr17_44316152_44316652	chr17	44316152	44316652	chr17	44186717	44186717	1	*	519	44316402	-129685
'1444'	'ASB16-AS1'	145029	6652	0.472930843553086	2.64075771261472e-27	0.740017393608137	0.621567191504943	chr17_44325409_44325909	chr17	44325409	44325909	chr17	44186717	44186717	1	*	519	44325659	-138942
'1445'	'ASB6'	91312	15661	0.541063837301877	6.80446823743964e-37	0.887534772817592	0.6438423044062	chr9_129627882_129628382	chr9	129627882	129628382	chr9	129642169	129642169	1	*	514	129628132	14037
'1446'	'ASB7'	134804	5398	0.557507993331283	1.46635715677138e-39	0.975821732795015	0.377395337483217	chr15_100602064_100602564	chr15	100602064	100602564	chr15	100602534	100602534	1	*	514	100602314	220
'1447'	'ASB8'	112840	3462	0.495686177536567	2.88504459944755e-30	0.862504103624436	0.874466007567436	chr12_48156862_48157362	chr12	48156862	48157362	chr12	48181213	48181213	1	*	271	48157112	24101
'1448'	'ASCL1'	116185	3798	0.553222718909032	7.49673427985428e-39	0.970212006197193	0.922067618698889	chr12_102951716_102952216	chr12	102951716	102952216	chr12	102957686	102957686	1	*	607	102951966	5720
'1449'	'ASCL1'	116198	3798	0.676917570512135	2.08283486153407e-64	0.999435571656482	0.922067618698889	chr12_103012731_103013231	chr12	103012731	103013231	chr12	102957686	102957686	1	*	607	103012981	-55295
'1450'	'ASCL1'	116200	3798	0.590526602780623	2.14981269506544e-45	0.952098463948579	0.922067618698889	chr12_103043489_103043989	chr12	103043489	103043989	chr12	102957686	102957686	1	*	607	103043739	-86053
'1451'	'ASCL1'	116202	3798	0.595168467225834	2.86471727296939e-46	0.978090965114873	0.922067618698889	chr12_103090715_103091215	chr12	103090715	103091215	chr12	102957686	102957686	1	*	607	103090965	-133279
'1452'	'ASF1A'	65339	13619	0.567247225903257	3.270675843597e-41	0.982756138158236	0.808678139875504	chr6_118651407_118651907	chr6	118651407	118651907	chr6	118894220	118894220	1	*	680	118651657	242563
'1453'	'ASF1A'	65351	13619	0.461791205143647	6.1842243476525e-26	0.98535941990589	0.808678139875504	chr6_118893721_118894221	chr6	118893721	118894221	chr6	118894220	118894220	1	*	680	118893971	249
'1454'	'ASF1A'	65356	13619	0.50703555509294	7.89887238813242e-32	0.984754675252121	0.808678139875504	chr6_118934868_118935368	chr6	118934868	118935368	chr6	118894220	118894220	1	*	680	118935118	-40898
'1455'	'ASF1A'	65366	13619	0.501270671391632	4.99389075509119e-31	0.976288250099351	0.808678139875504	chr6_119078532_119079032	chr6	119078532	119079032	chr6	118894220	118894220	1	*	680	119078782	-184562
'1456'	'ASF1A'	65371	13619	0.482226404688066	1.73099319438457e-28	0.281943476533028	0.808678139875504	chr6_119132202_119132702	chr6	119132202	119132702	chr6	118894220	118894220	1	*	680	119132452	-238232
'1457'	'ASF1B'	155274	7684	0.498513060169799	1.19145917962735e-30	0.911891583682261	0.945197119492249	chr19_14090531_14091031	chr19	14090531	14091031	chr19	14136956	14136956	1	*	368	14090781	46175
'1458'	'ASF1B'	155275	7684	0.467304255389259	1.3186323866218e-26	0.935407511504547	0.945197119492249	chr19_14091108_14091608	chr19	14091108	14091608	chr19	14136956	14136956	1	*	368	14091358	45598
'1459'	'ASF1B'	155296	7684	0.491807467725339	9.56518738513397e-30	0.729903759207957	0.945197119492249	chr19_14217311_14217811	chr19	14217311	14217811	chr19	14136956	14136956	1	*	368	14217561	-80605
'1460'	'ASF1B'	155314	7684	0.489866397887205	1.73273292421462e-29	0.866207444694662	0.945197119492249	chr19_14348381_14348881	chr19	14348381	14348881	chr19	14136956	14136956	1	*	368	14348631	-211675
'1461'	'ASH2L'	79574	14736	0.594971684229649	3.1229608902872e-46	0.958814009341865	0.729159038203344	chr8_38105227_38105727	chr8	38105227	38105727	chr8	38105242	38105242	1	*	159	38105477	-235
'1462'	'ASIC1'	113053	3499	0.876248599700542	3.64007311913444e-152	0.929302470237924	0.744354937141462	chr12_49869018_49869518	chr12	49869018	49869518	chr12	50057548	50057548	1	*	308	49869268	188280
'1463'	'ASIC1'	113061	3499	0.568466772523969	2.01533755635965e-41	0.921129778202699	0.744354937141462	chr12_49903640_49904140	chr12	49903640	49904140	chr12	50057548	50057548	1	*	308	49903890	153658
'1464'	'ASIC1'	113074	3499	0.911774651222258	3.69128295895354e-185	0.931277969440237	0.744354937141462	chr12_49979029_49979529	chr12	49979029	49979529	chr12	50057548	50057548	1	*	308	49979279	78269
'1465'	'ASIC1'	113075	3499	0.801210945770559	2.68266404520846e-107	0.869835912617277	0.744354937141462	chr12_49980807_49981307	chr12	49980807	49981307	chr12	50057548	50057548	1	*	308	49981057	76491
'1466'	'ASIC1'	113076	3499	0.615209848798257	3.21217684261242e-50	0.827532584217892	0.744354937141462	chr12_49983859_49984359	chr12	49983859	49984359	chr12	50057548	50057548	1	*	308	49984109	73439
'1467'	'ASIC1'	113077	3499	0.755459052761317	1.66845193197428e-88	0.826075437575953	0.744354937141462	chr12_49984389_49984889	chr12	49984389	49984889	chr12	50057548	50057548	1	*	308	49984639	72909
'1468'	'ASIC1'	113079	3499	0.628496498003446	5.28986240228358e-53	0.351091708086876	0.744354937141462	chr12_50016993_50017493	chr12	50016993	50017493	chr12	50057548	50057548	1	*	308	50017243	40305
'1469'	'ASIC1'	113080	3499	0.777836120929703	3.87867634142191e-97	0.423897204927805	0.744354937141462	chr12_50021201_50021701	chr12	50021201	50021701	chr12	50057548	50057548	1	*	308	50021451	36097
'1470'	'ASIC1'	113086	3499	0.889830966063843	2.09444994658867e-163	0.751542098867112	0.744354937141462	chr12_50052824_50053324	chr12	50052824	50053324	chr12	50057548	50057548	1	*	308	50053074	4474
'1471'	'ASIC1'	113087	3499	0.463475839514789	3.8670784135917e-26	0.80256526922656	0.744354937141462	chr12_50055919_50056419	chr12	50055919	50056419	chr12	50057548	50057548	1	*	308	50056169	1379
'1472'	'ASIC1'	113088	3499	0.571949528750074	4.98135516608694e-42	0.632885438324685	0.744354937141462	chr12_50056543_50057043	chr12	50056543	50057043	chr12	50057548	50057548	1	*	308	50056793	755
'1473'	'ASIC1'	113101	3499	0.455905440911262	3.12453490513469e-25	0.520760020042966	0.744354937141462	chr12_50110638_50111138	chr12	50110638	50111138	chr12	50057548	50057548	1	*	308	50110888	-53340
'1474'	'ASIC4'	27738	9472	0.467318698205875	1.31318888327483e-26	0.952639854400525	0.458928353472477	chr2_219279073_219279573	chr2	219279073	219279573	chr2	219514170	219514170	1	*	968	219279323	234847
'1475'	'ASIC4'	27739	9472	0.741036538714372	2.01761443230268e-83	0.925558812857447	0.458928353472477	chr2_219279589_219280089	chr2	219279589	219280089	chr2	219514170	219514170	1	*	968	219279839	234331
'1476'	'ASIC4'	27745	9472	0.467799392821575	1.146476478161e-26	0.787757664418552	0.458928353472477	chr2_219298622_219299122	chr2	219298622	219299122	chr2	219514170	219514170	1	*	968	219298872	215298
'1477'	'ASIC4'	27747	9472	0.874236087687066	1.34790540911275e-150	0.962010516797503	0.458928353472477	chr2_219309217_219309717	chr2	219309217	219309717	chr2	219514170	219514170	1	*	968	219309467	204703
'1478'	'ASIC4'	27748	9472	0.755378976900016	1.7818452132298e-88	0.484411986614985	0.458928353472477	chr2_219327645_219328145	chr2	219327645	219328145	chr2	219514170	219514170	1	*	968	219327895	186275
'1479'	'ASIC4'	27751	9472	0.782091410320937	6.83452349493413e-99	0.979824566455678	0.458928353472477	chr2_219335410_219335910	chr2	219335410	219335910	chr2	219514170	219514170	1	*	968	219335660	178510
'1480'	'ASIC4'	27759	9472	0.659448007839987	4.80592938656034e-60	0.317053223289005	0.458928353472477	chr2_219400631_219401131	chr2	219400631	219401131	chr2	219514170	219514170	1	*	968	219400881	113289
'1481'	'ASIC4'	27771	9472	0.646536066090521	5.26633018214791e-57	0.363140525379117	0.458928353472477	chr2_219445174_219445674	chr2	219445174	219445674	chr2	219514170	219514170	1	*	968	219445424	68746
'1482'	'ASIC4'	27772	9472	0.487275736266011	3.80756353081155e-29	0.78464754905631	0.458928353472477	chr2_219446035_219446535	chr2	219446035	219446535	chr2	219514170	219514170	1	*	968	219446285	67885
'1483'	'ASIC4'	27779	9472	0.546157087449599	1.05464151557733e-37	0.913187465083196	0.458928353472477	chr2_219460499_219460999	chr2	219460499	219460999	chr2	219514170	219514170	1	*	968	219460749	53421
'1484'	'ASIC4'	27785	9472	0.540710379388648	7.73364943783246e-37	0.676501926543683	0.458928353472477	chr2_219486327_219486827	chr2	219486327	219486827	chr2	219514170	219514170	1	*	968	219486577	27593
'1485'	'ASIC4'	27793	9472	0.556174567770828	2.44277973265091e-39	0.492026009779585	0.458928353472477	chr2_219506820_219507320	chr2	219506820	219507320	chr2	219514170	219514170	1	*	968	219507070	7100
'1486'	'ASIC4'	27798	9472	0.666664252345609	8.22049263643432e-62	0.650952904790154	0.458928353472477	chr2_219511512_219512012	chr2	219511512	219512012	chr2	219514170	219514170	1	*	968	219511762	2408
'1487'	'ASIC4'	27799	9472	0.635260895988702	1.79288162100495e-54	0.923024644784509	0.458928353472477	chr2_219512818_219513318	chr2	219512818	219513318	chr2	219514170	219514170	1	*	968	219513068	1102
'1488'	'ASIC4'	27800	9472	0.662445603359301	9.00646429440247e-61	0.869202370599043	0.458928353472477	chr2_219514142_219514642	chr2	219514142	219514642	chr2	219514170	219514170	1	*	968	219514392	-222
'1489'	'ASIC4'	27801	9472	0.693925795492617	5.90352698029622e-69	0.45754404556895	0.458928353472477	chr2_219520654_219521154	chr2	219520654	219521154	chr2	219514170	219514170	1	*	968	219520904	-6734
'1490'	'ASIC4'	27802	9472	0.658233884921505	9.39577394296786e-60	0.938523386339682	0.458928353472477	chr2_219521179_219521679	chr2	219521179	219521679	chr2	219514170	219514170	1	*	968	219521429	-7259
'1491'	'ASIC4'	27805	9472	0.659812464969769	3.92395693623514e-60	0.666578354748973	0.458928353472477	chr2_219525837_219526337	chr2	219525837	219526337	chr2	219514170	219514170	1	*	968	219526087	-11917
'1492'	'ASIC4'	27814	9472	0.628708243987011	4.76669933738371e-53	0.741837387042338	0.458928353472477	chr2_219551354_219551854	chr2	219551354	219551854	chr2	219514170	219514170	1	*	968	219551604	-37434
'1493'	'ASL'	71810	14078	0.516185945056736	3.9066257591137e-33	0.97255611166466	0.567130477236665	chr7_66075563_66076063	chr7	66075563	66076063	chr7	66075798	66075798	1	*	259	66075813	-15
'1494'	'ASNA1'	155013	7645	0.528272893590303	6.38794563943234e-35	0.974376105098861	0.681130233125839	chr19_12681091_12681591	chr19	12681091	12681591	chr19	12737139	12737139	1	*	329	12681341	55798
'1495'	'ASNA1'	155084	7645	0.520333610769534	9.71955125418546e-34	0.920064275717486	0.681130233125839	chr19_12983417_12983917	chr19	12983417	12983917	chr19	12737139	12737139	1	*	329	12983667	-246528
'1496'	'ASNS'	73478	14214	0.464207106482379	3.15228715894572e-26	0.482891485771222	0.90943488343708	chr7_97871566_97872066	chr7	97871566	97872066	chr7	97872542	97872542	1	*	395	97871816	726
'1497'	'ASNS'	73479	14214	0.508467416021217	4.96683277227258e-32	0.983833159589234	0.90943488343708	chr7_97872253_97872753	chr7	97872253	97872753	chr7	97872542	97872542	1	*	395	97872503	39
'1498'	'ASNS'	73487	14214	0.711103279222201	6.86099818350721e-74	0.667119745200919	0.90943488343708	chr7_98051066_98051566	chr7	98051066	98051566	chr7	97872542	97872542	1	*	395	98051316	-178774
'1499'	'ASNS'	73488	14214	0.521792061720332	5.92826704443399e-34	0.68679986407644	0.90943488343708	chr7_98080214_98080714	chr7	98080214	98080714	chr7	97872542	97872542	1	*	395	98080464	-207922
'1500'	'ASNSD1'	26020	9304	0.543349372828916	2.95898975360879e-37	0.770006968962201	0.786891248626877	chr2_189577040_189577540	chr2	189577040	189577540	chr2	189661385	189661385	1	*	800	189577290	84095
'1501'	'ASPHD1'	137302	5735	0.502477723670513	3.40224061680554e-31	0.578072534801615	0.829183449285976	chr16_29678853_29679353	chr16	29678853	29679353	chr16	29900375	29900375	1	*	329	29679103	221272
'1502'	'ASPHD1'	137303	5735	0.524411167203512	2.42218873670342e-34	0.756506764500913	0.829183449285976	chr16_29679380_29679880	chr16	29679380	29679880	chr16	29900375	29900375	1	*	329	29679630	220745
'1503'	'ASPHD1'	137327	5735	0.553969404549048	5.65174512533196e-39	0.928507662978684	0.829183449285976	chr16_29807556_29808056	chr16	29807556	29808056	chr16	29900375	29900375	1	*	329	29807806	92569
'1504'	'ASPHD1'	137338	5735	0.850284619786206	7.13511951372416e-134	0.782407114100917	0.829183449285976	chr16_29825464_29825964	chr16	29825464	29825964	chr16	29900375	29900375	1	*	329	29825714	74661
'1505'	'ASPHD1'	137345	5735	0.752059204654246	2.84393405035845e-87	0.547230557459381	0.829183449285976	chr16_29898135_29898635	chr16	29898135	29898635	chr16	29900375	29900375	1	*	329	29898385	1990
'1506'	'ASPHD1'	137346	5735	0.843199990927047	1.71035332810466e-129	0.964343103319184	0.829183449285976	chr16_29899037_29899537	chr16	29899037	29899537	chr16	29900375	29900375	1	*	329	29899287	1088
'1507'	'ASPHD1'	137347	5735	0.664655695185195	2.58528644068398e-61	0.968576315895569	0.829183449285976	chr16_29900333_29900833	chr16	29900333	29900833	chr16	29900375	29900375	1	*	329	29900583	-208
'1508'	'ASPHD1'	137360	5735	0.498356859460787	1.25132806288685e-30	0.504322484406227	0.829183449285976	chr16_30010214_30010714	chr16	30010214	30010714	chr16	29900375	29900375	1	*	329	30010464	-110089
'1509'	'ASPHD1'	137366	5735	0.625700535290969	2.08932570099423e-52	0.638898328025019	0.829183449285976	chr16_30029948_30030448	chr16	30029948	30030448	chr16	29900375	29900375	1	*	329	30030198	-129823
'1510'	'ASPHD1'	137379	5735	0.727284866656836	6.92913283026899e-79	0.574806913671261	0.829183449285976	chr16_30069525_30070025	chr16	30069525	30070025	chr16	29900375	29900375	1	*	329	30069775	-169400
'1511'	'ASPHD1'	137382	5735	0.521503836235913	6.53818147907509e-34	0.483645976720211	0.829183449285976	chr16_30091102_30091602	chr16	30091102	30091602	chr16	29900375	29900375	1	*	329	30091352	-190977
'1512'	'ASPM'	12583	1320	0.605206145509746	3.27412718475176e-48	0.796661809511194	0.998291224215794	chr1_196912211_196912711	chr1	196912211	196912711	chr1	197146694	197146694	1	*	1320	196912461	234233
'1513'	'ASPM'	12589	1320	0.628256421746251	5.95583162372676e-53	0.637003461443209	0.998291224215794	chr1_197174067_197174567	chr1	197174067	197174567	chr1	197146694	197146694	1	*	1320	197174317	-27623
'1514'	'ASPM'	12597	1320	0.603952227570609	5.77839379129774e-48	0.833366930258543	0.998291224215794	chr1_197304577_197305077	chr1	197304577	197305077	chr1	197146694	197146694	1	*	1320	197304827	-158133
'1515'	'ASPM'	12602	1320	0.451362276547953	1.06681589001777e-24	0.543895822654311	0.998291224215794	chr1_197384760_197385260	chr1	197384760	197385260	chr1	197146694	197146694	1	*	1320	197385010	-238316
'1516'	'ASPSCR1'	149042	7046	0.462831349086816	4.62799097743587e-26	0.862878469362484	0.649945075064079	chr17_82103483_82103983	chr17	82103483	82103983	chr17	81976807	81976807	1	*	913	82103733	-126926
'1517'	'ASPSCR1'	149046	7046	0.481303795128117	2.27629332816472e-28	0.711340978073687	0.649945075064079	chr17_82118739_82119239	chr17	82118739	82119239	chr17	81976807	81976807	1	*	913	82118989	-142182
'1518'	'ASS1'	91397	15672	0.466236414459326	1.7820276046162e-26	0.295161466822556	0.52264127914073	chr9_130243618_130244118	chr9	130243618	130244118	chr9	130444929	130444929	1	*	525	130243868	201061
'1519'	'ASS1'	91399	15672	0.458034469184152	1.74642680680168e-25	0.796373835866542	0.52264127914073	chr9_130265438_130265938	chr9	130265438	130265938	chr9	130444929	130444929	1	*	525	130265688	179241
'1520'	'ASS1'	91422	15672	0.570565961151423	8.69851236615673e-42	0.775956504460712	0.52264127914073	chr9_130461118_130461618	chr9	130461118	130461618	chr9	130444929	130444929	1	*	525	130461368	-16439
'1521'	'ASS1'	91429	15672	0.46704719478122	1.4183305039631e-26	0.96711916925363	0.52264127914073	chr9_130478656_130479156	chr9	130478656	130479156	chr9	130444929	130444929	1	*	525	130478906	-33977
'1522'	'ASS1'	91449	15672	0.462096179751519	5.67772054183402e-26	0.390538337931313	0.52264127914073	chr9_130608229_130608729	chr9	130608229	130608729	chr9	130444929	130444929	1	*	525	130608479	-163550
'1523'	'ASS1'	91454	15672	0.455844725735023	3.17630045764304e-25	0.660841919747505	0.52264127914073	chr9_130660438_130660938	chr9	130660438	130660938	chr9	130444929	130444929	1	*	525	130660688	-215759
'1524'	'ASS1'	91455	15672	0.491655244403286	1.00220176868749e-29	0.858443675234843	0.52264127914073	chr9_130661169_130661669	chr9	130661169	130661669	chr9	130444929	130444929	1	*	525	130661419	-216490
'1525'	'ASS1'	91461	15672	0.46783552253215	1.13472449506137e-26	0.466344520149516	0.52264127914073	chr9_130666546_130667046	chr9	130666546	130667046	chr9	130444929	130444929	1	*	525	130666796	-221867
'1526'	'ASS1'	91467	15672	0.473525240456165	2.22411152433256e-27	0.860027530280429	0.52264127914073	chr9_130689934_130690434	chr9	130689934	130690434	chr9	130444929	130444929	1	*	525	130690184	-245255
'1527'	'ASTN2'	89874	15548	0.533403956589506	1.05495889526056e-35	0.846988083650584	0.309532527767606	chr9_117374288_117374788	chr9	117374288	117374788	chr9	117415070	117415070	1	*	401	117374538	40532
'1528'	'ASXL1'	161272	9757	0.525227753393847	1.82976755481114e-34	0.715176787020452	0.868302209202978	chr20_32127464_32127964	chr20	32127464	32127964	chr20	32358344	32358344	1	*	162	32127714	230630
'1529'	'ASXL1'	161274	9757	0.534580151741361	6.95582319366381e-36	0.60777989598392	0.868302209202978	chr20_32168433_32168933	chr20	32168433	32168933	chr20	32358344	32358344	1	*	162	32168683	189661
'1530'	'ASXL1'	161289	9757	0.721747773009152	3.89599147190582e-77	0.781571990531427	0.868302209202978	chr20_32368793_32369293	chr20	32368793	32369293	chr20	32358344	32358344	1	*	162	32369043	-10699
'1531'	'ASXL2'	17839	8606	0.529117275946258	4.75793789989582e-35	0.43470197607515	0.546564140119614	chr2_25686099_25686599	chr2	25686099	25686599	chr2	25878516	25878516	1	*	102	25686349	192167
'1532'	'ASXL2'	17841	8606	0.636807760008069	8.18328428351517e-55	0.549171499824336	0.546564140119614	chr2_25699217_25699717	chr2	25699217	25699717	chr2	25878516	25878516	1	*	102	25699467	179049
'1533'	'ASXL2'	17851	8606	0.477045397965128	7.99091809151469e-28	0.951689541373174	0.546564140119614	chr2_25878384_25878884	chr2	25878384	25878884	chr2	25878516	25878516	1	*	102	25878634	-118
'1534'	'ASXL2'	17859	8606	0.471091922674826	4.48246906584126e-27	0.485494767518877	0.546564140119614	chr2_25977128_25977628	chr2	25977128	25977628	chr2	25878516	25878516	1	*	102	25977378	-98862
'1535'	'ATAD2B'	17687	8585	0.519500480735142	1.28661621018367e-33	0.979340770732663	0.717563773953375	chr2_24047189_24047689	chr2	24047189	24047689	chr2	23927114	23927114	1	*	81	24047439	-120325
'1536'	'ATAD3B'	125	31	0.548641353884808	4.20048785064306e-38	0.284592834063826	0.772610765287441	chr1_1239879_1240379	chr1	1239879	1240379	chr1	1471769	1471769	1	*	31	1240129	231640
'1537'	'ATAD3B'	144	31	0.498016522738967	1.3922455804252e-30	0.730462428078582	0.772610765287441	chr1_1307135_1307635	chr1	1307135	1307635	chr1	1471769	1471769	1	*	31	1307385	164384
'1538'	'ATAD3B'	158	31	0.466769302823634	1.5341776001974e-26	0.963317917144223	0.772610765287441	chr1_1349266_1349766	chr1	1349266	1349766	chr1	1471769	1471769	1	*	31	1349516	122253
'1539'	'ATAD3B'	159	31	0.486748094125013	4.46419363634732e-29	0.509016454814055	0.772610765287441	chr1_1353680_1354180	chr1	1353680	1354180	chr1	1471769	1471769	1	*	31	1353930	117839
'1540'	'ATAD3B'	176	31	0.494180987450945	4.60314224104982e-30	0.396643379197936	0.772610765287441	chr1_1401928_1402428	chr1	1401928	1402428	chr1	1471769	1471769	1	*	31	1402178	69591
'1541'	'ATAD3B'	196	31	0.469001616310897	8.14796132535166e-27	0.938506107921003	0.772610765287441	chr1_1435414_1435914	chr1	1435414	1435914	chr1	1471769	1471769	1	*	31	1435664	36105
'1542'	'ATAD3B'	215	31	0.459479347091266	1.17410500728252e-25	0.957086167473953	0.772610765287441	chr1_1574390_1574890	chr1	1574390	1574890	chr1	1471769	1471769	1	*	31	1574640	-102871
'1543'	'ATAD3C'	189	30	0.497423394186659	1.67687311354714e-30	0.975689264918475	0.289576467716343	chr1_1426877_1427377	chr1	1426877	1427377	chr1	1449689	1449689	1	*	30	1427127	22562
'1544'	'ATAD5'	143601	6470	0.510117296919111	2.89983698252024e-32	0.622524146590104	0.964176736238252	chr17_31032583_31033083	chr17	31032583	31033083	chr17	30831970	30831970	1	*	337	31032833	-200863
'1545'	'ATAT1'	60668	13148	0.522285720000764	5.00882906977015e-34	0.596214874414694	0.875991700231905	chr6_30680049_30680549	chr6	30680049	30680549	chr6	30626842	30626842	1	*	209	30680299	-53457
'1546'	'ATAT1'	60671	13148	0.499235272295561	9.4919834869128e-31	0.499340540353747	0.875991700231905	chr6_30683176_30683676	chr6	30683176	30683676	chr6	30626842	30626842	1	*	209	30683426	-56584
'1547'	'ATAT1'	60676	13148	0.594680289372676	3.54606941808313e-46	0.982168671923146	0.875991700231905	chr6_30687063_30687563	chr6	30687063	30687563	chr6	30626842	30626842	1	*	209	30687313	-60471
'1548'	'ATAT1'	60686	13148	0.762754555272326	3.25063809086052e-91	0.952968144355429	0.875991700231905	chr6_30730441_30730941	chr6	30730441	30730941	chr6	30626842	30626842	1	*	209	30730691	-103849
'1549'	'ATCAY'	153858	7432	0.675948124086667	3.69565388764116e-64	0.822153236535792	0.981081410960576	chr19_3655683_3656183	chr19	3655683	3656183	chr19	3879864	3879864	1	*	116	3655933	223931
'1550'	'ATCAY'	153859	7432	0.454090584157506	5.1149169033417e-25	0.840289816675978	0.981081410960576	chr19_3665773_3666273	chr19	3665773	3666273	chr19	3879864	3879864	1	*	116	3666023	213841
'1551'	'ATCAY'	153860	7432	0.698406312000807	3.30550026948354e-70	0.923531478399097	0.981081410960576	chr19_3668941_3669441	chr19	3668941	3669441	chr19	3879864	3879864	1	*	116	3669191	210673
'1552'	'ATCAY'	153861	7432	0.616049009102397	2.16150557500512e-50	0.594757727772754	0.981081410960576	chr19_3670098_3670598	chr19	3670098	3670598	chr19	3879864	3879864	1	*	116	3670348	209516
'1553'	'ATCAY'	153862	7432	0.662418283537831	9.14596972727858e-61	0.308782620214598	0.981081410960576	chr19_3671067_3671567	chr19	3671067	3671567	chr19	3879864	3879864	1	*	116	3671317	208547
'1554'	'ATCAY'	153863	7432	0.795090390668303	1.65443891047177e-104	0.782009710471298	0.981081410960576	chr19_3671598_3672098	chr19	3671598	3672098	chr19	3879864	3879864	1	*	116	3671848	208016
'1555'	'ATCAY'	153865	7432	0.545984291365719	1.12424857299232e-37	0.292586982439367	0.981081410960576	chr19_3681709_3682209	chr19	3681709	3682209	chr19	3879864	3879864	1	*	116	3681959	197905
'1556'	'ATCAY'	153866	7432	0.572624694586426	3.7941849346975e-42	0.407822516083328	0.981081410960576	chr19_3682785_3683285	chr19	3682785	3683285	chr19	3879864	3879864	1	*	116	3683035	196829
'1557'	'ATCAY'	153868	7432	0.697409569427046	6.31450827904219e-70	0.272682244121018	0.981081410960576	chr19_3684132_3684632	chr19	3684132	3684632	chr19	3879864	3879864	1	*	116	3684382	195482
'1558'	'ATCAY'	153871	7432	0.774090723623964	1.26768199816498e-95	0.868793448023637	0.981081410960576	chr19_3693215_3693715	chr19	3693215	3693715	chr19	3879864	3879864	1	*	116	3693465	186399
'1559'	'ATCAY'	153872	7432	0.598346560377332	7.0783231360966e-47	0.312244063423316	0.981081410960576	chr19_3698332_3698832	chr19	3698332	3698832	chr19	3879864	3879864	1	*	116	3698582	181282
'1560'	'ATCAY'	153873	7432	0.561342094356655	3.33098653911629e-40	0.458753534876488	0.981081410960576	chr19_3699380_3699880	chr19	3699380	3699880	chr19	3879864	3879864	1	*	116	3699630	180234
'1561'	'ATCAY'	153879	7432	0.533459991275583	1.03408544366145e-35	0.422509171960582	0.981081410960576	chr19_3721896_3722396	chr19	3721896	3722396	chr19	3879864	3879864	1	*	116	3722146	157718
'1562'	'ATCAY'	153888	7432	0.521014746601524	7.71860641377667e-34	0.380280716708807	0.981081410960576	chr19_3783549_3784049	chr19	3783549	3784049	chr19	3879864	3879864	1	*	116	3783799	96065
'1563'	'ATCAY'	153897	7432	0.720388101461889	1.02917869373142e-76	0.269307193005696	0.981081410960576	chr19_3826038_3826538	chr19	3826038	3826538	chr19	3879864	3879864	1	*	116	3826288	53576
'1564'	'ATCAY'	153904	7432	0.609979881576089	3.68478980129571e-49	0.953423142713979	0.981081410960576	chr19_3880386_3880886	chr19	3880386	3880886	chr19	3879864	3879864	1	*	116	3880636	-772
'1565'	'ATCAY'	153905	7432	0.530131473427638	3.33892860699845e-35	0.760014283492775	0.981081410960576	chr19_3880953_3881453	chr19	3880953	3881453	chr19	3879864	3879864	1	*	116	3881203	-1339
'1566'	'ATCAY'	153906	7432	0.737916701950687	2.28010773922753e-82	0.905181797761869	0.981081410960576	chr19_3881509_3882009	chr19	3881509	3882009	chr19	3879864	3879864	1	*	116	3881759	-1895
'1567'	'ATCAY'	153908	7432	0.452103435391687	8.74295178416193e-25	0.616396067431909	0.981081410960576	chr19_3933348_3933848	chr19	3933348	3933848	chr19	3879864	3879864	1	*	116	3933598	-53734
'1568'	'ATCAY'	153924	7432	0.456792572173744	2.45320523803176e-25	0.311610521405081	0.981081410960576	chr19_3999095_3999595	chr19	3999095	3999595	chr19	3879864	3879864	1	*	116	3999345	-119481
'1569'	'ATCAY'	153930	7432	0.656550629933468	2.37449178835834e-59	0.350078040857701	0.981081410960576	chr19_4044836_4045336	chr19	4044836	4045336	chr19	3879864	3879864	1	*	116	4045086	-165222
'1570'	'ATCAY'	153931	7432	0.800288141560041	7.19961501331348e-107	0.783939133890466	0.981081410960576	chr19_4058837_4059337	chr19	4058837	4059337	chr19	3879864	3879864	1	*	116	4059087	-179223
'1571'	'ATF1'	113146	3507	0.504486295164515	1.79228939792423e-31	0.538965713857868	0.460454046136946	chr12_50922792_50923292	chr12	50922792	50923292	chr12	50763710	50763710	1	*	316	50923042	-159332
'1572'	'ATF2'	25390	9256	0.450562337092478	1.32223317871282e-24	0.430941040275994	0.714024166971805	chr2_175329020_175329520	chr2	175329020	175329520	chr2	175168382	175168382	1	*	752	175329270	-160888
'1573'	'ATF4'	168482	10464	0.598828868522501	5.71649082120215e-47	0.826507398042931	0.89283534724765	chr22_39520837_39521337	chr22	39520837	39521337	chr22	39519695	39519695	1	*	261	39521087	-1392
'1574'	'ATF4'	168493	10464	0.702726509073838	1.94677649124457e-71	0.590806729368128	0.89283534724765	chr22_39543075_39543575	chr22	39543075	39543575	chr22	39519695	39519695	1	*	261	39543325	-23630
'1575'	'ATF4'	168496	10464	0.51697980182408	2.99858932878145e-33	0.817706923462365	0.89283534724765	chr22_39557404_39557904	chr22	39557404	39557904	chr22	39519695	39519695	1	*	261	39557654	-37959
'1576'	'ATF4'	168499	10464	0.451893472489321	9.24871825037904e-25	0.737177973471868	0.89283534724765	chr22_39592078_39592578	chr22	39592078	39592578	chr22	39519695	39519695	1	*	261	39592328	-72633
'1577'	'ATF4'	168504	10464	0.497690657938381	1.54276416081264e-30	0.487568177760371	0.89283534724765	chr22_39624152_39624652	chr22	39624152	39624652	chr22	39519695	39519695	1	*	261	39624402	-104707
'1578'	'ATF4'	168519	10464	0.69059566789265	4.86386986083457e-68	0.791985117522044	0.89283534724765	chr22_39703792_39704292	chr22	39703792	39704292	chr22	39519695	39519695	1	*	261	39704042	-184347
'1579'	'ATF4'	168525	10464	0.453500295422878	5.99949342191252e-25	0.386374239029644	0.89283534724765	chr22_39725366_39725866	chr22	39725366	39725866	chr22	39519695	39519695	1	*	261	39725616	-205921
'1580'	'ATF5'	158635	8282	0.520394674950644	9.51968741546684e-34	0.540111848963583	0.59508116684975	chr19_49689707_49690207	chr19	49689707	49690207	chr19	49928702	49928702	1	*	966	49689957	238745
'1581'	'ATF5'	158691	8282	0.544049336083146	2.28811902710594e-37	0.992409014726972	0.59508116684975	chr19_49987116_49987616	chr19	49987116	49987616	chr19	49928702	49928702	1	*	966	49987366	-58664
'1582'	'ATF5'	158693	8282	0.46780174915712	1.14573344408165e-26	0.831040103209754	0.59508116684975	chr19_50024729_50025229	chr19	50024729	50025229	chr19	49928702	49928702	1	*	966	50024979	-96277
'1583'	'ATF7'	113475	3548	0.505181513441575	1.43493146869001e-31	0.971277508682405	0.461735627975101	chr12_53727335_53727835	chr12	53727335	53727835	chr12	53626410	53626410	1	*	357	53727585	-101175
'1584'	'ATF7IP'	111461	3344	0.555065358611609	3.72668793706448e-39	0.887655721748346	0.818137434395215	chr12_14417678_14418178	chr12	14417678	14418178	chr12	14365632	14365632	1	*	153	14417928	-52296
'1585'	'ATG101'	113293	3524	0.462312409282785	5.34834351675109e-26	0.875641461293462	0.771085072622971	chr12_52162897_52163397	chr12	52162897	52163397	chr12	52069246	52069246	1	*	333	52163147	-93901
'1586'	'ATG12'	53647	12511	0.455397893898051	3.58811712008944e-25	0.711392813329724	0.682900036616624	chr5_115794360_115794860	chr5	115794360	115794860	chr5	115841858	115841858	1	*	369	115794610	47248
'1587'	'ATG13'	104049	2553	0.560189604971217	5.20852696724857e-40	0.553928824433988	0.575613328451117	chr11_46462912_46463412	chr11	46462912	46463412	chr11	46617527	46617527	1	*	282	46463162	154365
'1588'	'ATG16L1'	28673	9536	0.451004303239858	1.17443773656384e-24	0.601467513693147	0.409190772610765	chr2_233450561_233451061	chr2	233450561	233451061	chr2	233210051	233210051	1	*	1032	233450811	-240760
'1589'	'ATG2B'	128173	4805	0.659434224216711	4.84293947689183e-60	0.937734338553336	0.504882216526303	chr14_96554211_96554711	chr14	96554211	96554711	chr14	96363870	96363870	1	*	458	96554461	-190591
'1590'	'ATG3'	35143	11099	0.59777650260548	9.10862277454159e-47	0.40634809102271	0.711216892469181	chr3_112604543_112605043	chr3	112604543	112605043	chr3	112562046	112562046	1	*	509	112604793	-42747
'1591'	'ATG4A'	172265	16182	0.616216541402143	1.99756590417327e-50	0.570435473745443	0.39436103991212	chrX_108222274_108222774	chrX	108222274	108222774	chrX	108091668	108091668	1	*	383	108222524	-130856
'1592'	'ATG4B'	29399	9588	0.485782706654757	5.96842389605948e-29	0.974427940354899	0.67051141218113	chr2_241610162_241610662	chr2	241610162	241610662	chr2	241637213	241637213	1	*	1084	241610412	26801
'1593'	'ATG5'	64552	13552	0.54109663052351	6.72482589356128e-37	0.972118391724789	0.708409617966557	chr6_106446597_106447097	chr6	106446597	106447097	chr6	106325820	106325820	1	*	613	106446847	-121027
'1594'	'ATL1'	125106	4521	0.505629316850619	1.24200487551188e-31	0.953043017503038	0.899121201025265	chr14_50311993_50312493	chr14	50311993	50312493	chr14	50532509	50532509	1	*	174	50312243	220266
'1595'	'ATL1'	125111	4521	0.579962455776694	1.8765111302232e-43	0.662391217955733	0.899121201025265	chr14_50335870_50336370	chr14	50335870	50336370	chr14	50532509	50532509	1	*	174	50336120	196389
'1596'	'ATL3'	104820	2677	0.482177377043168	1.75656769553116e-28	0.485183755982652	0.438789210301477	chr11_63518515_63519015	chr11	63518515	63519015	chr11	63671921	63671921	1	*	406	63518765	153156
'1597'	'ATL3'	104845	2677	0.460627618932807	8.54482981565624e-26	0.333450442615492	0.438789210301477	chr11_63765185_63765685	chr11	63765185	63765685	chr11	63671921	63671921	1	*	406	63765435	-93514
'1598'	'ATL3'	104853	2677	0.50855311155021	4.83123614027542e-32	0.294314824307279	0.438789210301477	chr11_63770178_63770678	chr11	63770178	63770678	chr11	63671921	63671921	1	*	406	63770428	-98507
'1599'	'ATL3'	104888	2677	0.606921281216285	1.49939673128655e-48	0.71699102098176	0.438789210301477	chr11_63921020_63921520	chr11	63921020	63921520	chr11	63671921	63671921	1	*	406	63921270	-249349
'1600'	'ATM'	107951	3012	0.67366152119964	1.4221603925562e-63	0.987738082210716	0.893506652020017	chr11_108115784_108116284	chr11	108115784	108116284	chr11	108222484	108222484	1	*	741	108116034	106450
'1601'	'ATMIN'	139963	6044	0.453321640671314	6.29541277194654e-25	0.980596335823345	0.87324545343586	chr16_81096212_81096712	chr16	81096212	81096712	chr16	81035847	81035847	1	*	638	81096462	-60615
'1602'	'ATN1'	110925	3267	0.473896348992081	1.99733329162714e-27	0.66132571547052	0.535335042109118	chr12_6703642_6704142	chr12	6703642	6704142	chr12	6924463	6924463	1	*	76	6703892	220571
'1603'	'ATN1'	110947	3267	0.583639484057449	4.03817813401961e-44	0.300615687652266	0.535335042109118	chr12_6780748_6781248	chr12	6780748	6781248	chr12	6924463	6924463	1	*	76	6780998	143465
'1604'	'ATN1'	110962	3267	0.534882445504553	6.25203568719195e-36	0.98083247421196	0.535335042109118	chr12_6839751_6840251	chr12	6839751	6840251	chr12	6924463	6924463	1	*	76	6840001	84462
'1605'	'ATN1'	110964	3267	0.533595608189919	9.85803039280774e-36	0.373023780863575	0.535335042109118	chr12_6841080_6841580	chr12	6841080	6841580	chr12	6924463	6924463	1	*	76	6841330	83133
'1606'	'ATN1'	111011	3267	0.569491087612061	1.33894229216976e-41	0.458822648551205	0.535335042109118	chr12_7032753_7033253	chr12	7032753	7033253	chr12	6924463	6924463	1	*	76	7033003	-108540
'1607'	'ATN1'	111023	3267	0.546899306277574	8.01761436935606e-38	0.530493529232205	0.535335042109118	chr12_7132561_7133061	chr12	7132561	7133061	chr12	6924463	6924463	1	*	76	7132811	-208348
'1608'	'ATOH7'	95931	1859	0.529046550717439	4.87680317553565e-35	0.756057525615256	0.279140729891371	chr10_68251009_68251509	chr10	68251009	68251509	chr10	68232103	68232103	1	*	221	68251259	-19156
'1609'	'ATOH7'	95932	1859	0.511965874453615	1.58179417679319e-32	0.862676887811228	0.279140729891371	chr10_68252111_68252611	chr10	68252111	68252611	chr10	68232103	68232103	1	*	221	68252361	-20258
'1610'	'ATOH7'	95943	1859	0.583940282649977	3.55738791980068e-44	0.553306801361539	0.279140729891371	chr10_68403663_68404163	chr10	68403663	68404163	chr10	68232103	68232103	1	*	221	68403913	-171810
'1611'	'ATOH8'	21287	8927	0.50907233613448	4.07911061498749e-32	0.956585093332258	0.469425119004028	chr2_85765230_85765730	chr2	85765230	85765730	chr2	85751344	85751344	1	*	423	85765480	-14136
'1612'	'ATOX1'	56168	12780	0.555301008809247	3.40623885396448e-39	0.278044313384439	0.876968143537166	chr5_151534271_151534771	chr5	151534271	151534771	chr5	151772532	151772532	1	*	638	151534521	238011
'1613'	'ATOX1'	56173	12780	0.514000604526015	8.08105545464118e-33	0.801171476786445	0.876968143537166	chr5_151592861_151593361	chr5	151592861	151593361	chr5	151772532	151772532	1	*	638	151593111	179421
'1614'	'ATOX1'	56175	12780	0.454555579730694	4.50836987809551e-25	0.475127716311403	0.876968143537166	chr5_151601347_151601847	chr5	151601347	151601847	chr5	151772532	151772532	1	*	638	151601597	170935
'1615'	'ATP10A'	129361	4899	0.505646877081505	1.23512230637642e-31	0.937947439050378	0.412425241059441	chr15_25985106_25985606	chr15	25985106	25985606	chr15	25865172	25865172	1	*	15	25985356	-120184
'1616'	'ATP10D'	42697	11708	0.661346030382484	1.67004628703715e-60	0.914661890143814	0.63834981081411	chr4_47238334_47238834	chr4	47238334	47238834	chr4	47485288	47485288	1	*	187	47238584	246704
'1617'	'ATP11C'	173147	16304	0.504951608208946	1.54450093161256e-31	0.530723908147926	0.726046625167826	chrX_139912862_139913362	chrX	139912862	139913362	chrX	139945276	139945276	1	*	505	139913112	32164
'1618'	'ATP11C'	173148	16304	0.56744620540587	3.02356931821148e-41	0.315221710909018	0.726046625167826	chrX_139924037_139924537	chrX	139924037	139924537	chrX	139945276	139945276	1	*	505	139924287	20989
'1619'	'ATP11C'	173160	16304	0.563111190795767	1.67026014744612e-40	0.309721414296164	0.726046625167826	chrX_140112860_140113360	chrX	140112860	140113360	chrX	139945276	139945276	1	*	505	140113110	-167834
'1620'	'ATP13A2'	2071	183	0.454539728698383	4.52760135160455e-25	0.642129392318015	0.586842426461614	chr1_16900694_16901194	chr1	16900694	16901194	chr1	17011928	17011928	1	*	183	16900944	110984
'1621'	'ATP13A2'	2090	183	0.754935947076748	2.5855325658499e-88	0.901674278770007	0.586842426461614	chr1_16938700_16939200	chr1	16938700	16939200	chr1	17011928	17011928	1	*	183	16938950	72978
'1622'	'ATP13A2'	2098	183	0.735132373594844	1.93064668031559e-81	0.778749848813837	0.586842426461614	chr1_16978569_16979069	chr1	16978569	16979069	chr1	17011928	17011928	1	*	183	16978819	33109
'1623'	'ATP13A2'	2107	183	0.638461728262833	3.51362542372658e-55	0.445973264526831	0.586842426461614	chr1_17023017_17023517	chr1	17023017	17023517	chr1	17011928	17011928	1	*	183	17023267	-11339
'1624'	'ATP13A2'	2112	183	0.507429987776976	6.95191952324054e-32	0.844632459237331	0.586842426461614	chr1_17059588_17060088	chr1	17059588	17060088	chr1	17011928	17011928	1	*	183	17059838	-47910
'1625'	'ATP13A2'	2114	183	0.4654344003488	2.23337286093873e-26	0.294706468464006	0.586842426461614	chr1_17118207_17118707	chr1	17118207	17118707	chr1	17011928	17011928	1	*	183	17118457	-106529
'1626'	'ATP13A2'	2127	183	0.485143284225088	7.23606143272506e-29	0.606282433031729	0.586842426461614	chr1_17240954_17241454	chr1	17240954	17241454	chr1	17011928	17011928	1	*	183	17241204	-229276
'1627'	'ATP1A1'	9286	891	0.470206865653842	5.77465057936932e-27	0.764155344502871	0.694556328573172	chr1_116457947_116458447	chr1	116457947	116458447	chr1	116372668	116372668	1	*	891	116458197	-85529
'1628'	'ATP1A2'	10784	1145	0.625263651844344	2.58831405303836e-52	0.803838112735922	0.966007567435616	chr1_160115435_160115935	chr1	160115435	160115935	chr1	160115759	160115759	1	*	1145	160115685	74
'1629'	'ATP1A3'	157413	8065	0.548401470978175	4.59228604473563e-38	0.33000051835256	0.980227023068473	chr19_41882003_41882503	chr19	41882003	41882503	chr19	41997497	41997497	1	*	749	41882253	115244
'1630'	'ATP1A3'	157438	8065	0.607298890169943	1.26224132988004e-48	0.520316540630201	0.980227023068473	chr19_41992960_41993460	chr19	41992960	41993460	chr19	41997497	41997497	1	*	749	41993210	4287
'1631'	'ATP1A3'	157441	8065	0.804329238344987	9.47496254118664e-109	0.984576131592437	0.980227023068473	chr19_41995892_41996392	chr19	41995892	41996392	chr19	41997497	41997497	1	*	749	41996142	1355
'1632'	'ATP1A3'	157443	8065	0.87471364083187	5.7758493601825e-151	0.790504932988533	0.980227023068473	chr19_41997722_41998222	chr19	41997722	41998222	chr19	41997497	41997497	1	*	749	41997972	-475
'1633'	'ATP1A3'	157448	8065	0.631260008820203	1.33944279405887e-53	0.81576598109741	0.980227023068473	chr19_42065995_42066495	chr19	42065995	42066495	chr19	41997497	41997497	1	*	749	42066245	-68748
'1634'	'ATP1A3'	157453	8065	0.582788767832342	5.7719166504216e-44	0.566714854256538	0.980227023068473	chr19_42076598_42077098	chr19	42076598	42077098	chr19	41997497	41997497	1	*	749	42076848	-79351
'1635'	'ATP1A3'	157459	8065	0.71355390659605	1.25550692700675e-74	0.653435237607054	0.980227023068473	chr19_42113924_42114424	chr19	42113924	42114424	chr19	41997497	41997497	1	*	749	42114174	-116677
'1636'	'ATP1A3'	157460	8065	0.529003372288347	4.94990473609419e-35	0.342337309289454	0.980227023068473	chr19_42121008_42121508	chr19	42121008	42121508	chr19	41997497	41997497	1	*	749	42121258	-123761
'1637'	'ATP1A3'	157464	8065	0.500864958061276	5.67585547303589e-31	0.349530890932862	0.980227023068473	chr19_42133640_42134140	chr19	42133640	42134140	chr19	41997497	41997497	1	*	749	42133890	-136393
'1638'	'ATP1A3'	157467	8065	0.54762124308451	6.13932439152986e-38	0.607808693348385	0.980227023068473	chr19_42149797_42150297	chr19	42149797	42150297	chr19	41997497	41997497	1	*	749	42150047	-152550
'1639'	'ATP1A3'	157468	8065	0.789465880347844	4.98228843164688e-102	0.920876361395405	0.980227023068473	chr19_42150351_42150851	chr19	42150351	42150851	chr19	41997497	41997497	1	*	749	42150601	-153104
'1640'	'ATP1A3'	157469	8065	0.785296201686654	3.07301407238862e-100	0.955225857729501	0.980227023068473	chr19_42150904_42151404	chr19	42150904	42151404	chr19	41997497	41997497	1	*	749	42151154	-153657
'1641'	'ATP1A3'	157471	8065	0.681300746813983	1.4969905223983e-65	0.652185431989264	0.980227023068473	chr19_42152232_42152732	chr19	42152232	42152732	chr19	41997497	41997497	1	*	749	42152482	-154985
'1642'	'ATP1A3'	157474	8065	0.45307322550824	6.73241238186576e-25	0.331555576033681	0.980227023068473	chr19_42155116_42155616	chr19	42155116	42155616	chr19	41997497	41997497	1	*	749	42155366	-157869
'1643'	'ATP1A3'	157477	8065	0.50836368154053	5.13694184186262e-32	0.791403410759847	0.980227023068473	chr19_42171425_42171925	chr19	42171425	42171925	chr19	41997497	41997497	1	*	749	42171675	-174178
'1644'	'ATP1A3'	157480	8065	0.570339741954873	9.52775824530235e-42	0.882823523991084	0.980227023068473	chr19_42179221_42179721	chr19	42179221	42179721	chr19	41997497	41997497	1	*	749	42179471	-181974
'1645'	'ATP1B1'	11414	1220	0.741670491965935	1.22433177027572e-83	0.671779158771389	0.981447577200049	chr1_169200318_169200818	chr1	169200318	169200818	chr1	169105697	169105697	1	*	1220	169200568	-94871
'1646'	'ATP1B1'	11415	1220	0.71577216273218	2.69368203367254e-75	0.306979905199076	0.981447577200049	chr1_169298404_169298904	chr1	169298404	169298904	chr1	169105697	169105697	1	*	1220	169298654	-192957
'1647'	'ATP1B2'	142062	6286	0.64392846987282	2.0763126522466e-56	0.644116410466114	0.813194190162334	chr17_7406989_7407489	chr17	7406989	7407489	chr17	7646627	7646627	1	*	153	7407239	239388
'1648'	'ATP1B2'	142068	6286	0.457705913348548	1.9108931293048e-25	0.710937814971174	0.813194190162334	chr17_7435650_7436150	chr17	7435650	7436150	chr17	7646627	7646627	1	*	153	7435900	210727
'1649'	'ATP1B2'	142081	6286	0.454151575882324	5.03152315957447e-25	0.715372609098815	0.813194190162334	chr17_7477800_7478300	chr17	7477800	7478300	chr17	7646627	7646627	1	*	153	7478050	168577
'1650'	'ATP1B2'	142084	6286	0.464715652787527	2.7326176548752e-26	0.86184752371463	0.813194190162334	chr17_7483201_7483701	chr17	7483201	7483701	chr17	7646627	7646627	1	*	153	7483451	163176
'1651'	'ATP1B2'	142098	6286	0.498290712697385	1.27742113911947e-30	0.961394253197947	0.813194190162334	chr17_7561529_7562029	chr17	7561529	7562029	chr17	7646627	7646627	1	*	153	7561779	84848
'1652'	'ATP1B2'	142101	6286	0.522019884968794	5.4835724423628e-34	0.922880657962183	0.813194190162334	chr17_7573516_7574016	chr17	7573516	7574016	chr17	7646627	7646627	1	*	153	7573766	72861
'1653'	'ATP1B2'	142121	6286	0.578652866945308	3.22440194939331e-43	0.939957495090049	0.813194190162334	chr17_7651624_7652124	chr17	7651624	7652124	chr17	7646627	7646627	1	*	153	7651874	-5247
'1654'	'ATP1B2'	142137	6286	0.696388651107808	1.22068298087802e-69	0.755855944063999	0.813194190162334	chr17_7707413_7707913	chr17	7707413	7707913	chr17	7646627	7646627	1	*	153	7707663	-61036
'1655'	'ATP1B2'	142139	6286	0.460787329523855	8.17490814817371e-26	0.958946477218405	0.813194190162334	chr17_7712129_7712629	chr17	7712129	7712629	chr17	7646627	7646627	1	*	153	7712379	-65752
'1656'	'ATP1B2'	142142	6286	0.544556510800367	1.90071341311679e-37	0.648545445120863	0.813194190162334	chr17_7717934_7718434	chr17	7717934	7718434	chr17	7646627	7646627	1	*	153	7718184	-71557
'1657'	'ATP1B2'	142146	6286	0.610871446826459	2.43657216257308e-49	0.691902757059674	0.813194190162334	chr17_7767447_7767947	chr17	7767447	7767947	chr17	7646627	7646627	1	*	153	7767697	-121070
'1658'	'ATP1B2'	142148	6286	0.706359171802779	1.7236356359849e-72	0.369919424974226	0.813194190162334	chr17_7825214_7825714	chr17	7825214	7825714	chr17	7646627	7646627	1	*	153	7825464	-178837
'1659'	'ATP2A1-AS1'	137245	5715	0.491075341844104	1.19752025179571e-29	0.44703300753915	0.649517881118028	chr16_28846936_28847436	chr16	28846936	28847436	chr16	28879920	28879920	1	*	309	28847186	32734
'1660'	'ATP2A1-AS1'	137251	5715	0.451269216532222	1.09371059095841e-24	0.681265010626227	0.649517881118028	chr16_28880467_28880967	chr16	28880467	28880967	chr16	28879920	28879920	1	*	309	28880717	-797
'1661'	'ATP2A1-AS1'	137256	5715	0.525730194465085	1.5391032278511e-34	0.936887696038059	0.649517881118028	chr16_28925322_28925822	chr16	28925322	28925822	chr16	28879920	28879920	1	*	309	28925572	-45652
'1662'	'ATP2B1-AS1'	115421	3744	0.508572363737158	4.80093285172544e-32	0.973972941996349	0.48895398510924	chr12_89708676_89709176	chr12	89708676	89709176	chr12	89708959	89708959	1	*	553	89708926	33
'1663'	'ATP2B1-AS1'	115422	3744	0.700875718828155	6.59028399603109e-71	0.993532111941115	0.48895398510924	chr12_89709374_89709874	chr12	89709374	89709874	chr12	89708959	89708959	1	*	553	89709624	-665
'1664'	'ATP2C1'	36391	11218	0.537392358926116	2.55552146336648e-36	0.658618763210791	0.800195288661052	chr3_131083131_131083631	chr3	131083131	131083631	chr3	130850595	130850595	1	*	628	131083381	-232786
'1665'	'ATP5F1D'	153267	7354	0.468107568972887	1.05041297584006e-26	0.773353222713057	0.87074331746613	chr19_1000022_1000522	chr19	1000022	1000522	chr19	1241746	1241746	1	*	38	1000272	241474
'1666'	'ATP5F1D'	153273	7354	0.458705341117647	1.45237960802732e-25	0.973051426333462	0.87074331746613	chr19_1020998_1021498	chr19	1020998	1021498	chr19	1241746	1241746	1	*	38	1021248	220498
'1667'	'ATP5F1D'	153274	7354	0.611342040871325	1.95838888821809e-49	0.67111681938869	0.87074331746613	chr19_1025794_1026294	chr19	1025794	1026294	chr19	1241746	1241746	1	*	38	1026044	215702
'1668'	'ATP5F1D'	153276	7354	0.592692615887777	8.44176785936022e-46	0.785315647911903	0.87074331746613	chr19_1027027_1027527	chr19	1027027	1027527	chr19	1241746	1241746	1	*	38	1027277	214469
'1669'	'ATP5F1D'	153284	7354	0.477768384864539	6.46550289738284e-28	0.459888151036417	0.87074331746613	chr19_1045149_1045649	chr19	1045149	1045649	chr19	1241746	1241746	1	*	38	1045399	196347
'1670'	'ATP5F1D'	153287	7354	0.686296364315653	7.11735601002979e-67	0.297695634895494	0.87074331746613	chr19_1062558_1063058	chr19	1062558	1063058	chr19	1241746	1241746	1	*	38	1062808	178938
'1671'	'ATP5F1D'	153300	7354	0.593783906878863	5.24718981139529e-46	0.981270194151831	0.87074331746613	chr19_1095271_1095771	chr19	1095271	1095771	chr19	1241746	1241746	1	*	38	1095521	146225
'1672'	'ATP5F1D'	153301	7354	0.503175724266355	2.72427363493441e-31	0.264590184706296	0.87074331746613	chr19_1101198_1101698	chr19	1101198	1101698	chr19	1241746	1241746	1	*	38	1101448	140298
'1673'	'ATP5F1D'	153302	7354	0.683132537496442	4.92011058607789e-66	0.664476147143014	0.87074331746613	chr19_1101812_1102312	chr19	1101812	1102312	chr19	1241746	1241746	1	*	38	1102062	139684
'1674'	'ATP5F1D'	153323	7354	0.521031981724351	7.67443451507935e-34	0.919574720521578	0.87074331746613	chr19_1174021_1174521	chr19	1174021	1174521	chr19	1241746	1241746	1	*	38	1174271	67475
'1675'	'ATP5F1D'	153326	7354	0.59737343386816	1.08856157363687e-46	0.913751893426714	0.87074331746613	chr19_1194385_1194885	chr19	1194385	1194885	chr19	1241746	1241746	1	*	38	1194635	47111
'1676'	'ATP5F1D'	153342	7354	0.507713636892447	6.34265595578492e-32	0.551273707430296	0.87074331746613	chr19_1238448_1238948	chr19	1238448	1238948	chr19	1241746	1241746	1	*	38	1238698	3048
'1677'	'ATP5F1D'	153343	7354	0.458820889500516	1.40661672853521e-25	0.976547426379538	0.87074331746613	chr19_1240133_1240633	chr19	1240133	1240633	chr19	1241746	1241746	1	*	38	1240383	1363
'1678'	'ATP5F1D'	153351	7354	0.551279754366517	1.56347942490604e-38	0.9404124934486	0.87074331746613	chr19_1248574_1249074	chr19	1248574	1249074	chr19	1241746	1241746	1	*	38	1248824	-7078
'1679'	'ATP5F1D'	153352	7354	0.508150381893205	5.50504581536843e-32	0.984069297977849	0.87074331746613	chr19_1249512_1250012	chr19	1249512	1250012	chr19	1241746	1241746	1	*	38	1249762	-8016
'1680'	'ATP5F1D'	153359	7354	0.511426377236041	1.88895148117624e-32	0.976432236921677	0.87074331746613	chr19_1260736_1261236	chr19	1260736	1261236	chr19	1241746	1241746	1	*	38	1260986	-19240
'1681'	'ATP5F1D'	153360	7354	0.586600610426877	1.15473626586771e-44	0.748829387134489	0.87074331746613	chr19_1261344_1261844	chr19	1261344	1261844	chr19	1241746	1241746	1	*	38	1261594	-19848
'1682'	'ATP5F1D'	153365	7354	0.554818154788655	4.09427994911772e-39	0.942186411099656	0.87074331746613	chr19_1266869_1267369	chr19	1266869	1267369	chr19	1241746	1241746	1	*	38	1267119	-25373
'1683'	'ATP5F1D'	153367	7354	0.492658445883484	7.35863321844533e-30	0.610060647249564	0.87074331746613	chr19_1268067_1268567	chr19	1268067	1268567	chr19	1241746	1241746	1	*	38	1268317	-26571
'1684'	'ATP5F1D'	153371	7354	0.505982352246525	1.10871284088377e-31	0.310976979386847	0.87074331746613	chr19_1274464_1274964	chr19	1274464	1274964	chr19	1241746	1241746	1	*	38	1274714	-32968
'1685'	'ATP5F1D'	153379	7354	0.485512885225506	6.47475333899772e-29	0.743190863172203	0.87074331746613	chr19_1295685_1296185	chr19	1295685	1296185	chr19	1241746	1241746	1	*	38	1295935	-54189
'1686'	'ATP5F1D'	153383	7354	0.651633157110761	3.46379534787822e-58	0.340258139575066	0.87074331746613	chr19_1313085_1313585	chr19	1313085	1313585	chr19	1241746	1241746	1	*	38	1313335	-71589
'1687'	'ATP5F1D'	153390	7354	0.575081118236925	1.4000914368152e-42	0.984472461080362	0.87074331746613	chr19_1354645_1355145	chr19	1354645	1355145	chr19	1241746	1241746	1	*	38	1354895	-113149
'1688'	'ATP5F1D'	153396	7354	0.533538067940828	1.00603044910212e-35	0.962569185668128	0.87074331746613	chr19_1383229_1383729	chr19	1383229	1383729	chr19	1241746	1241746	1	*	38	1383479	-141733
'1689'	'ATP5F1D'	153400	7354	0.591662308235485	1.31962295575978e-45	0.927326971035611	0.87074331746613	chr19_1401327_1401827	chr19	1401327	1401827	chr19	1241746	1241746	1	*	38	1401577	-159831
'1690'	'ATP5F1D'	153407	7354	0.491811817176925	9.55226766369808e-30	0.958220783633882	0.87074331746613	chr19_1438052_1438552	chr19	1438052	1438552	chr19	1241746	1241746	1	*	38	1438302	-196556
'1691'	'ATP5F1D'	153411	7354	0.512633857444054	1.26954990761121e-32	0.918417066470077	0.87074331746613	chr19_1445110_1445610	chr19	1445110	1445610	chr19	1241746	1241746	1	*	38	1445360	-203614
'1692'	'ATP5F1D'	153413	7354	0.469629290761918	6.81106646428587e-27	0.770502283631002	0.87074331746613	chr19_1447165_1447665	chr19	1447165	1447665	chr19	1241746	1241746	1	*	38	1447415	-205669
'1693'	'ATP5F1D'	153429	7354	0.46536013106213	2.28029903605417e-26	0.713471983044112	0.87074331746613	chr19_1479528_1480028	chr19	1479528	1480028	chr19	1241746	1241746	1	*	38	1479778	-238032
'1694'	'ATP5F1E'	163666	9976	0.487188207256487	3.90949354687548e-29	0.518888191352727	0.670206273648236	chr20_58875484_58875984	chr20	58875484	58875984	chr20	59032382	59032382	1	*	381	58875734	156648
'1695'	'ATP5F1E'	163676	9976	0.535619554094155	4.80917782950104e-36	0.891716150137939	0.670206273648236	chr20_58892277_58892777	chr20	58892277	58892777	chr20	59032382	59032382	1	*	381	58892527	139855
'1696'	'ATP5F1E'	163706	9976	0.506974302217247	8.05682687746942e-32	0.86662212674296	0.670206273648236	chr20_59222452_59222952	chr20	59222452	59222952	chr20	59032382	59032382	1	*	381	59222702	-190320
'1697'	'ATP5MC1'	145571	6720	0.484297901044111	9.32955237617523e-29	0.734528615941069	0.799157817649213	chr17_48671541_48672041	chr17	48671541	48672041	chr17	48892765	48892765	1	*	587	48671791	220974
'1698'	'ATP5MC1'	145593	6720	0.462396114876641	5.22511297780325e-26	0.901887379267049	0.799157817649213	chr17_48830736_48831236	chr17	48830736	48831236	chr17	48892765	48892765	1	*	587	48830986	61779
'1699'	'ATP5MC1'	145626	6720	0.573479474683404	2.68335909396181e-42	0.996146912634556	0.799157817649213	chr17_49022303_49022803	chr17	49022303	49022803	chr17	48892765	48892765	1	*	587	49022553	-129788
'1700'	'ATP5MD'	98625	2130	0.76263930145186	3.59136032878506e-91	0.969163782130659	0.93109971927255	chr10_103276825_103277325	chr10	103276825	103277325	chr10	103396466	103396466	1	*	492	103277075	119391
'1701'	'ATP5MD'	98627	2130	0.654983412329746	5.61447243865499e-59	0.557085015579374	0.93109971927255	chr10_103277925_103278425	chr10	103277925	103278425	chr10	103396466	103396466	1	*	492	103278175	118291
'1702'	'ATP5MD'	98629	2130	0.745896582214258	4.27593302684624e-85	0.985728026171045	0.93109971927255	chr10_103281736_103282236	chr10	103281736	103282236	chr10	103396466	103396466	1	*	492	103281986	114480
'1703'	'ATP5MD'	98637	2130	0.558800976212437	8.91564810293074e-40	0.359126172772668	0.93109971927255	chr10_103458742_103459242	chr10	103458742	103459242	chr10	103396466	103396466	1	*	492	103458992	-62526
'1704'	'ATP5MD'	98644	2130	0.843686705723224	8.69913589656029e-130	0.913780690791179	0.93109971927255	chr10_103502692_103503192	chr10	103502692	103503192	chr10	103396466	103396466	1	*	492	103502942	-106476
'1705'	'ATP5MD'	98649	2130	0.678165875980896	9.89667758921045e-65	0.256659390532578	0.93109971927255	chr10_103555814_103556314	chr10	103555814	103556314	chr10	103396466	103396466	1	*	492	103556064	-159598
'1706'	'ATP5MG'	108747	3079	0.468236169265812	1.01297844502154e-26	0.966543221964326	0.553887464909069	chr11_118401088_118401588	chr11	118401088	118401588	chr11	118401154	118401154	1	*	808	118401338	-184
'1707'	'ATP5MPL'	128921	4859	0.623429814756771	6.32836894582003e-52	0.42794035489872	0.612779201757598	chr14_103714499_103714999	chr14	103714499	103714999	chr14	103928269	103928269	1	*	512	103714749	213520
'1708'	'ATP5MPL'	128931	4859	0.468926949014931	8.32255826642936e-27	0.684542150702368	0.612779201757598	chr14_103819926_103820426	chr14	103819926	103820426	chr14	103928269	103928269	1	*	512	103820176	108093
'1709'	'ATP5MPL'	128974	4859	0.450115867788972	1.48991985835504e-24	0.906685020186953	0.612779201757598	chr14_104138272_104138772	chr14	104138272	104138772	chr14	103928269	103928269	1	*	512	104138522	-210253
'1710'	'ATP5PB'	8948	850	0.468732999781983	8.79481366539714e-27	0.919626555777615	0.854937141462224	chr1_111449059_111449559	chr1	111449059	111449559	chr1	111448864	111448864	1	*	850	111449309	-445
'1711'	'ATP5PD'	147712	6918	0.517999768358171	2.13220739545437e-33	0.840773612398993	0.818015378982058	chr17_74852447_74852947	chr17	74852447	74852947	chr17	75046985	75046985	1	*	785	74852697	194288
'1712'	'ATP5PD'	147754	6918	0.614848538638083	3.80833116635849e-50	0.960109890742799	0.818015378982058	chr17_75033589_75034089	chr17	75033589	75034089	chr17	75046985	75046985	1	*	785	75033839	13146
'1713'	'ATP5PD'	147755	6918	0.571346389252731	6.36057280448481e-42	0.897032143618216	0.818015378982058	chr17_75034255_75034755	chr17	75034255	75034755	chr17	75046985	75046985	1	*	785	75034505	12480
'1714'	'ATP5PD'	147756	6918	0.499954939625946	7.56664606035805e-31	0.926820137421023	0.818015378982058	chr17_75034845_75035345	chr17	75034845	75035345	chr17	75046985	75046985	1	*	785	75035095	11890
'1715'	'ATP5PD'	147784	6918	0.571975421764834	4.92991243411754e-42	0.68770986079354	0.818015378982058	chr17_75204687_75205187	chr17	75204687	75205187	chr17	75046985	75046985	1	*	785	75204937	-157952
'1716'	'ATP5PD'	147785	6918	0.478852436930765	4.70279723039808e-28	0.973679208878803	0.818015378982058	chr17_75205443_75205943	chr17	75205443	75205943	chr17	75046985	75046985	1	*	785	75205693	-158708
'1717'	'ATP5PD'	147789	6918	0.501071897255718	5.31660782326818e-31	0.973650411514338	0.818015378982058	chr17_75261655_75262155	chr17	75261655	75262155	chr17	75046985	75046985	1	*	785	75261905	-214920
'1718'	'ATP5PF'	164720	10061	0.594491593857143	3.85122635706538e-46	0.705489353614357	0.73086781398755	chr21_25571628_25572128	chr21	25571628	25572128	chr21	25735673	25735673	1	*	20	25571878	163795
'1719'	'ATP6AP1'	173569	16365	0.46224272718322	5.45233482944272e-26	0.627966848474028	0.815757353838643	chrX_154370418_154370918	chrX	154370418	154370918	chrX	154428632	154428632	1	*	566	154370668	57964
'1720'	'ATP6AP1'	173579	16365	0.484737482043288	8.17124935597005e-29	0.686033854181665	0.815757353838643	chrX_154397444_154397944	chrX	154397444	154397944	chrX	154428632	154428632	1	*	566	154397694	30938
'1721'	'ATP6AP1'	173589	16365	0.540807039023826	7.4676175106463e-37	0.72998439182846	0.815757353838643	chrX_154444353_154444853	chrX	154444353	154444853	chrX	154428632	154428632	1	*	566	154444603	-15971
'1722'	'ATP6V0A2'	118123	3992	0.473165443580482	2.46853235744368e-27	0.878348413553192	0.555230074453802	chr12_123584244_123584744	chr12	123584244	123584744	chr12	123712318	123712318	1	*	801	123584494	127824
'1723'	'ATP6V0B'	5126	510	0.465884074757273	1.96853807911032e-26	0.467041416369574	0.985719516660564	chr1_43764480_43764980	chr1	43764480	43764980	chr1	43974487	43974487	1	*	510	43764730	209757
'1724'	'ATP6V0B'	5151	510	0.546353972846632	9.8098882189294e-38	0.940896289171615	0.985719516660564	chr1_43952998_43953498	chr1	43952998	43953498	chr1	43974487	43974487	1	*	510	43953248	21239
'1725'	'ATP6V0B'	5166	510	0.460187971687937	9.65712971525198e-26	0.255225281782211	0.985719516660564	chr1_44013119_44013619	chr1	44013119	44013619	chr1	43974487	43974487	1	*	510	44013369	-38882
'1726'	'ATP6V0B'	5169	510	0.54104578226436	6.84873159452846e-37	0.987571057496818	0.985719516660564	chr1_44019521_44020021	chr1	44019521	44020021	chr1	43974487	43974487	1	*	510	44019771	-45284
'1727'	'ATP6V0B'	5174	510	0.534219310580006	7.90435611844053e-36	0.689783271035035	0.985719516660564	chr1_44035871_44036371	chr1	44035871	44036371	chr1	43974487	43974487	1	*	510	44036121	-61634
'1728'	'ATP6V0D1'	138995	5928	0.560151344566169	5.2862687843517e-40	0.310487424190938	0.915781764921274	chr16_67357532_67358032	chr16	67357532	67358032	chr16	67481237	67481237	1	*	522	67357782	123455
'1729'	'ATP6V0D1'	138999	5928	0.521658515279903	6.2037283449e-34	0.660686413979393	0.915781764921274	chr16_67394508_67395008	chr16	67394508	67395008	chr16	67481237	67481237	1	*	522	67394758	86479
'1730'	'ATP6V0D1'	139000	5928	0.877873009655288	1.94510964736021e-153	0.909587794525045	0.915781764921274	chr16_67395470_67395970	chr16	67395470	67395970	chr16	67481237	67481237	1	*	522	67395720	85517
'1731'	'ATP6V0D1'	139011	5928	0.817430912502566	3.50177801823918e-115	0.809776129288648	0.915781764921274	chr16_67431984_67432484	chr16	67431984	67432484	chr16	67481237	67481237	1	*	522	67432234	49003
'1732'	'ATP6V0D1'	139024	5928	0.55499317461252	3.83077241280006e-39	0.642215784411411	0.915781764921274	chr16_67529524_67530024	chr16	67529524	67530024	chr16	67481237	67481237	1	*	522	67529774	-48537
'1733'	'ATP6V0D1'	139025	5928	0.531593624072014	1.99775809203566e-35	0.821191404562654	0.915781764921274	chr16_67530170_67530670	chr16	67530170	67530670	chr16	67481237	67481237	1	*	522	67530420	-49183
'1734'	'ATP6V0D1'	139041	5928	0.640471920057631	1.2522304157885e-55	0.726378961797416	0.915781764921274	chr16_67653524_67654024	chr16	67653524	67654024	chr16	67481237	67481237	1	*	522	67653774	-172537
'1735'	'ATP6V0D1'	139046	5928	0.520260356881904	9.96171367206282e-34	0.610475329297863	0.915781764921274	chr16_67663512_67664012	chr16	67663512	67664012	chr16	67481237	67481237	1	*	522	67663762	-182525
'1736'	'ATP6V0D1'	139056	5928	0.611256543643703	2.03797485260226e-49	0.775213532457509	0.915781764921274	chr16_67719716_67720216	chr16	67719716	67720216	chr16	67481237	67481237	1	*	522	67719966	-238729
'1737'	'ATP6V0E1'	57430	12851	0.650845228161806	5.28976514245234e-58	0.448714773623918	0.963810569998779	chr5_172841115_172841615	chr5	172841115	172841615	chr5	172983757	172983757	1	*	709	172841365	142392
'1738'	'ATP6V0E1'	57435	12851	0.657082708775341	1.77122715894345e-59	0.832652755619806	0.963810569998779	chr5_172871008_172871508	chr5	172871008	172871508	chr5	172983757	172983757	1	*	709	172871258	112499
'1739'	'ATP6V0E1'	57440	12851	0.487221870068983	3.86961249111085e-29	0.328589447493765	0.963810569998779	chr5_172920367_172920867	chr5	172920367	172920867	chr5	172983757	172983757	1	*	709	172920617	63140
'1740'	'ATP6V0E1'	57441	12851	0.63066297046331	1.80282345905042e-53	0.719553986419163	0.963810569998779	chr5_172932317_172932817	chr5	172932317	172932817	chr5	172983757	172983757	1	*	709	172932567	51190
'1741'	'ATP6V0E1'	57442	12851	0.710122931844482	1.34640390731442e-73	0.266462013396534	0.963810569998779	chr5_172933926_172934426	chr5	172933926	172934426	chr5	172983757	172983757	1	*	709	172934176	49581
'1742'	'ATP6V0E1'	57443	12851	0.808764587741204	7.17362665354129e-111	0.396810403911834	0.963810569998779	chr5_172935023_172935523	chr5	172935023	172935523	chr5	172983757	172983757	1	*	709	172935273	48484
'1743'	'ATP6V0E1'	57444	12851	0.709937706198866	1.52945091626613e-73	0.703905498568771	0.963810569998779	chr5_172939080_172939580	chr5	172939080	172939580	chr5	172983757	172983757	1	*	709	172939330	44427
'1744'	'ATP6V0E1'	57445	12851	0.688057149140031	2.38526747698959e-67	0.999861772650567	0.963810569998779	chr5_172939588_172940088	chr5	172939588	172940088	chr5	172983757	172983757	1	*	709	172939838	43919
'1745'	'ATP6V0E1'	57447	12851	0.820066061460026	1.52959881599955e-116	0.900608776284794	0.963810569998779	chr5_172947874_172948374	chr5	172947874	172948374	chr5	172983757	172983757	1	*	709	172948124	35633
'1746'	'ATP6V0E1'	57460	12851	0.64274791550501	3.84763440590476e-56	0.55940608315527	0.963810569998779	chr5_173092876_173093376	chr5	173092876	173093376	chr5	172983757	172983757	1	*	709	173093126	-109369
'1747'	'ATP6V0E2'	76546	14527	0.722696362683705	1.97278756028005e-77	0.488178681887034	0.956182106676431	chr7_149750436_149750936	chr7	149750436	149750936	chr7	149872968	149872968	1	*	708	149750686	122282
'1748'	'ATP6V0E2'	76550	14527	0.597631299198559	9.71637207431549e-47	0.730404833349652	0.956182106676431	chr7_149765638_149766138	chr7	149765638	149766138	chr7	149872968	149872968	1	*	708	149765888	107080
'1749'	'ATP6V0E2'	76555	14527	0.498484515826857	1.20209326475198e-30	0.508596013292863	0.956182106676431	chr7_149774266_149774766	chr7	149774266	149774766	chr7	149872968	149872968	1	*	708	149774516	98452
'1750'	'ATP6V0E2'	76569	14527	0.591574611369997	1.3703876535405e-45	0.672453017099875	0.956182106676431	chr7_149854600_149855100	chr7	149854600	149855100	chr7	149872968	149872968	1	*	708	149854850	18118
'1751'	'ATP6V0E2'	76573	14527	0.493430525414541	5.80314258095022e-30	0.917380361349329	0.956182106676431	chr7_149873605_149874105	chr7	149873605	149874105	chr7	149872968	149872968	1	*	708	149873855	-887
'1752'	'ATP6V1B2'	78359	14640	0.633231339580926	4.98285355841908e-54	0.758125176383857	0.766691077749298	chr8_20183030_20183530	chr8	20183030	20183530	chr8	20197367	20197367	1	*	63	20183280	14087
'1753'	'ATP6V1B2'	78367	14640	0.767251592926752	6.24103211715167e-93	0.998393107062842	0.766691077749298	chr8_20234503_20235003	chr8	20234503	20235003	chr8	20197367	20197367	1	*	63	20234753	-37386
'1754'	'ATP6V1B2'	78368	14640	0.734817442165401	2.45289973835913e-81	0.608050591209892	0.766691077749298	chr8_20235142_20235642	chr8	20235142	20235642	chr8	20197367	20197367	1	*	63	20235392	-38025
'1755'	'ATP6V1B2'	78370	14640	0.562906748619852	1.81035938779198e-40	0.861121830130106	0.766691077749298	chr8_20253983_20254483	chr8	20253983	20254483	chr8	20197367	20197367	1	*	63	20254233	-56866
'1756'	'ATP6V1B2'	78382	14640	0.476211104203555	1.01956742340851e-27	0.422722272457625	0.766691077749298	chr8_20294185_20294685	chr8	20294185	20294685	chr8	20197367	20197367	1	*	63	20294435	-97068
'1757'	'ATP6V1B2'	78383	14640	0.647288870774211	3.5417926686922e-57	0.263743542191019	0.766691077749298	chr8_20301273_20301773	chr8	20301273	20301773	chr8	20197367	20197367	1	*	63	20301523	-104156
'1758'	'ATP6V1B2'	78384	14640	0.508697193557515	4.60973878709026e-32	0.375742252069091	0.766691077749298	chr8_20302369_20302869	chr8	20302369	20302869	chr8	20197367	20197367	1	*	63	20302619	-105252
'1759'	'ATP6V1B2'	78398	14640	0.576767040839181	7.01197145402315e-43	0.633962459755683	0.766691077749298	chr8_20390967_20391467	chr8	20390967	20391467	chr8	20197367	20197367	1	*	63	20391217	-193850
'1760'	'ATP6V1D'	126226	4624	0.512107570870937	1.50968264683165e-32	0.82186526289114	0.933906993775174	chr14_67360324_67360824	chr14	67360324	67360824	chr14	67360265	67360265	1	*	277	67360574	-309
'1761'	'ATP6V1D'	126236	4624	0.638807178801679	2.94102467819779e-55	0.642296417031913	0.933906993775174	chr14_67492068_67492568	chr14	67492068	67492568	chr14	67360265	67360265	1	*	277	67492318	-132053
'1762'	'ATP6V1E1'	166215	10213	0.531894165808397	1.79678214654309e-35	0.475905245151964	0.807518613450507	chr22_17406589_17407089	chr22	17406589	17407089	chr22	17628818	17628818	1	*	10	17406839	221979
'1763'	'ATP6V1E1'	166247	10213	0.705896630401296	2.34839948701825e-72	0.798654587132186	0.807518613450507	chr22_17786752_17787252	chr22	17786752	17787252	chr22	17628818	17628818	1	*	10	17787002	-158184
'1764'	'ATP6V1E2'	19215	8738	0.613522643397659	7.08476070638175e-50	0.983902273263951	0.505858659831564	chr2_46698805_46699305	chr2	46698805	46699305	chr2	46542557	46542557	1	*	234	46699055	-156498
'1765'	'ATP6V1F'	75286	14410	0.493631573114491	5.45473263958683e-30	0.968720302717895	0.92707189063835	chr7_128832388_128832888	chr7	128832388	128832888	chr7	128862826	128862826	1	*	591	128832638	30188
'1766'	'ATP6V1FNB'	75286	14411	0.530626402045001	2.80522236694856e-35	0.968720302717895	0.327169534968876	chr7_128832388_128832888	chr7	128832388	128832888	chr7	128866579	128866579	1	*	592	128832638	33941
'1767'	'ATP6V1FNB'	75287	14411	0.51636339062829	3.6819389684553e-33	0.884407379036671	0.327169534968876	chr7_128833123_128833623	chr7	128833123	128833623	chr7	128866579	128866579	1	*	592	128833373	33206
'1768'	'ATP6V1G1'	89697	15541	0.620126215708445	3.11143807083981e-51	0.756719864997955	0.982546075918467	chr9_114370587_114371087	chr9	114370587	114371087	chr9	114587746	114587746	1	*	394	114370837	216909
'1769'	'ATP6V1G1'	89713	15541	0.554092582187797	5.39329339491404e-39	0.713114895724743	0.982546075918467	chr9_114417056_114417556	chr9	114417056	114417556	chr9	114587746	114587746	1	*	394	114417306	170440
'1770'	'ATP6V1G1'	89715	15541	0.660410113611103	2.81413555515612e-60	0.989229785690014	0.982546075918467	chr9_114460489_114460989	chr9	114460489	114460989	chr9	114587746	114587746	1	*	394	114460739	127007
'1771'	'ATP6V1G1'	89716	15541	0.634789383268166	2.27521661117829e-54	0.710724714474131	0.982546075918467	chr9_114465875_114466375	chr9	114465875	114466375	chr9	114587746	114587746	1	*	394	114466125	121621
'1772'	'ATP6V1G1'	89720	15541	0.762342496201458	4.64485706647603e-91	0.318798343575596	0.982546075918467	chr9_114495962_114496462	chr9	114495962	114496462	chr9	114587746	114587746	1	*	394	114496212	91534
'1773'	'ATP6V1G2'	60774	13175	0.527542212280767	8.23348885090287e-35	0.816866040419981	0.666971805199561	chr6_31462820_31463320	chr6	31462820	31463320	chr6	31548427	31548427	1	*	236	31463070	85357
'1774'	'ATP6V1G2'	60787	13175	0.610845373453112	2.46604111537541e-49	0.9457918411307	0.666971805199561	chr6_31546490_31546990	chr6	31546490	31546990	chr6	31548427	31548427	1	*	236	31546740	1687
'1775'	'ATP6V1G2'	60803	13175	0.660082098183955	3.3805126027681e-60	0.922350786456024	0.666971805199561	chr6_31651768_31652268	chr6	31651768	31652268	chr6	31548427	31548427	1	*	236	31652018	-103591
'1776'	'ATP6V1G2'	60824	13175	0.645196609155896	1.0693949247761e-56	0.853617236950474	0.666971805199561	chr6_31734572_31735072	chr6	31734572	31735072	chr6	31548427	31548427	1	*	236	31734822	-186395
'1777'	'ATP6V1G2'	60836	13175	0.520587167172053	8.91919530924204e-34	0.282709486427802	0.666971805199561	chr6_31776811_31777311	chr6	31776811	31777311	chr6	31548427	31548427	1	*	236	31777061	-228634
'1778'	'ATP6V1H'	80151	14786	0.59121070457683	1.60395877682931e-45	0.491985693469334	0.775845233736116	chr8_53656473_53656973	chr8	53656473	53656973	chr8	53843558	53843558	1	*	209	53656723	186835
'1779'	'ATP6V1H'	80152	14786	0.510637084248728	2.44693440843583e-32	0.98693175600569	0.775845233736116	chr8_53657779_53658279	chr8	53657779	53658279	chr8	53843558	53843558	1	*	209	53658029	185529
'1780'	'ATP6V1H'	80180	14786	0.502994216506579	2.88661885356507e-31	0.258744319719859	0.775845233736116	chr8_53962907_53963407	chr8	53962907	53963407	chr8	53843558	53843558	1	*	209	53963157	-119599
'1781'	'ATP7B'	120757	4209	0.467375405663299	1.29240702992155e-26	0.640919903010477	0.334370804345173	chr13_51764292_51764792	chr13	51764292	51764792	chr13	52012125	52012125	1	*	171	51764542	247583
'1782'	'ATP7B'	120762	4209	0.582943402453561	5.41101683119779e-44	0.972164467507934	0.334370804345173	chr13_51786084_51786584	chr13	51786084	51786584	chr13	52012125	52012125	1	*	171	51786334	225791
'1783'	'ATP8A1'	42601	11698	0.485065460993884	7.40690457607022e-29	0.898834858633738	0.808617112168925	chr4_42635789_42636289	chr4	42635789	42636289	chr4	42657105	42657105	1	*	177	42636039	21066
'1784'	'ATP8A2'	119246	4071	0.681888909833829	1.04699512034347e-65	0.725123396706733	0.459050408885634	chr13_25136864_25137364	chr13	25136864	25137364	chr13	25372071	25372071	1	*	33	25137114	234957
'1785'	'ATP8A2'	119251	4071	0.533424896753558	1.04716058621163e-35	0.575025773641196	0.459050408885634	chr13_25165628_25166128	chr13	25165628	25166128	chr13	25372071	25372071	1	*	33	25165878	206193
'1786'	'ATP8A2'	119270	4071	0.502079740273685	3.86076769120291e-31	0.816359206805393	0.459050408885634	chr13_25371915_25372415	chr13	25371915	25372415	chr13	25372071	25372071	1	*	33	25372165	-94
'1787'	'ATP8A2'	119273	4071	0.535047060357815	5.89765406300688e-36	0.639364845329355	0.459050408885634	chr13_25420097_25420597	chr13	25420097	25420597	chr13	25372071	25372071	1	*	33	25420347	-48276
'1788'	'ATP8A2'	119276	4071	0.614123525587349	5.35013180548684e-50	0.739049802162106	0.459050408885634	chr13_25489412_25489912	chr13	25489412	25489912	chr13	25372071	25372071	1	*	33	25489662	-117591
'1789'	'ATP8B2'	10074	1044	0.588986641291982	4.16740758704409e-45	0.964878734298237	0.298730623703161	chr1_154186101_154186601	chr1	154186101	154186601	chr1	154325553	154325553	1	*	1044	154186351	139202
'1790'	'ATP8B2'	10104	1044	0.626332326465851	1.53668177185751e-52	0.66973454589436	0.298730623703161	chr1_154480920_154481420	chr1	154480920	154481420	chr1	154325553	154325553	1	*	1044	154481170	-155617
'1791'	'ATP9A'	163151	9944	0.78795890655677	2.23352460998575e-101	0.682543613608483	0.873550591968754	chr20_51680282_51680782	chr20	51680282	51680782	chr20	51768634	51768634	1	*	349	51680532	88102
'1792'	'ATP9A'	163152	9944	0.736378410306673	7.47718639736044e-82	0.616712838441026	0.873550591968754	chr20_51688571_51689071	chr20	51688571	51689071	chr20	51768634	51768634	1	*	349	51688821	79813
'1793'	'ATP9A'	163161	9944	0.530128468055016	3.34229027128317e-35	0.269474217719594	0.873550591968754	chr20_51742246_51742746	chr20	51742246	51742746	chr20	51768634	51768634	1	*	349	51742496	26138
'1794'	'ATP9B'	152985	7305	0.457859204336277	1.83219572959124e-25	0.628202986862642	0.82698645184914	chr18_78977617_78978117	chr18	78977617	78978117	chr18	79069285	79069285	1	*	234	78977867	91418
'1795'	'ATP9B'	152989	7305	0.480915932017362	2.55470712447829e-28	0.728861294614317	0.82698645184914	chr18_78980894_78981394	chr18	78980894	78981394	chr18	79069285	79069285	1	*	234	78981144	88141
'1796'	'ATPAF1'	5446	557	0.472221405073675	3.23955891546945e-27	0.970027703064615	0.737580861711217	chr1_46489506_46490006	chr1	46489506	46490006	chr1	46673867	46673867	1	*	557	46489756	184111
'1797'	'ATPAF1'	5452	557	0.595973660521235	2.01444452812824e-46	0.739084358999464	0.737580861711217	chr1_46517053_46517553	chr1	46517053	46517553	chr1	46673867	46673867	1	*	557	46517303	156564
'1798'	'ATPAF1'	5460	557	0.462533145202071	5.02958685630863e-26	0.877225316339049	0.737580861711217	chr1_46529319_46529819	chr1	46529319	46529819	chr1	46673867	46673867	1	*	557	46529569	144298
'1799'	'ATPAF2'	142924	6376	0.545428053696944	1.38091972926667e-37	0.943332546205371	0.442572928109362	chr17_17921068_17921568	chr17	17921068	17921568	chr17	18039209	18039209	1	*	243	17921318	117891
'1800'	'ATPAF2'	142928	6376	0.503278795777311	2.63672977602669e-31	0.70426258588814	0.442572928109362	chr17_17928613_17929113	chr17	17928613	17929113	chr17	18039209	18039209	1	*	243	17928863	110346
'1801'	'ATPAF2'	142957	6376	0.497658245664257	1.55840134176118e-30	0.967983090187586	0.442572928109362	chr17_18183167_18183667	chr17	18183167	18183667	chr17	18039209	18039209	1	*	243	18183417	-144208
'1802'	'ATR'	37005	11279	0.569567750013137	1.29852876776268e-41	0.854216222131351	0.619980471133895	chr3_142624199_142624699	chr3	142624199	142624699	chr3	142578826	142578826	1	*	689	142624449	-45623
'1803'	'ATRAID'	18013	8630	0.614422200590521	4.65408570002547e-50	0.939588888824895	0.932808495056756	chr2_27208570_27209070	chr2	27208570	27209070	chr2	27212027	27212027	1	*	126	27208820	3207
'1804'	'ATRAID'	18042	8630	0.511674618499533	1.74129900554991e-32	0.708801050527856	0.932808495056756	chr2_27371376_27371876	chr2	27371376	27371876	chr2	27212027	27212027	1	*	126	27371626	-159599
'1805'	'ATRAID'	18046	8630	0.473415897076344	2.29551272322818e-27	0.624067685325439	0.932808495056756	chr2_27408022_27408522	chr2	27408022	27408522	chr2	27212027	27212027	1	*	126	27408272	-196245
'1806'	'ATRAID'	18052	8630	0.459934058167798	1.03608498193851e-25	0.525736204622553	0.932808495056756	chr2_27442112_27442612	chr2	27442112	27442612	chr2	27212027	27212027	1	*	126	27442362	-230335
'1807'	'ATRIP'	32080	10840	0.469072364785529	7.98468621534579e-27	0.700824180570994	0.395703649456853	chr3_48428304_48428804	chr3	48428304	48428804	chr3	48446710	48446710	1	*	250	48428554	18156
'1808'	'ATRNL1'	99340	2174	0.502316654485934	3.58127761181293e-31	0.983856197480807	0.564567313560356	chr10_115026749_115027249	chr10	115026749	115027249	chr10	115093365	115093365	1	*	536	115026999	66366
'1809'	'ATXN1'	59469	13014	0.630763749615037	1.71423032309583e-53	0.516572883249725	0.261198584157207	chr6_16539543_16540043	chr6	16539543	16540043	chr6	16761491	16761491	1	*	75	16539793	221698
'1810'	'ATXN10'	169272	10543	0.483456207071894	1.20018659614681e-28	0.918198206500141	0.889051629439766	chr22_45504763_45505263	chr22	45504763	45505263	chr22	45671798	45671798	1	*	340	45505013	166785
'1811'	'ATXN10'	169278	10543	0.536188509711994	3.92954456822062e-36	0.77114158512213	0.889051629439766	chr22_45577931_45578431	chr22	45577931	45578431	chr22	45671798	45671798	1	*	340	45578181	93617
'1812'	'ATXN10'	169303	10543	0.512366355206193	1.38673950338422e-32	0.808889170463119	0.889051629439766	chr22_45863869_45864369	chr22	45863869	45864369	chr22	45671798	45671798	1	*	340	45864119	-192321
'1813'	'ATXN10'	169306	10543	0.524125631787799	2.67186360063864e-34	0.736250698336088	0.889051629439766	chr22_45867849_45868349	chr22	45867849	45868349	chr22	45671798	45671798	1	*	340	45868099	-196301
'1814'	'ATXN10'	169310	10543	0.560128289929112	5.33335403353468e-40	0.898051570320284	0.889051629439766	chr22_45880886_45881386	chr22	45880886	45881386	chr22	45671798	45671798	1	*	340	45881136	-209338
'1815'	'ATXN10'	169318	10543	0.457015508894723	2.30854718020218e-25	0.405104044877813	0.889051629439766	chr22_45910182_45910682	chr22	45910182	45910682	chr22	45671798	45671798	1	*	340	45910432	-238634
'1816'	'ATXN2L'	137237	5711	0.507282764034612	7.29223633397455e-32	0.952564981252916	0.70523617722446	chr16_28597873_28598373	chr16	28597873	28598373	chr16	28823035	28823035	1	*	305	28598123	224912
'1817'	'ATXN2L'	137256	5711	0.50617484762617	1.0422620193371e-31	0.936887696038059	0.70523617722446	chr16_28925322_28925822	chr16	28925322	28925822	chr16	28823035	28823035	1	*	305	28925572	-102537
'1818'	'ATXN7L2'	8775	822	0.644012376916703	1.98713101687723e-56	0.970828269796748	0.431648968631759	chr1_109307583_109308083	chr1	109307583	109308083	chr1	109483479	109483479	1	*	822	109307833	175646
'1819'	'ATXN7L2'	8792	822	0.605767269664469	2.53572224052363e-48	0.600154353873533	0.431648968631759	chr1_109484919_109485419	chr1	109484919	109485419	chr1	109483479	109483479	1	*	822	109485169	-1690
'1820'	'ATXN7L2'	8799	822	0.611859072173655	1.53857138102117e-49	0.995956850029085	0.431648968631759	chr1_109530260_109530760	chr1	109530260	109530760	chr1	109483479	109483479	1	*	822	109530510	-47031
'1821'	'ATXN7L2'	8802	822	0.594946141921325	3.15711041308266e-46	0.648747026672119	0.431648968631759	chr1_109535863_109536363	chr1	109535863	109536363	chr1	109483479	109483479	1	*	822	109536113	-52634
'1822'	'ATXN7L2'	8805	822	0.57591303660468	9.9555703549883e-43	0.270960161725999	0.431648968631759	chr1_109558898_109559398	chr1	109558898	109559398	chr1	109483479	109483479	1	*	822	109559148	-75669
'1823'	'ATXN7L2'	8815	822	0.751328567722231	5.18522546746317e-87	0.908268875232539	0.431648968631759	chr1_109632591_109633091	chr1	109632591	109633091	chr1	109483479	109483479	1	*	822	109632841	-149362
'1824'	'ATXN7L3'	144956	6654	0.478953802356485	4.56448497428076e-28	0.607549517068198	0.479494690589528	chr17_43978980_43979480	chr17	43978980	43979480	chr17	44200113	44200113	1	*	521	43979230	220883
'1825'	'ATXN7L3'	144974	6654	0.601263963871174	1.93507311203081e-47	0.855627292990146	0.479494690589528	chr17_44080577_44081077	chr17	44080577	44081077	chr17	44200113	44200113	1	*	521	44080827	119286
'1826'	'ATXN7L3'	144983	6654	0.585144262253103	2.14110915911084e-44	0.82002799103826	0.479494690589528	chr17_44111028_44111528	chr17	44111028	44111528	chr17	44200113	44200113	1	*	521	44111278	88835
'1827'	'ATXN7L3'	144992	6654	0.641355288594487	7.93855620896157e-56	0.949316638541241	0.479494690589528	chr17_44138134_44138634	chr17	44138134	44138634	chr17	44200113	44200113	1	*	521	44138384	61729
'1828'	'ATXN7L3'	145022	6654	0.585929468271196	1.53503774127373e-44	0.540451657864272	0.479494690589528	chr17_44310430_44310930	chr17	44310430	44310930	chr17	44200113	44200113	1	*	521	44310680	-110567
'1829'	'ATXN7L3B'	114745	3703	0.673939013683176	1.20917317014193e-63	0.535717371146193	0.784267057243989	chr12_74331714_74332214	chr12	74331714	74332214	chr12	74537827	74537827	1	*	512	74331964	205863
'1830'	'ATXN7L3B'	114749	3703	0.575583064764214	1.14017048412678e-42	0.324742119601214	0.784267057243989	chr12_74435473_74435973	chr12	74435473	74435973	chr12	74537827	74537827	1	*	512	74435723	102104
'1831'	'ATXN7L3B'	114757	3703	0.615994629126134	2.21823644710762e-50	0.264359805790574	0.784267057243989	chr12_74539685_74540185	chr12	74539685	74540185	chr12	74537827	74537827	1	*	512	74539935	-2108
'1832'	'ATXN8OS'	121329	4227	0.675896538313719	3.80934912326351e-64	0.721137841464749	0.277187843280849	chr13_69912607_69913107	chr13	69912607	69913107	chr13	70107213	70107213	1	*	189	69912857	194356
'1833'	'ATXN8OS'	121330	4227	0.80908104140126	5.04856257659068e-111	0.968760619028147	0.277187843280849	chr13_69921082_69921582	chr13	69921082	69921582	chr13	70107213	70107213	1	*	189	69921332	185881
'1834'	'ATXN8OS'	121331	4227	0.512222011009909	1.45387584714217e-32	0.561318228155759	0.277187843280849	chr13_69921723_69922223	chr13	69921723	69922223	chr13	70107213	70107213	1	*	189	69921973	185240
'1835'	'ATXN8OS'	121335	4227	0.506062922619291	1.08025409236555e-31	0.638178393913389	0.277187843280849	chr13_70108244_70108744	chr13	70108244	70108744	chr13	70107213	70107213	1	*	189	70108494	-1281
'1836'	'ATXN8OS'	121339	4227	0.45996709683295	1.02665097039939e-25	0.308707747066988	0.277187843280849	chr13_70302089_70302589	chr13	70302089	70302589	chr13	70107213	70107213	1	*	189	70302339	-195126
'1837'	'AUP1'	20822	8894	0.463574628297257	3.76177519194717e-26	0.695871033882979	0.660930062248261	chr2_74440998_74441498	chr2	74440998	74441498	chr2	74529939	74529939	1	*	390	74441248	88691
'1838'	'AURKAIP1'	113	25	0.530965863079519	2.489977016514e-35	0.824313038870683	0.608385206883925	chr1_1201213_1201713	chr1	1201213	1201713	chr1	1375495	1375495	1	*	25	1201463	174032
'1839'	'AURKAIP1'	202	25	0.496761643029852	2.06226150766214e-30	0.622737247087147	0.608385206883925	chr1_1470845_1471345	chr1	1470845	1471345	chr1	1375495	1375495	1	*	25	1471095	-95600
'1840'	'AURKAIP1'	215	25	0.495376318062211	3.1775427590001e-30	0.957086167473953	0.608385206883925	chr1_1574390_1574890	chr1	1574390	1574890	chr1	1375495	1375495	1	*	25	1574640	-199145
'1841'	'AUTS2'	71951	14087	0.494359466565296	4.35813458110963e-30	0.687508279242284	0.938667154888319	chr7_69430705_69431205	chr7	69430705	69431205	chr7	69598919	69598919	1	*	268	69430955	167964
'1842'	'AVIL'	113977	3644	0.476966447789236	8.17852590656156e-28	0.971680671784918	0.261808861222995	chr12_57693677_57694177	chr12	57693677	57694177	chr12	57818704	57818704	1	*	453	57693927	124777
'1843'	'AVIL'	113991	3644	0.534103705415442	8.23394142056325e-36	0.969826121513359	0.261808861222995	chr12_57744735_57745235	chr12	57744735	57745235	chr12	57818704	57818704	1	*	453	57744985	73719
'1844'	'AVIL'	114032	3644	0.556595049967579	2.08083000400431e-39	0.941161224924695	0.261808861222995	chr12_57935871_57936371	chr12	57935871	57936371	chr12	57818704	57818704	1	*	453	57936121	-117417
'1845'	'AVL9'	70522	13974	0.52129508754367	7.0186802295611e-34	0.561519809707016	0.655071402416697	chr7_32250645_32251145	chr7	32250645	32251145	chr7	32495426	32495426	1	*	155	32250895	244531
'1846'	'AVL9'	70531	13974	0.572683221236667	3.70609661150952e-42	0.376732881406694	0.655071402416697	chr7_32379655_32380155	chr7	32379655	32380155	chr7	32495426	32495426	1	*	155	32379905	115521
'1847'	'AXL'	157346	8050	0.466475049771356	1.66692965032937e-26	0.986292454514563	0.528438911265715	chr19_41218744_41219244	chr19	41218744	41219244	chr19	41219203	41219203	1	*	734	41218994	209
'1848'	'AZI2'	30981	10713	0.452344905929829	8.19408437080209e-25	0.962177541511401	0.649273770291712	chr3_28265648_28266148	chr3	28265648	28266148	chr3	28349127	28349127	1	*	123	28265898	83229
'1849'	'AZIN1'	82586	14965	0.624406466638374	3.93024032398537e-52	0.993175024621747	0.794214573416331	chr8_102653888_102654388	chr8	102653888	102654388	chr8	102893864	102893864	1	*	388	102654138	239726
'1850'	'AZIN1'	82610	14965	0.556269845379371	2.35607997586918e-39	0.971720988095169	0.794214573416331	chr8_102810658_102811158	chr8	102810658	102811158	chr8	102893864	102893864	1	*	388	102810908	82956
'1851'	'AZIN1'	82617	14965	0.487425806333234	3.63846711334366e-29	0.988043334274047	0.794214573416331	chr8_102862861_102863361	chr8	102862861	102863361	chr8	102893864	102893864	1	*	388	102863111	30753
'1852'	'AZIN1'	82619	14965	0.48467767749074	8.31903824240428e-29	0.966934866121053	0.794214573416331	chr8_102864036_102864536	chr8	102864036	102864536	chr8	102893864	102893864	1	*	388	102864286	29578
'1853'	'AZIN1-AS1'	82586	14966	0.58649432087357	1.20775581047911e-44	0.993175024621747	0.342182350787257	chr8_102653888_102654388	chr8	102653888	102654388	chr8	102864300	102864300	1	*	389	102654138	210162
'1854'	'AZIN1-AS1'	82610	14966	0.649861038279874	8.98489454843367e-58	0.971720988095169	0.342182350787257	chr8_102810658_102811158	chr8	102810658	102811158	chr8	102864300	102864300	1	*	389	102810908	53392
'1855'	'AZIN1-AS1'	82617	14966	0.679414754788804	4.6726843965191e-65	0.988043334274047	0.342182350787257	chr8_102862861_102863361	chr8	102862861	102863361	chr8	102864300	102864300	1	*	389	102863111	1189
'1856'	'AZIN1-AS1'	82619	14966	0.575178633523041	1.3458311371368e-42	0.966934866121053	0.342182350787257	chr8_102864036_102864536	chr8	102864036	102864536	chr8	102864300	102864300	1	*	389	102864286	14
'1857'	'AZIN1-AS1'	82624	14966	0.66862116366532	2.67344853209758e-62	0.900476308408254	0.342182350787257	chr8_102909717_102910217	chr8	102909717	102910217	chr8	102864300	102864300	1	*	389	102909967	-45667
'1858'	'B3GALNT2'	15537	1577	0.487746302221926	3.30136062786788e-29	0.811290870659517	0.692176248016599	chr1_235632487_235632987	chr1	235632487	235632987	chr1	235504481	235504481	1	*	1577	235632737	-128256
'1859'	'B3GALNT2'	15546	1577	0.573592868923284	2.56391825243725e-42	0.934480236368768	0.692176248016599	chr1_235674063_235674563	chr1	235674063	235674563	chr1	235504481	235504481	1	*	1577	235674313	-169832
'1860'	'B3GALT2'	12500	1317	0.820089842138329	1.48854824771136e-116	0.802064195084866	0.453252776760649	chr1_193426016_193426516	chr1	193426016	193426516	chr1	193186654	193186654	1	*	1317	193426266	-239612
'1861'	'B3GALT4'	60978	13245	0.472257814594979	3.20603251057253e-27	0.744175733036912	0.468875869644819	chr6_33112106_33112606	chr6	33112106	33112606	chr6	33277132	33277132	1	*	306	33112356	164776
'1862'	'B3GALT5'	165532	10141	0.571287269822274	6.51196326683056e-42	0.297350066521912	0.495300866593433	chr21_39426882_39427382	chr21	39426882	39427382	chr21	39556442	39556442	1	*	100	39427132	129310
'1863'	'B3GALT5-AS1'	165542	10142	0.503066996608231	2.82073526632177e-31	0.969330806844558	0.300622482607104	chr21_39556139_39556639	chr21	39556139	39556639	chr21	39612821	39612821	1	*	101	39556389	56432
'1864'	'B3GALT6'	71	14	0.488816208650643	2.38369150814484e-29	0.449469264572906	0.498108141096058	chr1_1039576_1040076	chr1	1039576	1040076	chr1	1232265	1232265	1	*	14	1039826	192439
'1865'	'B3GALT6'	74	14	0.481609690319687	2.07918755981075e-28	0.728970724599285	0.498108141096058	chr1_1058696_1059196	chr1	1058696	1059196	chr1	1232265	1232265	1	*	14	1058946	173319
'1866'	'B3GALT6'	108	14	0.535054057048592	5.88305130736017e-36	0.312860327022871	0.498108141096058	chr1_1174337_1174837	chr1	1174337	1174837	chr1	1232265	1232265	1	*	14	1174587	57678
'1867'	'B3GALT6'	158	14	0.479500582502599	3.88489895996022e-28	0.963317917144223	0.498108141096058	chr1_1349266_1349766	chr1	1349266	1349766	chr1	1232265	1232265	1	*	14	1349516	-117251
'1868'	'B3GALT6'	196	14	0.629946190506731	2.57663916165647e-53	0.938506107921003	0.498108141096058	chr1_1435414_1435914	chr1	1435414	1435914	chr1	1232265	1232265	1	*	14	1435664	-203399
'1869'	'B3GAT1'	110192	3191	0.469818562869964	6.45133128120061e-27	0.732005966813917	0.838764799218845	chr11_134272362_134272862	chr11	134272362	134272862	chr11	134411918	134411918	1	*	920	134272612	139306
'1870'	'B3GAT1'	110194	3191	0.495172532886836	3.38459438752095e-30	0.921273765025025	0.838764799218845	chr11_134276045_134276545	chr11	134276045	134276545	chr11	134411918	134411918	1	*	920	134276295	135623
'1871'	'B3GAT1'	110196	3191	0.502989817455119	2.89071145643485e-31	0.671589096165919	0.838764799218845	chr11_134277621_134278121	chr11	134277621	134278121	chr11	134411918	134411918	1	*	920	134277871	134047
'1872'	'B3GNT8'	157362	8058	0.609423047288798	4.75959807328636e-49	0.727945538424323	0.385023800805566	chr19_41298201_41298701	chr19	41298201	41298701	chr19	41428730	41428730	1	*	742	41298451	130279
'1873'	'B3GNT8'	157369	8058	0.462919800822323	4.51510252844504e-26	0.522735519245279	0.385023800805566	chr19_41323530_41324030	chr19	41323530	41324030	chr19	41428730	41428730	1	*	742	41323780	104950
'1874'	'B3GNT8'	157373	8058	0.519662797745735	1.21833311424493e-33	0.685429109527896	0.385023800805566	chr19_41326088_41326588	chr19	41326088	41326588	chr19	41428730	41428730	1	*	742	41326338	102392
'1875'	'B3GNT8'	157375	8058	0.664466485760228	2.87895414760743e-61	0.605804396781607	0.385023800805566	chr19_41330867_41331367	chr19	41330867	41331367	chr19	41428730	41428730	1	*	742	41331117	97613
'1876'	'B3GNT8'	157388	8058	0.610677422570427	2.6676747536452e-49	0.913458160309168	0.385023800805566	chr19_41427166_41427666	chr19	41427166	41427666	chr19	41428730	41428730	1	*	742	41427416	1314
'1877'	'B3GNTL1'	149166	7070	0.541190703795914	6.50103293417013e-37	0.550081496541437	0.625900158672037	chr17_82986043_82986543	chr17	82986043	82986543	chr17	83051810	83051810	1	*	937	82986293	65517
'1878'	'B3GNTL1'	149169	7070	0.470562408668447	5.21716994252792e-27	0.88900919787821	0.625900158672037	chr17_83037727_83038227	chr17	83037727	83038227	chr17	83051810	83051810	1	*	937	83037977	13833
'1879'	'B3GNTL1'	149176	7070	0.507762173291513	6.24428463119768e-32	0.912467530971566	0.625900158672037	chr17_83079289_83079789	chr17	83079289	83079789	chr17	83051810	83051810	1	*	937	83079539	-27729
'1880'	'B4GALNT1'	113950	3633	0.604862680535819	3.82751743012564e-48	0.743213901063775	0.54021725863542	chr12_57524823_57525323	chr12	57524823	57525323	chr12	57633355	57633355	1	*	442	57525073	108282
'1881'	'B4GALNT1'	113951	3633	0.495474871261489	3.08145584320894e-30	0.587408640361234	0.54021725863542	chr12_57529733_57530233	chr12	57529733	57530233	chr12	57633355	57633355	1	*	442	57529983	103372
'1882'	'B4GALNT1'	113954	3633	0.575462982435501	1.19768172123153e-42	0.823616142650625	0.54021725863542	chr12_57550291_57550791	chr12	57550291	57550791	chr12	57633355	57633355	1	*	442	57550541	82814
'1883'	'B4GALNT1'	113979	3633	0.458739273043358	1.43878129917593e-25	0.251942382233178	0.54021725863542	chr12_57712578_57713078	chr12	57712578	57713078	chr12	57633355	57633355	1	*	442	57712828	-79473
'1884'	'B4GALNT1'	113992	3633	0.52403897116481	2.75238871362713e-34	0.570602498459341	0.54021725863542	chr12_57745367_57745867	chr12	57745367	57745867	chr12	57633355	57633355	1	*	442	57745617	-112262
'1885'	'B4GALNT1'	114022	3633	0.466472844100135	1.66786574907989e-26	0.689961814694719	0.54021725863542	chr12_57868775_57869275	chr12	57868775	57869275	chr12	57633355	57633355	1	*	442	57869025	-235670
'1886'	'B4GALNT4'	100914	2281	0.472194028804686	3.26536367681966e-27	0.491899301375938	0.783351641645307	chr11_235436_235936	chr11	235436	235936	chr11	369796	369796	1	*	10	235686	134110
'1887'	'B4GALNT4'	100922	2281	0.593846788901974	5.10589579997862e-46	0.602291118316852	0.783351641645307	chr11_289434_289934	chr11	289434	289934	chr11	369796	369796	1	*	10	289684	80112
'1888'	'B4GALNT4'	100963	2281	0.481328236397978	2.25986256995464e-28	0.427422002338346	0.783351641645307	chr11_449421_449921	chr11	449421	449921	chr11	369796	369796	1	*	10	449671	-79875
'1889'	'B4GALNT4'	100977	2281	0.499141262316085	9.77495903852674e-31	0.568742188714889	0.783351641645307	chr11_536539_537039	chr11	536539	537039	chr11	369796	369796	1	*	10	536789	-166993
'1890'	'B4GALT2'	5172	511	0.517868770901513	2.22782921398382e-33	0.906109072897648	0.683205175149518	chr1_44031360_44031860	chr1	44031360	44031860	chr1	43978943	43978943	1	*	511	44031610	-52667
'1891'	'B4GALT4'	35489	11123	0.591518662526087	1.40380263798924e-45	0.981264434678938	0.640912974490419	chr3_119034699_119035199	chr3	119034699	119035199	chr3	119241103	119241103	1	*	533	119034949	206154
'1892'	'B4GALT4'	35518	11123	0.548651027726848	4.18572116370037e-38	0.948838602291118	0.640912974490419	chr3_119468691_119469191	chr3	119468691	119469191	chr3	119241103	119241103	1	*	533	119468941	-227838
'1893'	'B4GALT6'	150597	7170	0.569795206487189	1.18498433030556e-41	0.911563293727358	0.525021359697303	chr18_31774955_31775455	chr18	31774955	31775455	chr18	31685836	31685836	1	*	99	31775205	-89369
'1894'	'B4GALT7'	57902	12899	0.523950627768922	2.83610785007328e-34	0.984921699966019	0.705602343463933	chr5_177469156_177469656	chr5	177469156	177469656	chr5	177600100	177600100	1	*	757	177469406	130694
'1895'	'B4GAT1'	105384	2778	0.592861523446547	7.84110005396743e-46	0.955767248181446	0.652691321860124	chr11_66280282_66280782	chr11	66280282	66280782	chr11	66347692	66347692	1	*	507	66280532	67160
'1896'	'B4GAT1'	105417	2778	0.472760883455335	2.77352359083079e-27	0.811803463746998	0.652691321860124	chr11_66418007_66418507	chr11	66418007	66418507	chr11	66347692	66347692	1	*	507	66418257	-70565
'1897'	'B4GAT1'	105419	2778	0.476701719218412	8.83574692165274e-28	0.975896605942624	0.652691321860124	chr11_66419781_66420281	chr11	66419781	66420281	chr11	66347692	66347692	1	*	507	66420031	-72339
'1898'	'B9D1'	143035	6396	0.471948651153715	3.50529963361635e-27	0.891917731689196	0.609239594776028	chr17_19457794_19458294	chr17	19457794	19458294	chr17	19378182	19378182	1	*	263	19458044	-79862
'1899'	'B9D1'	143045	6396	0.463559559069928	3.77749382794766e-26	0.76299769045137	0.609239594776028	chr17_19533570_19534070	chr17	19533570	19534070	chr17	19378182	19378182	1	*	263	19533820	-155638
'1900'	'BAALC'	82621	14969	0.608419462828688	7.5539805142512e-49	0.502404579932845	0.540461369461736	chr8_102894370_102894870	chr8	102894370	102894870	chr8	103140710	103140710	1	*	392	102894620	246090
'1901'	'BAALC'	82642	14969	0.640986682528177	9.5985307412462e-56	0.768307924458754	0.540461369461736	chr8_103141184_103141684	chr8	103141184	103141684	chr8	103140710	103140710	1	*	392	103141434	-724
'1902'	'BABAM1'	155571	7732	0.460932407883643	7.85423042264857e-26	0.939450661475462	0.87373367508849	chr19_17334603_17335103	chr19	17334603	17335103	chr19	17267350	17267350	1	*	416	17334853	-67503
'1903'	'BABAM1'	155572	7732	0.567720017704984	2.71315750953404e-41	0.824796834593698	0.87373367508849	chr19_17336420_17336920	chr19	17336420	17336920	chr19	17267350	17267350	1	*	416	17336670	-69320
'1904'	'BABAM1'	155595	7732	0.453362294799527	6.22667526456078e-25	0.888796097381168	0.87373367508849	chr19_17448512_17449012	chr19	17448512	17449012	chr19	17267350	17267350	1	*	416	17448762	-181412
'1905'	'BABAM1'	155606	7732	0.4957945684349	2.78934741657144e-30	0.886469270332379	0.87373367508849	chr19_17488961_17489461	chr19	17488961	17489461	chr19	17267350	17267350	1	*	416	17489211	-221861
'1906'	'BABAM2'	18082	8653	0.480383228133419	2.99171182867742e-28	0.996768935707004	0.570609056511656	chr2_27958808_27959308	chr2	27958808	27959308	chr2	27771739	27771739	1	*	149	27959058	-187319
'1907'	'BABAM2'	18083	8653	0.5849806453153	2.29626139502333e-44	0.711191231778468	0.570609056511656	chr2_27959875_27960375	chr2	27959875	27960375	chr2	27771739	27771739	1	*	149	27960125	-188386
'1908'	'BABAM2'	18084	8653	0.455692888364718	3.31013903505008e-25	0.316690376496743	0.570609056511656	chr2_27993007_27993507	chr2	27993007	27993507	chr2	27771739	27771739	1	*	149	27993257	-221518
'1909'	'BACE1'	108619	3066	0.493432012488549	5.80099824202013e-30	0.611886400156658	0.74899304284145	chr11_117299423_117299923	chr11	117299423	117299923	chr11	117316259	117316259	1	*	795	117299673	16586
'1910'	'BACE1'	108635	3066	0.7233292336188	1.24732892877545e-77	0.558864692703324	0.74899304284145	chr11_117465646_117466146	chr11	117465646	117466146	chr11	117316259	117316259	1	*	795	117465896	-149637
'1911'	'BACE1'	108645	3066	0.456885651905633	2.39174884611864e-25	0.873239761097064	0.74899304284145	chr11_117535850_117536350	chr11	117535850	117536350	chr11	117316259	117316259	1	*	795	117536100	-219841
'1912'	'BACE2'	165610	10146	0.508321857137715	5.20725924703639e-32	0.87423614990756	0.659892591236421	chr21_41167716_41168216	chr21	41167716	41168216	chr21	41167801	41167801	1	*	105	41167966	-165
'1913'	'BACH1'	164841	10072	0.510396629489944	2.64693777194903e-32	0.657046427110991	0.535945319174905	chr21_28992190_28992690	chr21	28992190	28992690	chr21	29194147	29194147	1	*	31	28992440	201707
'1914'	'BACH1'	164844	10072	0.543786603064861	2.52010251502647e-37	0.590443882575867	0.535945319174905	chr21_29019145_29019645	chr21	29019145	29019645	chr21	29194147	29194147	1	*	31	29019395	174752
'1915'	'BACH2'	63801	13521	0.477091168997043	7.88504893025342e-28	0.290214079607434	0.537043817893324	chr6_90238868_90239368	chr6	90238868	90239368	chr6	90296908	90296908	1	*	582	90239118	57790
'1916'	'BACH2'	63821	13521	0.505798364710079	1.17644795240412e-31	0.873389507392283	0.537043817893324	chr6_90413775_90414275	chr6	90413775	90414275	chr6	90296908	90296908	1	*	582	90414025	-117117
'1917'	'BAD'	104920	2698	0.514917706317041	5.95722055023421e-33	0.675995092929095	0.913950933723911	chr11_64040626_64041126	chr11	64040626	64041126	chr11	64284704	64284704	1	*	427	64040876	243828
'1918'	'BAD'	104925	2698	0.463393716650104	3.95733065487046e-26	0.691171304002258	0.913950933723911	chr11_64053632_64054132	chr11	64053632	64054132	chr11	64284704	64284704	1	*	427	64053882	230822
'1919'	'BAD'	104928	2698	0.499330438735209	9.21492964835025e-31	0.571310913625185	0.913950933723911	chr11_64061271_64061771	chr11	64061271	64061771	chr11	64284704	64284704	1	*	427	64061521	223183
'1920'	'BAD'	104929	2698	0.510452642863485	2.59881359652901e-32	0.250894158166645	0.913950933723911	chr11_64062628_64063128	chr11	64062628	64063128	chr11	64284704	64284704	1	*	427	64062878	221826
'1921'	'BAD'	104943	2698	0.516069521604314	4.06073004008615e-33	0.580969549666814	0.913950933723911	chr11_64100300_64100800	chr11	64100300	64100800	chr11	64284704	64284704	1	*	427	64100550	184154
'1922'	'BAD'	104965	2698	0.534754461542861	6.54024008249582e-36	0.520650590057998	0.913950933723911	chr11_64186714_64187214	chr11	64186714	64187214	chr11	64284704	64284704	1	*	427	64186964	97740
'1923'	'BAD'	104967	2698	0.499868030578211	7.77775753683501e-31	0.749583878083478	0.913950933723911	chr11_64225360_64225860	chr11	64225360	64225860	chr11	64284704	64284704	1	*	427	64225610	59094
'1924'	'BAD'	104983	2698	0.570948739566049	7.45640500629047e-42	0.607797174402599	0.913950933723911	chr11_64249391_64249891	chr11	64249391	64249891	chr11	64284704	64284704	1	*	427	64249641	35063
'1925'	'BAD'	104984	2698	0.524847329521081	2.0849188793918e-34	0.879805560195131	0.913950933723911	chr11_64250557_64251057	chr11	64250557	64251057	chr11	64284704	64284704	1	*	427	64250807	33897
'1926'	'BAD'	104987	2698	0.49216283872979	8.57404730733624e-30	0.516486491156329	0.913950933723911	chr11_64268654_64269154	chr11	64268654	64269154	chr11	64284704	64284704	1	*	427	64268904	15800
'1927'	'BAD'	104988	2698	0.571284379657252	6.51937554727107e-42	0.816451358371682	0.913950933723911	chr11_64269265_64269765	chr11	64269265	64269765	chr11	64284704	64284704	1	*	427	64269515	15189
'1928'	'BAD'	104996	2698	0.498200306544686	1.31425239288748e-30	0.502191479435802	0.913950933723911	chr11_64291346_64291846	chr11	64291346	64291846	chr11	64284704	64284704	1	*	427	64291596	-6892
'1929'	'BAD'	105019	2698	0.451977214764081	9.04229002125086e-25	0.854803688366441	0.913950933723911	chr11_64358908_64359408	chr11	64358908	64359408	chr11	64284704	64284704	1	*	427	64359158	-74454
'1930'	'BAD'	105020	2698	0.506262217569732	1.01308360995806e-31	0.613044054208159	0.913950933723911	chr11_64359496_64359996	chr11	64359496	64359996	chr11	64284704	64284704	1	*	427	64359746	-75042
'1931'	'BAD'	105030	2698	0.560063051891755	5.47021732329131e-40	0.85054167842559	0.913950933723911	chr11_64448749_64449249	chr11	64448749	64449249	chr11	64284704	64284704	1	*	427	64448999	-164295
'1932'	'BAG1'	86417	15237	0.575548863256708	1.15629369794065e-42	0.348425072137398	0.855425363114854	chr9_33446442_33446942	chr9	33446442	33446942	chr9	33264761	33264761	1	*	90	33446692	-181931
'1933'	'BAG2'	62755	13437	0.548652050858226	4.1842701047658e-38	0.908816025157378	0.313621384108385	chr6_56954501_56955001	chr6	56954501	56955001	chr6	57172326	57172326	1	*	498	56954751	217575
'1934'	'BAG2'	62768	13437	0.481286376602561	2.28808180765292e-28	0.914587016996204	0.313621384108385	chr6_57221444_57221944	chr6	57221444	57221944	chr6	57172326	57172326	1	*	498	57221694	-49368
'1935'	'BAG2'	62769	13437	0.494321575804745	4.40863752128629e-30	0.957955847880802	0.313621384108385	chr6_57222085_57222585	chr6	57222085	57222585	chr6	57172326	57172326	1	*	498	57222335	-50009
'1936'	'BAG5'	128927	4852	0.54285067132467	3.54917757701936e-37	0.61611385326015	0.679543512754791	chr14_103753506_103754006	chr14	103753506	103754006	chr14	103562831	103562831	1	*	505	103753756	-190925
'1937'	'BAG6'	60774	13180	0.571237367775131	6.64383656968151e-42	0.816866040419981	0.914134016843647	chr6_31462820_31463320	chr6	31462820	31463320	chr6	31652705	31652705	1	*	241	31463070	189635
'1938'	'BAG6'	60787	13180	0.483801703988289	1.08232872695635e-28	0.9457918411307	0.914134016843647	chr6_31546490_31546990	chr6	31546490	31546990	chr6	31652705	31652705	1	*	241	31546740	105965
'1939'	'BAG6'	60803	13180	0.675571152045893	4.62491378840334e-64	0.922350786456024	0.914134016843647	chr6_31651768_31652268	chr6	31651768	31652268	chr6	31652705	31652705	1	*	241	31652018	687
'1940'	'BAG6'	60808	13180	0.482891061137804	1.42062633501263e-28	0.526012659321419	0.914134016843647	chr6_31663730_31664230	chr6	31663730	31664230	chr6	31652705	31652705	1	*	241	31663980	-11275
'1941'	'BAG6'	60824	13180	0.551762997303255	1.30367604772825e-38	0.853617236950474	0.914134016843647	chr6_31734572_31735072	chr6	31734572	31735072	chr6	31652705	31652705	1	*	241	31734822	-82117
'1942'	'BAG6'	60836	13180	0.456319023470787	2.79135571981579e-25	0.282709486427802	0.914134016843647	chr6_31776811_31777311	chr6	31776811	31777311	chr6	31652705	31652705	1	*	241	31777061	-124356
'1943'	'BAG6'	60845	13180	0.630186053582343	2.28740862155648e-53	0.909829692386553	0.914134016843647	chr6_31815072_31815572	chr6	31815072	31815572	chr6	31652705	31652705	1	*	241	31815322	-162617
'1944'	'BAHD1'	130152	4964	0.556472196055618	2.18160446496065e-39	0.483098826795372	0.647015745148297	chr15_40280401_40280901	chr15	40280401	40280901	chr15	40439721	40439721	1	*	80	40280651	159070
'1945'	'BAHD1'	130162	4964	0.551812199559533	1.27958580261827e-38	0.388499484527176	0.647015745148297	chr15_40307229_40307729	chr15	40307229	40307729	chr15	40439721	40439721	1	*	80	40307479	132242
'1946'	'BAHD1'	130173	4964	0.633406044233333	4.56408149456602e-54	0.70865706370553	0.647015745148297	chr15_40330260_40330760	chr15	40330260	40330760	chr15	40439721	40439721	1	*	80	40330510	109211
'1947'	'BAHD1'	130179	4964	0.541461284596719	5.88930268674994e-37	0.600517200665795	0.647015745148297	chr15_40354322_40354822	chr15	40354322	40354822	chr15	40439721	40439721	1	*	80	40354572	85149
'1948'	'BAHD1'	130181	4964	0.451078416823423	1.1513621529422e-24	0.801229071515375	0.647015745148297	chr15_40358456_40358956	chr15	40358456	40358956	chr15	40439721	40439721	1	*	80	40358706	81015
'1949'	'BAHD1'	130185	4964	0.455785983955317	3.22724159793033e-25	0.759743588266802	0.647015745148297	chr15_40383099_40383599	chr15	40383099	40383599	chr15	40439721	40439721	1	*	80	40383349	56372
'1950'	'BAHD1'	130190	4964	0.550938394539911	1.77705792422005e-38	0.770041525799559	0.647015745148297	chr15_40421839_40422339	chr15	40421839	40422339	chr15	40439721	40439721	1	*	80	40422089	17632
'1951'	'BAHD1'	130203	4964	0.519188526889799	1.42923006328955e-33	0.27416242865453	0.647015745148297	chr15_40442673_40443173	chr15	40442673	40443173	chr15	40439721	40439721	1	*	80	40442923	-3202
'1952'	'BAHD1'	130218	4964	0.871504697424508	1.59568712584902e-148	0.920133389392203	0.647015745148297	chr15_40554070_40554570	chr15	40554070	40554570	chr15	40439721	40439721	1	*	80	40554320	-114599
'1953'	'BAIAP2'	148716	7012	0.529628368933642	3.98136529842833e-35	0.692968259544887	0.926400585865983	chr17_80800734_80801234	chr17	80800734	80801234	chr17	81035122	81035122	1	*	879	80800984	234138
'1954'	'BAIAP2'	148717	7012	0.784889292720925	4.55283611763901e-100	0.586429529969417	0.926400585865983	chr17_80815322_80815822	chr17	80815322	80815822	chr17	81035122	81035122	1	*	879	80815572	219550
'1955'	'BAIAP2'	148720	7012	0.506249992288412	1.01705561364095e-31	0.422653158782908	0.926400585865983	chr17_80827535_80828035	chr17	80827535	80828035	chr17	81035122	81035122	1	*	879	80827785	207337
'1956'	'BAIAP2'	148724	7012	0.605352865734525	3.06267971440155e-48	0.406866443583083	0.926400585865983	chr17_80838624_80839124	chr17	80838624	80839124	chr17	81035122	81035122	1	*	879	80838874	196248
'1957'	'BAIAP2'	148737	7012	0.578106897812902	4.03594118443141e-43	0.357421368796328	0.926400585865983	chr17_80919587_80920087	chr17	80919587	80920087	chr17	81035122	81035122	1	*	879	80919837	115285
'1958'	'BAIAP2'	148743	7012	0.587486944019799	7.91305226456093e-45	0.724823904116295	0.926400585865983	chr17_80964204_80964704	chr17	80964204	80964704	chr17	81035122	81035122	1	*	879	80964454	70668
'1959'	'BAIAP2'	148744	7012	0.49021805449748	1.55615402686807e-29	0.487867670350809	0.926400585865983	chr17_80964736_80965236	chr17	80964736	80965236	chr17	81035122	81035122	1	*	879	80964986	70136
'1960'	'BAIAP2'	148745	7012	0.808965704099893	5.74007353745021e-111	0.511971064408185	0.926400585865983	chr17_80968575_80969075	chr17	80968575	80969075	chr17	81035122	81035122	1	*	879	80968825	66297
'1961'	'BAIAP2'	148762	7012	0.506996984342176	7.99835203141261e-32	0.798326297177282	0.926400585865983	chr17_81036248_81036748	chr17	81036248	81036748	chr17	81035122	81035122	1	*	879	81036498	-1376
'1962'	'BAIAP2'	148763	7012	0.586508483691423	1.20064888536084e-44	0.494093660548187	0.926400585865983	chr17_81037430_81037930	chr17	81037430	81037930	chr17	81035122	81035122	1	*	879	81037680	-2558
'1963'	'BAIAP2'	148768	7012	0.583122508177387	5.01780527767669e-44	0.697979000961832	0.926400585865983	chr17_81052986_81053486	chr17	81052986	81053486	chr17	81035122	81035122	1	*	879	81053236	-18114
'1964'	'BAIAP2'	148773	7012	0.636659377985162	8.81866275802231e-55	0.759300108854038	0.926400585865983	chr17_81067280_81067780	chr17	81067280	81067780	chr17	81035122	81035122	1	*	879	81067530	-32408
'1965'	'BAIAP2'	148775	7012	0.565259785114276	7.17658520844617e-41	0.369752400260328	0.926400585865983	chr17_81075259_81075759	chr17	81075259	81075759	chr17	81035122	81035122	1	*	879	81075509	-40387
'1966'	'BAIAP2'	148776	7012	0.843856090990241	6.8570896801503e-130	0.706094098268127	0.926400585865983	chr17_81076065_81076565	chr17	81076065	81076565	chr17	81035122	81035122	1	*	879	81076315	-41193
'1967'	'BAIAP2'	148778	7012	0.56970629680283	1.22825888753926e-41	0.465751294441533	0.926400585865983	chr17_81092940_81093440	chr17	81092940	81093440	chr17	81035122	81035122	1	*	879	81093190	-58068
'1968'	'BAIAP2'	148779	7012	0.68357184199715	3.76405292840053e-66	0.759916372453593	0.926400585865983	chr17_81093568_81094068	chr17	81093568	81094068	chr17	81035122	81035122	1	*	879	81093818	-58696
'1969'	'BAIAP2'	148790	7012	0.73252337680378	1.39519468588222e-80	0.382141026453259	0.926400585865983	chr17_81125726_81126226	chr17	81125726	81126226	chr17	81035122	81035122	1	*	879	81125976	-90854
'1970'	'BAIAP2'	148800	7012	0.726298116707381	1.43493877861639e-78	0.89741802830205	0.926400585865983	chr17_81164979_81165479	chr17	81164979	81165479	chr17	81035122	81035122	1	*	879	81165229	-130107
'1971'	'BAIAP2'	148804	7012	0.505712401060567	1.20943405357853e-31	0.59740132583066	0.926400585865983	chr17_81200744_81201244	chr17	81200744	81201244	chr17	81035122	81035122	1	*	879	81200994	-165872
'1972'	'BAIAP2'	148813	7012	0.908387803306215	1.78348643848118e-181	0.50590057997892	0.926400585865983	chr17_81251835_81252335	chr17	81251835	81252335	chr17	81035122	81035122	1	*	879	81252085	-216963
'1973'	'BAIAP2'	148815	7012	0.718420180665534	4.18401099937442e-76	0.948855880709797	0.926400585865983	chr17_81254789_81255289	chr17	81254789	81255289	chr17	81035122	81035122	1	*	879	81255039	-219917
'1974'	'BAIAP2-DT'	148744	7011	0.455559909716755	3.43289733912111e-25	0.487867670350809	0.388563407787135	chr17_80964736_80965236	chr17	80964736	80965236	chr17	81034881	81034881	1	*	878	80964986	69895
'1975'	'BAIAP2-DT'	148768	7011	0.560901278621398	3.95527057319222e-40	0.697979000961832	0.388563407787135	chr17_81052986_81053486	chr17	81052986	81053486	chr17	81034881	81034881	1	*	878	81053236	-18355
'1976'	'BAIAP2-DT'	148773	7011	0.491298036532053	1.11825050379337e-29	0.759300108854038	0.388563407787135	chr17_81067280_81067780	chr17	81067280	81067780	chr17	81034881	81034881	1	*	878	81067530	-32649
'1977'	'BAIAP2L1'	73517	14218	0.51220431628685	1.46238793106006e-32	0.972959274767173	0.31740510191627	chr7_98400942_98401442	chr7	98400942	98401442	chr7	98401068	98401068	1	*	399	98401192	-124
'1978'	'BAIAP3'	135174	5456	0.759863540373912	3.95154433876431e-90	0.924378120914374	0.593921640424753	chr16_1098587_1099087	chr16	1098587	1099087	chr16	1333601	1333601	1	*	50	1098837	234764
'1979'	'BAIAP3'	135180	5456	0.641009298449071	9.48891357268566e-56	0.429472374688269	0.593921640424753	chr16_1108267_1108767	chr16	1108267	1108767	chr16	1333601	1333601	1	*	50	1108517	225084
'1980'	'BAIAP3'	135183	5456	0.560565710500543	4.50474468684206e-40	0.72085562729299	0.593921640424753	chr16_1125386_1125886	chr16	1125386	1125886	chr16	1333601	1333601	1	*	50	1125636	207965
'1981'	'BAIAP3'	135185	5456	0.578216442489094	3.85908802502126e-43	0.392438963986016	0.593921640424753	chr16_1140094_1140594	chr16	1140094	1140594	chr16	1333601	1333601	1	*	50	1140344	193257
'1982'	'BAIAP3'	135186	5456	0.487066595079127	4.0554153359669e-29	0.952858714370461	0.593921640424753	chr16_1145276_1145776	chr16	1145276	1145776	chr16	1333601	1333601	1	*	50	1145526	188075
'1983'	'BAIAP3'	135201	5456	0.550223212035306	2.32496789568381e-38	0.564831506620514	0.593921640424753	chr16_1182273_1182773	chr16	1182273	1182773	chr16	1333601	1333601	1	*	50	1182523	151078
'1984'	'BAIAP3'	135202	5456	0.696352303216078	1.24929663403966e-69	0.863356505612606	0.593921640424753	chr16_1183196_1183696	chr16	1183196	1183696	chr16	1333601	1333601	1	*	50	1183446	150155
'1985'	'BAIAP3'	135203	5456	0.684099211668664	2.73207765990665e-66	0.461961561277912	0.593921640424753	chr16_1187321_1187821	chr16	1187321	1187821	chr16	1333601	1333601	1	*	50	1187571	146030
'1986'	'BAIAP3'	135206	5456	0.769655601983404	7.25272610488605e-94	0.717417221975845	0.593921640424753	chr16_1193413_1193913	chr16	1193413	1193913	chr16	1333601	1333601	1	*	50	1193663	139938
'1987'	'BAIAP3'	135210	5456	0.683442440805698	4.07139654652383e-66	0.675983573983309	0.593921640424753	chr16_1258950_1259450	chr16	1258950	1259450	chr16	1333601	1333601	1	*	50	1259200	74401
'1988'	'BAIAP3'	135231	5456	0.568953787473327	1.66043439941019e-41	0.68022830550548	0.593921640424753	chr16_1334265_1334765	chr16	1334265	1334765	chr16	1333601	1333601	1	*	50	1334515	-914
'1989'	'BAIAP3'	135232	5456	0.531588314515659	2.00144322790727e-35	0.364407609415586	0.593921640424753	chr16_1334814_1335314	chr16	1334814	1335314	chr16	1333601	1333601	1	*	50	1335064	-1463
'1990'	'BAIAP3'	135234	5456	0.467558218253943	1.22733199936363e-26	0.77434385205066	0.593921640424753	chr16_1337461_1337961	chr16	1337461	1337961	chr16	1333601	1333601	1	*	50	1337711	-4110
'1991'	'BAIAP3'	135237	5456	0.531087964487944	2.38540457403482e-35	0.770030006853773	0.593921640424753	chr16_1342378_1342878	chr16	1342378	1342878	chr16	1333601	1333601	1	*	50	1342628	-9027
'1992'	'BAK1'	61053	13257	0.481180964286904	2.36150627517477e-28	0.728463890984697	0.497558891736849	chr6_33426039_33426539	chr6	33426039	33426539	chr6	33580293	33580293	1	*	318	33426289	154004
'1993'	'BARD1'	27366	9416	0.695913063110911	1.65658912712e-69	0.999873291596353	0.934761381667277	chr2_214809662_214810162	chr2	214809662	214810162	chr2	214809711	214809711	1	*	912	214809912	-201
'1994'	'BASP1'	49675	12204	0.766364598449806	1.36762517332242e-92	0.668726638138078	0.99646039301843	chr5_16866225_16866725	chr5	16866225	16866725	chr5	17065598	17065598	1	*	62	16866475	199123
'1995'	'BASP1'	49676	12204	0.599705204180405	3.87757650961866e-47	0.633328917737449	0.99646039301843	chr5_16866821_16867321	chr5	16866821	16867321	chr5	17065598	17065598	1	*	62	16867071	198527
'1996'	'BASP1'	49683	12204	0.462864627501146	4.58477522014968e-26	0.292471792981506	0.99646039301843	chr5_16900310_16900810	chr5	16900310	16900810	chr5	17065598	17065598	1	*	62	16900560	165038
'1997'	'BASP1'	49703	12204	0.466516674346085	1.64767510995387e-26	0.579431770404373	0.99646039301843	chr5_17189324_17189824	chr5	17189324	17189824	chr5	17065598	17065598	1	*	62	17189574	-123976
'1998'	'BASP1'	49706	12204	0.567013739273736	3.58591496792957e-41	0.301842455378484	0.99646039301843	chr5_17213287_17213787	chr5	17213287	17213787	chr5	17065598	17065598	1	*	62	17213537	-147939
[truncated: 24,191 more rows]

## Sheet: B
Table S5B. GO profiler GO terms for "linked genes" Day 20 K-mean clusters 1-5. Related to Figure 6B and C.
term_id	term_name	Kmeans1 p_values	Kmeans2 p_values	Kmeans3 p_values	Kmeans4 p_values	Kmeans5 p_values	significance km 1	significance km 2	significance km 3	significance km 4	significance km 5
GO:0007399	nervous system development	1.69415216090026e-44	2.22536674501403e-22	1	1	9.62331828947059e-05	TRUE	TRUE	FALSE	FALSE	TRUE
GO:0098916	anterograde trans-synaptic signaling	4.14783840222883e-33	6.82595588289946e-10	1	1	1	TRUE	TRUE	FALSE	FALSE	FALSE
GO:0007268	chemical synaptic transmission	4.14783840222883e-33	6.82595588289946e-10	1	1	1	TRUE	TRUE	FALSE	FALSE	FALSE
GO:0048699	generation of neurons	7.48764564562208e-33	1.23756747960141e-20	1	1	0.000249517748146543	TRUE	TRUE	FALSE	FALSE	TRUE
GO:0048666	neuron development	1.02007745174745e-32	1.29629776698297e-19	1	1	0.382899408871708	TRUE	TRUE	FALSE	FALSE	FALSE
GO:0099537	trans-synaptic signaling	1.08590303645217e-32	9.96567560205309e-10	1	1	1	TRUE	TRUE	FALSE	FALSE	FALSE
GO:0099536	synaptic signaling	2.91702801532835e-32	2.86648772716503e-09	1	1	1	TRUE	TRUE	FALSE	FALSE	FALSE
GO:0030182	neuron differentiation	1.50663776523307e-31	9.53315271578654e-21	1	1	0.00017399057733957	TRUE	TRUE	FALSE	FALSE	TRUE
GO:0050804	modulation of chemical synaptic transmission	1.21102866071561e-30	1.73031155502255e-09	1	1	1	TRUE	TRUE	FALSE	FALSE	FALSE
GO:0099177	regulation of trans-synaptic signaling	1.41806142863756e-30	1.84200911397606e-09	1	1	1	TRUE	TRUE	FALSE	FALSE	FALSE
GO:0022008	neurogenesis	6.96104157128613e-30	1.65610070224182e-20	1	1	0.000583365543542646	TRUE	TRUE	FALSE	FALSE	TRUE
GO:0031175	neuron projection development	1.74382746164692e-29	6.40528720477961e-17	1	1	0.472868331889643	TRUE	TRUE	FALSE	FALSE	FALSE
GO:0048731	system development	3.62102167231044e-28	1.64011786565453e-17	1	1	3.32702202650018e-08	TRUE	TRUE	FALSE	FALSE	TRUE
GO:0051179	localization	4.55820018264088e-27	4.57995504112099e-09	1	1	1	TRUE	TRUE	FALSE	FALSE	FALSE
GO:0050794	regulation of cellular process	3.28342695777136e-26	9.78460125297513e-17	1	1	0.000671032777162872	TRUE	TRUE	FALSE	FALSE	TRUE
GO:0120036	plasma membrane bounded cell projection organization	4.78634564333503e-26	2.72889593505746e-14	1	1	0.0246711011841724	TRUE	TRUE	FALSE	FALSE	TRUE
GO:0007275	multicellular organism development	8.46453572119071e-26	1.09944488208806e-17	1	1	2.02674787922026e-07	TRUE	TRUE	FALSE	FALSE	TRUE
[truncated: 548 more rows]

## Sheet: C
Table S5C. Gene ontology annotation for peak2genelink "CREs" K-mean cluster 1 for Day 20 using Great Tool. Related to Figure 6B and C.
[truncated: 13,160 more rows]

[truncated: 7 more sheets: D, E, F, G, H, I, J]
