# Supplementary material for: A multi-omics approach to visualize early neuronal differentiation from hESCs in 4D
Source: iScience. 2022 Oct 4;25(11):105279. doi: 10.1016/j.isci.2022.105279 (PMC9593815; doi:10.1016/j.isci.2022.105279)
Supplement: Table S6. Inferred peak to gene links, TF motif and GO-term enrichment of Day 0 — (A) Inferred peak to gene links Day 0; (B) GOProfiler GO terms for Day 0 K-mean clusters 1–5; (C–G) Gene ontology annotation for peak2genelink K-mean clusters 1–5 for Day 0 using Great Tool; TF motif enrichment in Day 0 five interaction clusters (k-mean clusters 1–5), related to Fig. S6. [file mmc6.xlsx]

## Sheet: Table index
Table S6. Inferred peak to gene links, TF motif enrichment for Day 0. Related to Figure S6.
Table	Description	Legend
A	Inferred peak to gene links D0
B	GOProfiler GO terms for Day 0 K-mean clusters 1-5
C	Gene ontology annotation for peak2genelink Kmeans 1 for Day 0 using Great Tool
D	Gene ontology annotation for peak2genelink Kmeans 2 for Day 0 using Great Tool
E	Gene ontology annotation for peak2genelink Kmeans 3 for Day 0 using Great Tool
F	Gene ontology annotation for peak2genelink Kmeans 4 for Day 0 using Great Tool
G	Gene ontology annotation for peak2genelink Kmeans 5 for Day 0 using Great Tool
H	TF motif enrichment in D0 five interaction clusters (k-mean clusters 1-5)	YES= identified motf

## Sheet: A
Table S6A. Inferred peak to gene links Day 0. Related to Figure S6B.
id	'geneName'	'idxATAC'	idxRNA	Correlation	FDR	VarQATAC	VarQRNA	peakName	chr	start	end	seqnames	StartTSS	EndTSS	width	strand	idx	peakCentre	looplength
'1'	'AADAT'	47741	12086	0.511886244960426	1.03792413338313e-32	0.992167116865464	0.374588062980593	chr4_170089999_170090499	chr4	170089999	170090499	chr4	170091699	170091699	1	*	565	170090249	1450
'2'	'AAMP'	27627	9435	0.463686457041746	2.66327917152174e-26	0.949328157487027	0.893018430367387	chr2_218399556_218400056	chr2	218399556	218400056	chr2	218270257	218270257	1	*	931	218399806	-129549
'3'	'AARSD1'	144815	6624	0.512592222976679	8.22211550097613e-33	0.966128539916027	0.541193701940681	chr17_42744822_42745322	chr17	42744822	42745322	chr17	42964498	42964498	1	*	491	42745072	219426
'4'	'AARSD1'	144843	6624	0.483547715887472	8.07463057805738e-29	0.958364770456208	0.541193701940681	chr17_43024421_43024921	chr17	43024421	43024921	chr17	42964498	42964498	1	*	491	43024671	-60173
'5'	'ABCA2'	92534	15764	0.540872159437461	4.31934370044991e-37	0.700783864260743	0.32295862321494	chr9_137045715_137046215	chr9	137045715	137046215	chr9	137028922	137028922	1	*	617	137045965	-17043
'6'	'ABCE1'	46647	12010	0.508879421344425	2.78407403678046e-32	0.998623485978563	0.855913584767484	chr4_145180414_145180914	chr4	145180414	145180914	chr4	145097932	145097932	1	*	489	145180664	-82732
'7'	'ABCE1'	46650	12010	0.47492030195824	1.04876344804785e-27	0.928484625087112	0.855913584767484	chr4_145260032_145260532	chr4	145260032	145260532	chr4	145097932	145097932	1	*	489	145260282	-162350
'8'	'ABHD15'	143475	6457	0.546667554448679	5.11641429682177e-38	0.963865067069062	0.278469425119004	chr17_29568335_29568835	chr17	29568335	29568835	chr17	29567137	29567137	1	*	324	29568585	-1448
'9'	'ABHD15'	143483	6457	0.635234257457094	9.77486458222292e-55	0.979859123293036	0.278469425119004	chr17_29589407_29589907	chr17	29589407	29589907	chr17	29567137	29567137	1	*	324	29589657	-22520
'10'	'ABHD15'	143492	6457	0.536360313735094	2.21550017589101e-36	0.987801436412539	0.278469425119004	chr17_29613320_29613820	chr17	29613320	29613820	chr17	29567137	29567137	1	*	324	29613570	-46433
'11'	'ABHD15'	143495	6457	0.516386748487521	2.30710217382696e-33	0.974099650399995	0.278469425119004	chr17_29615440_29615940	chr17	29615440	29615940	chr17	29567137	29567137	1	*	324	29615690	-48553
'12'	'ABHD15'	143496	6457	0.462910500122981	3.31686732983156e-26	0.928116018821957	0.278469425119004	chr17_29616996_29617496	chr17	29616996	29617496	chr17	29567137	29567137	1	*	324	29617246	-50109
'13'	'ABHD15'	143497	6457	0.564361081567615	5.81974788542841e-41	0.971098965022721	0.278469425119004	chr17_29617884_29618384	chr17	29617884	29618384	chr17	29567137	29567137	1	*	324	29618134	-50997
'14'	'ABHD15'	143501	6457	0.512155159491523	9.49706488159648e-33	0.955761488708553	0.278469425119004	chr17_29622684_29623184	chr17	29622684	29623184	chr17	29567137	29567137	1	*	324	29622934	-55797
'15'	'ABHD2'	133926	5341	0.483621748797109	7.89464848733993e-29	0.997362161414987	0.382765775662151	chr15_89087988_89088488	chr15	89087988	89088488	chr15	89087459	89087459	1	*	457	89088238	-779
'16'	'ABHD6'	32940	10979	0.588798020328529	2.53402592946193e-45	0.974796546620053	0.521054558769681	chr3_58008086_58008586	chr3	58008086	58008586	chr3	58237506	58237506	1	*	389	58008336	229170
'17'	'ABHD8'	155520	7735	0.50639651517811	6.2763925798886e-32	0.997390958779452	0.891431709996338	chr19_17075279_17075779	chr19	17075279	17075779	chr19	17310236	17310236	1	*	419	17075529	234707
'18'	'ABHD8'	155533	7735	0.563570086223947	7.9523231243502e-41	0.96876637850104	0.891431709996338	chr19_17215396_17215896	chr19	17215396	17215896	chr19	17310236	17310236	1	*	419	17215646	94590
'19'	'ABHD8'	155535	7735	0.569799394791971	6.72820675557919e-42	0.991038260178428	0.891431709996338	chr19_17226234_17226734	chr19	17226234	17226734	chr19	17310236	17310236	1	*	419	17226484	83752
'20'	'ABHD8'	155539	7735	0.481988771930262	1.28899631908742e-28	0.944288618705616	0.891431709996338	chr19_17235517_17236017	chr19	17235517	17236017	chr19	17310236	17310236	1	*	419	17235767	74469
'21'	'ABHD8'	155545	7735	0.579744050090745	1.15637982190318e-43	0.995461535360284	0.891431709996338	chr19_17245846_17246346	chr19	17245846	17246346	chr19	17310236	17310236	1	*	419	17246096	64140
'22'	'ABHD8'	155556	7735	0.577419823627473	3.02414020709468e-43	0.979023999723545	0.891431709996338	chr19_17292304_17292804	chr19	17292304	17292804	chr19	17310236	17310236	1	*	419	17292554	17682
'23'	'ABHD8'	155558	7735	0.470327110504884	4.00209762307723e-27	0.960109890742799	0.891431709996338	chr19_17293960_17294460	chr19	17293960	17294460	chr19	17310236	17310236	1	*	419	17294210	16026
'24'	'ABHD8'	155560	7735	0.561445659743801	1.83448416460038e-40	0.998099373945297	0.891431709996338	chr19_17303191_17303691	chr19	17303191	17303691	chr19	17310236	17310236	1	*	419	17303441	6795
'25'	'ABHD8'	155563	7735	0.679525056919629	2.53773317121358e-65	0.999856013177674	0.891431709996338	chr19_17305431_17305931	chr19	17305431	17305931	chr19	17310236	17310236	1	*	419	17305681	4555
'26'	'ABHD8'	155565	7735	0.515933436015392	2.69060844393882e-33	0.994971980164375	0.891431709996338	chr19_17309237_17309737	chr19	17309237	17309737	chr19	17310236	17310236	1	*	419	17309487	749
'27'	'ABHD8'	155566	7735	0.535398953995434	3.1326574330541e-36	0.598489866207445	0.891431709996338	chr19_17327075_17327575	chr19	17327075	17327575	chr19	17310236	17310236	1	*	419	17327325	-17089
'28'	'ABHD8'	155567	7735	0.544358261229673	1.19929240909153e-37	0.986626503942359	0.891431709996338	chr19_17327584_17328084	chr19	17327584	17328084	chr19	17310236	17310236	1	*	419	17327834	-17598
'29'	'ABHD8'	155571	7735	0.586173978178438	7.74147881511619e-45	0.997022352514298	0.891431709996338	chr19_17334603_17335103	chr19	17334603	17335103	chr19	17310236	17310236	1	*	419	17334853	-24617
'30'	'ABHD8'	155572	7735	0.486218742930912	3.58931581228203e-29	0.823973229969993	0.891431709996338	chr19_17336420_17336920	chr19	17336420	17336920	chr19	17310236	17310236	1	*	419	17336670	-26434
'31'	'ABHD8'	155573	7735	0.597713448749022	5.18903968506638e-47	0.988809344168822	0.891431709996338	chr19_17337216_17337716	chr19	17337216	17337716	chr19	17310236	17310236	1	*	419	17337466	-27230
'32'	'ABHD8'	155583	7735	0.546463893898967	5.51346822962664e-38	0.619742321182765	0.891431709996338	chr19_17391497_17391997	chr19	17391497	17391997	chr19	17310236	17310236	1	*	419	17391747	-81511
'33'	'ABHD8'	155585	7735	0.453038435793127	5.12488499905095e-25	0.979490517027882	0.891431709996338	chr19_17403257_17403757	chr19	17403257	17403757	chr19	17310236	17310236	1	*	419	17403507	-93271
'34'	'ABHD8'	155590	7735	0.593084018175547	3.9665991769391e-46	0.998761713327996	0.891431709996338	chr19_17419630_17420130	chr19	17419630	17420130	chr19	17310236	17310236	1	*	419	17419880	-109644
'35'	'ABHD8'	155591	7735	0.564459297630979	5.60035561629346e-41	0.84483980026148	0.891431709996338	chr19_17420397_17420897	chr19	17420397	17420897	chr19	17310236	17310236	1	*	419	17420647	-110411
'36'	'ABHD8'	155596	7735	0.568313071353173	1.22164313254899e-41	0.826962396401481	0.891431709996338	chr19_17453353_17453853	chr19	17453353	17453853	chr19	17310236	17310236	1	*	419	17453603	-143367
'37'	'ABHD8'	155600	7735	0.511059489462601	1.36210818521448e-32	0.99861772650567	0.891431709996338	chr19_17469477_17469977	chr19	17469477	17469977	chr19	17310236	17310236	1	*	419	17469727	-159491
'38'	'ABHD8'	155601	7735	0.607544629924567	6.13259785901153e-49	0.996717100450967	0.891431709996338	chr19_17470017_17470517	chr19	17470017	17470517	chr19	17310236	17310236	1	*	419	17470267	-160031
'39'	'ABHD8'	155611	7735	0.52068990149093	5.3620076785212e-34	0.993353568281431	0.891431709996338	chr19_17511263_17511763	chr19	17511263	17511763	chr19	17310236	17310236	1	*	419	17511513	-201277
'40'	'ABHD8'	155612	7735	0.563550484909269	8.01180607708247e-41	0.969739729419963	0.891431709996338	chr19_17512018_17512518	chr19	17512018	17512518	chr19	17310236	17310236	1	*	419	17512268	-202032
'41'	'ABHD8'	155615	7735	0.478996261549335	3.15349891625239e-28	0.990986424922391	0.891431709996338	chr19_17539579_17540079	chr19	17539579	17540079	chr19	17310236	17310236	1	*	419	17539829	-229593
'42'	'ABL1'	91465	15676	0.47293309612219	1.87914185600453e-27	0.682854625144707	0.865922128646405	chr9_130682437_130682937	chr9	130682437	130682937	chr9	130713946	130713946	1	*	529	130682687	31259
'43'	'ABL1'	91489	15676	0.562015458157857	1.46463599755245e-40	0.934998588929141	0.865922128646405	chr9_130835063_130835563	chr9	130835063	130835563	chr9	130713946	130713946	1	*	529	130835313	-121367
'44'	'ACADL'	27176	9409	0.499568433096119	5.62139688725037e-31	0.983216895989679	0.25350909312828	chr2_210002299_210002799	chr2	210002299	210002799	chr2	210225491	210225491	1	*	905	210002549	222942
'45'	'ACADL'	27184	9409	0.545049385491445	9.29594771836119e-38	0.88152764259015	0.25350909312828	chr2_210181409_210181909	chr2	210181409	210181909	chr2	210225491	210225491	1	*	905	210181659	43832
'46'	'ACADM'	7250	685	0.467659972559174	8.62492889442592e-27	0.93759035173101	0.94318320517515	chr1_75614604_75615104	chr1	75614604	75615104	chr1	75724347	75724347	1	*	685	75614854	109493
'47'	'ACADM'	7258	685	0.464925366768293	1.8758756551201e-26	0.687588911862786	0.94318320517515	chr1_75677941_75678441	chr1	75677941	75678441	chr1	75724347	75724347	1	*	685	75678191	46156
'48'	'ACADS'	117785	3944	0.480000049848336	2.33890531912411e-28	0.993733693492372	0.540949591114366	chr12_120495743_120496243	chr12	120495743	120496243	chr12	120725735	120725735	1	*	753	120495993	229742
'49'	'ACADS'	117810	3944	0.531731023635079	1.15805462328794e-35	0.994666728101044	0.540949591114366	chr12_120686773_120687273	chr12	120686773	120687273	chr12	120725735	120725735	1	*	753	120687023	38712
'50'	'ACAP1'	142000	6266	0.450986013414405	8.95356932248221e-25	0.987553779078139	0.66752105455877	chr17_7214875_7215375	chr17	7214875	7215375	chr17	7336529	7336529	1	*	133	7215125	121404
'51'	'ACAP1'	142009	6266	0.452518498355449	5.90723840114864e-25	0.974416421409113	0.66752105455877	chr17_7237582_7238082	chr17	7237582	7238082	chr17	7336529	7336529	1	*	133	7237832	98697
'52'	'ACAP1'	142011	6266	0.589380540116182	1.97161700141169e-45	0.998577410195419	0.66752105455877	chr17_7239305_7239805	chr17	7239305	7239805	chr17	7336529	7336529	1	*	133	7239555	96974
'53'	'ACAP1'	142013	6266	0.564309550061745	5.936161431422e-41	0.98812396689455	0.66752105455877	chr17_7242211_7242711	chr17	7242211	7242711	chr17	7336529	7336529	1	*	133	7242461	94068
'54'	'ACAP1'	142014	6266	0.568863150526534	9.80037738307893e-42	0.993509074049543	0.66752105455877	chr17_7242846_7243346	chr17	7242846	7243346	chr17	7336529	7336529	1	*	133	7243096	93433
'55'	'ACAP1'	142016	6266	0.5420234305399	2.83102339151234e-37	0.998721397017745	0.66752105455877	chr17_7251789_7252289	chr17	7251789	7252289	chr17	7336529	7336529	1	*	133	7252039	84490
'56'	'ACAP1'	142020	6266	0.546705465217198	5.04554316722934e-38	0.996532797318389	0.66752105455877	chr17_7262355_7262855	chr17	7262355	7262855	chr17	7336529	7336529	1	*	133	7262605	73924
'57'	'ACAP1'	142023	6266	0.605545153066699	1.52680773663722e-48	0.99035864237705	0.66752105455877	chr17_7281349_7281849	chr17	7281349	7281849	chr17	7336529	7336529	1	*	133	7281599	54930
'58'	'ACAP1'	142027	6266	0.487736653719422	2.25562333795889e-29	0.999038168026862	0.66752105455877	chr17_7294525_7295025	chr17	7294525	7295025	chr17	7336529	7336529	1	*	133	7294775	41754
'59'	'ACAP1'	142030	6266	0.535624025208016	2.89075942980445e-36	0.991141930690503	0.66752105455877	chr17_7307261_7307761	chr17	7307261	7307761	chr17	7336529	7336529	1	*	133	7307511	29018
'60'	'ACAP1'	142035	6266	0.539156171618264	8.06806525394529e-37	0.998116652363976	0.66752105455877	chr17_7329215_7329715	chr17	7329215	7329715	chr17	7336529	7336529	1	*	133	7329465	7064
'61'	'ACAP1'	142037	6266	0.457338797164061	1.57146348096045e-25	0.539219130665161	0.66752105455877	chr17_7330595_7331095	chr17	7330595	7331095	chr17	7336529	7336529	1	*	133	7330845	5684
'62'	'ACAP1'	142046	6266	0.500227381338976	4.56560465489637e-31	0.965028480593456	0.66752105455877	chr17_7351855_7352355	chr17	7351855	7352355	chr17	7336529	7336529	1	*	133	7352105	-15576
'63'	'ACAP1'	142055	6266	0.459748670620068	8.05368470881547e-26	0.989535037753345	0.66752105455877	chr17_7394334_7394834	chr17	7394334	7394834	chr17	7336529	7336529	1	*	133	7394584	-58055
'64'	'ACAP1'	142059	6266	0.501424040955508	3.12086429226501e-31	0.955358325606041	0.66752105455877	chr17_7404602_7405102	chr17	7404602	7405102	chr17	7336529	7336529	1	*	133	7404852	-68323
'65'	'ACAP1'	142060	6266	0.506801880510501	5.50522695131135e-32	0.771181901432381	0.66752105455877	chr17_7405460_7405960	chr17	7405460	7405960	chr17	7336529	7336529	1	*	133	7405710	-69181
'66'	'ACAP1'	142069	6266	0.504343382212642	1.21889088830432e-31	0.969290490534306	0.66752105455877	chr17_7436866_7437366	chr17	7436866	7437366	chr17	7336529	7336529	1	*	133	7437116	-100587
'67'	'ACAP1'	142070	6266	0.456191484350939	2.15866014190016e-25	0.891981085891019	0.66752105455877	chr17_7437970_7438470	chr17	7437970	7438470	chr17	7336529	7336529	1	*	133	7438220	-101691
'68'	'ACAP1'	142076	6266	0.462837313248614	3.38587023535313e-26	0.967568408139287	0.66752105455877	chr17_7445212_7445712	chr17	7445212	7445712	chr17	7336529	7336529	1	*	133	7445462	-108933
'69'	'ACAP1'	142085	6266	0.478361616397262	3.80591690267675e-28	0.994776158086012	0.66752105455877	chr17_7484043_7484543	chr17	7484043	7484543	chr17	7336529	7336529	1	*	133	7484293	-147764
'70'	'ACAP1'	142097	6266	0.463353738846951	2.92730027322731e-26	0.9274191226019	0.66752105455877	chr17_7560882_7561382	chr17	7560882	7561382	chr17	7336529	7336529	1	*	133	7561132	-224603
'71'	'ACAP1'	142098	6266	0.496494043814419	1.48779733059104e-30	0.981886457751387	0.66752105455877	chr17_7561529_7562029	chr17	7561529	7562029	chr17	7336529	7336529	1	*	133	7561779	-225250
'72'	'ACAP3'	79	18	0.480681404455822	1.90945693357566e-28	0.607405530245872	0.514463566459172	chr1_1067968_1068468	chr1	1067968	1068468	chr1	1309609	1309609	1	*	18	1068218	241391
'73'	'ACAP3'	128	18	0.565538358010378	3.64995167744499e-41	0.702287086685827	0.514463566459172	chr1_1264939_1265439	chr1	1264939	1265439	chr1	1309609	1309609	1	*	18	1265189	44420
'74'	'ACAP3'	130	18	0.500209773201769	4.59133661085128e-31	0.978102484060659	0.514463566459172	chr1_1273656_1274156	chr1	1273656	1274156	chr1	1309609	1309609	1	*	18	1273906	35703
'75'	'ACAP3'	146	18	0.478095230991417	4.11888510176102e-28	0.902054403980948	0.514463566459172	chr1_1308554_1309054	chr1	1308554	1309054	chr1	1309609	1309609	1	*	18	1308804	805
'76'	'ACAP3'	158	18	0.499043705585925	6.65016614822927e-31	0.982727340793771	0.514463566459172	chr1_1349266_1349766	chr1	1349266	1349766	chr1	1309609	1309609	1	*	18	1349516	-39907
'77'	'ACAP3'	171	18	0.568778700196923	1.01413838434975e-41	0.994540019697397	0.514463566459172	chr1_1375096_1375596	chr1	1375096	1375596	chr1	1309609	1309609	1	*	18	1375346	-65737
'78'	'ACAP3'	196	18	0.541865390375517	2.99658959341232e-37	0.93514833522436	0.514463566459172	chr1_1435414_1435914	chr1	1435414	1435914	chr1	1309609	1309609	1	*	18	1435664	-126055
'79'	'ACAP3'	197	18	0.471641579031636	2.73192248689087e-27	0.540307671041946	0.514463566459172	chr1_1436166_1436666	chr1	1436166	1436666	chr1	1309609	1309609	1	*	18	1436416	-126807
'80'	'ACAP3'	199	18	0.519681041899804	7.56202739120919e-34	0.890800393947946	0.514463566459172	chr1_1440820_1441320	chr1	1440820	1441320	chr1	1309609	1309609	1	*	18	1441070	-131461
'81'	'ACAP3'	203	18	0.534043959757605	5.08535209698994e-36	0.972014721212715	0.514463566459172	chr1_1471501_1472001	chr1	1471501	1472001	chr1	1309609	1309609	1	*	18	1471751	-162142
'82'	'ACAP3'	207	18	0.512806851278234	7.66756660410665e-33	0.984299676893571	0.514463566459172	chr1_1511832_1512332	chr1	1511832	1512332	chr1	1309609	1309609	1	*	18	1512082	-202473
'83'	'ACD'	139016	5933	0.462283333332336	3.95351814075394e-26	0.975597113352186	0.843402904918833	chr16_67481033_67481533	chr16	67481033	67481533	chr16	67660815	67660815	1	*	527	67481283	179532
'84'	'ACD'	139054	5933	0.46164882984229	4.72657736923233e-26	0.736602026182564	0.843402904918833	chr16_67718592_67719092	chr16	67718592	67719092	chr16	67660815	67660815	1	*	527	67718842	-58027
'85'	'ACD'	139055	5933	0.579548664997472	1.25366141610927e-43	0.967735432853185	0.843402904918833	chr16_67719156_67719656	chr16	67719156	67719656	chr16	67660815	67660815	1	*	527	67719406	-58591
'86'	'ACD'	139059	5933	0.58620825021891	7.62920544690165e-45	0.991452942226727	0.843402904918833	chr16_67806371_67806871	chr16	67806371	67806871	chr16	67660815	67660815	1	*	527	67806621	-145806
'87'	'ACD'	139064	5933	0.669419505054885	9.66792041430249e-63	0.98831402950002	0.843402904918833	chr16_67841768_67842268	chr16	67841768	67842268	chr16	67660815	67660815	1	*	527	67842018	-181203
'88'	'ACD'	139066	5933	0.650195034532861	4.20706778262685e-58	0.996538556791282	0.843402904918833	chr16_67846557_67847057	chr16	67846557	67847057	chr16	67660815	67660815	1	*	527	67846807	-185992
'89'	'ACD'	139071	5933	0.487995503190713	2.08282280205722e-29	0.899554792745368	0.843402904918833	chr16_67872833_67873333	chr16	67872833	67873333	chr16	67660815	67660815	1	*	527	67873083	-212268
'90'	'ACD'	139076	5933	0.532644623820646	8.36790680743858e-36	0.982232026124969	0.843402904918833	chr16_67892917_67893417	chr16	67892917	67893417	chr16	67660815	67660815	1	*	527	67893167	-232352
'91'	'ACO1'	86355	15226	0.677528126928985	8.31430643193177e-65	0.988077891111406	0.834797998291224	chr9_32344451_32344951	chr9	32344451	32344951	chr9	32384603	32384603	1	*	79	32344701	39902
'92'	'ACO1'	86356	15226	0.524563646170263	1.41931204983649e-34	0.967297712913314	0.834797998291224	chr9_32345185_32345685	chr9	32345185	32345685	chr9	32384603	32384603	1	*	79	32345435	39168
'93'	'ACO1'	86358	15226	0.45381675856567	4.14381296514322e-25	0.626659448127307	0.834797998291224	chr9_32378447_32378947	chr9	32378447	32378947	chr9	32384603	32384603	1	*	79	32378697	5906
'94'	'ACO2'	168691	10485	0.51246364212917	8.5742898972628e-33	0.990980665449498	0.688087391675821	chr22_41444287_41444787	chr22	41444287	41444787	chr22	41469125	41469125	1	*	282	41444537	24588
'95'	'ACO2'	168696	10485	0.503604134276649	1.54832479077899e-31	0.988659597873603	0.688087391675821	chr22_41448214_41448714	chr22	41448214	41448714	chr22	41469125	41469125	1	*	282	41448464	20661
'96'	'ACO2'	168720	10485	0.467375471891707	9.3522703613134e-27	0.993411163010361	0.688087391675821	chr22_41589787_41590287	chr22	41589787	41590287	chr22	41469125	41469125	1	*	282	41590037	-120912
'97'	'ACOT13'	59984	13040	0.52957482644805	2.47184539540872e-35	0.965333732656787	0.712071280361284	chr6_24775082_24775582	chr6	24775082	24775582	chr6	24667035	24667035	1	*	101	24775332	-108297
'98'	'ACOT8'	162439	9890	0.453289525634729	4.78687942375891e-25	0.99539818115846	0.463749542292201	chr20_45910779_45911279	chr20	45910779	45911279	chr20	45857406	45857406	1	*	295	45911029	-53623
'99'	'ACOX1'	147938	6948	0.46313364330027	3.11288197684908e-26	0.622195856635201	0.467594287806664	chr17_76152505_76153005	chr17	76152505	76153005	chr17	75979363	75979363	1	*	815	76152755	-173392
'100'	'ACP5'	154869	7612	0.534344482279232	4.57030513198022e-36	0.986275176095884	0.606249237153668	chr19_11339418_11339918	chr19	11339418	11339918	chr19	11578986	11578986	1	*	296	11339668	239318
'101'	'ACP5'	154874	7612	0.555117742976646	2.11823149198272e-39	0.631025128580232	0.606249237153668	chr19_11360737_11361237	chr19	11360737	11361237	chr19	11578986	11578986	1	*	296	11360987	217999
'102'	'ACP5'	154875	7612	0.504738452397948	1.07329071417638e-31	0.97854020400053	0.606249237153668	chr19_11361434_11361934	chr19	11361434	11361934	chr19	11578986	11578986	1	*	296	11361684	217302
'103'	'ACP5'	154882	7612	0.618365637344597	3.89284937973124e-51	0.998588929141205	0.606249237153668	chr19_11381075_11381575	chr19	11381075	11381575	chr19	11578986	11578986	1	*	296	11381325	197661
'104'	'ACP5'	154883	7612	0.600659875384333	1.38983233717029e-47	0.92308223951344	0.606249237153668	chr19_11381875_11382375	chr19	11381875	11382375	chr19	11578986	11578986	1	*	296	11382125	196861
'105'	'ACP5'	154884	7612	0.630353225081122	1.12986398864855e-53	0.930183669590559	0.606249237153668	chr19_11382673_11383173	chr19	11382673	11383173	chr19	11578986	11578986	1	*	296	11382923	196063
'106'	'ACP5'	154885	7612	0.496312212065478	1.57444182036211e-30	0.819999193673795	0.606249237153668	chr19_11383348_11383848	chr19	11383348	11383848	chr19	11578986	11578986	1	*	296	11383598	195388
'107'	'ACP5'	154889	7612	0.562825992904045	1.06333521074306e-40	0.976219136424634	0.606249237153668	chr19_11418353_11418853	chr19	11418353	11418853	chr19	11578986	11578986	1	*	296	11418603	160383
'108'	'ACP5'	154890	7612	0.511124619421401	1.33308412670811e-32	0.777189031659822	0.606249237153668	chr19_11419121_11419621	chr19	11419121	11419621	chr19	11578986	11578986	1	*	296	11419371	159615
'109'	'ACP5'	154892	7612	0.456567914895296	1.94712045445197e-25	0.877565125239738	0.606249237153668	chr19_11421006_11421506	chr19	11421006	11421506	chr19	11578986	11578986	1	*	296	11421256	157730
'110'	'ACP5'	154893	7612	0.656922700037224	1.11175525487629e-59	0.993002240434955	0.606249237153668	chr19_11422026_11422526	chr19	11422026	11422526	chr19	11578986	11578986	1	*	296	11422276	156710
'111'	'ACP5'	154895	7612	0.502784196871392	2.01692895190699e-31	0.998168487620013	0.606249237153668	chr19_11434987_11435487	chr19	11434987	11435487	chr19	11578986	11578986	1	*	296	11435237	143749
'112'	'ACP5'	154896	7612	0.536616162509377	2.01890709554775e-36	0.590708818328947	0.606249237153668	chr19_11435790_11436290	chr19	11435790	11436290	chr19	11578986	11578986	1	*	296	11436040	142946
'113'	'ACP5'	154897	7612	0.54620209672039	6.07636251325628e-38	0.838567734280959	0.606249237153668	chr19_11446648_11447148	chr19	11446648	11447148	chr19	11578986	11578986	1	*	296	11446898	132088
'114'	'ACP5'	154904	7612	0.728160117407372	2.82157353342634e-79	0.993198062513319	0.606249237153668	chr19_11479395_11479895	chr19	11479395	11479895	chr19	11578986	11578986	1	*	296	11479645	99341
'115'	'ACP5'	154908	7612	0.50578781852516	7.64911756700086e-32	0.973183894210002	0.606249237153668	chr19_11482494_11482994	chr19	11482494	11482994	chr19	11578986	11578986	1	*	296	11482744	96242
'116'	'ACP5'	154911	7612	0.454226022104977	3.70421492168072e-25	0.99501805594752	0.606249237153668	chr19_11505072_11505572	chr19	11505072	11505572	chr19	11578986	11578986	1	*	296	11505322	73664
'117'	'ACP5'	154912	7612	0.623881985583764	2.75501539450303e-52	0.968374734344313	0.606249237153668	chr19_11505610_11506110	chr19	11505610	11506110	chr19	11578986	11578986	1	*	296	11505860	73126
'118'	'ACP5'	154914	7612	0.457696799677478	1.42389803359457e-25	0.971444533396304	0.606249237153668	chr19_11528937_11529437	chr19	11528937	11529437	chr19	11578986	11578986	1	*	296	11529187	49799
'119'	'ACP5'	154915	7612	0.513638414614322	5.80453639763566e-33	0.910244374434852	0.606249237153668	chr19_11530379_11530879	chr19	11530379	11530879	chr19	11578986	11578986	1	*	296	11530629	48357
'120'	'ACP5'	154916	7612	0.627312074603317	5.10900840218403e-53	0.985382457797462	0.606249237153668	chr19_11535933_11536433	chr19	11535933	11536433	chr19	11578986	11578986	1	*	296	11536183	42803
'121'	'ACP5'	154921	7612	0.638657908910498	1.73788504330646e-55	0.980734563172778	0.606249237153668	chr19_11559041_11559541	chr19	11559041	11559541	chr19	11578986	11578986	1	*	296	11559291	19695
'122'	'ACP5'	154922	7612	0.516274187778212	2.39646724839481e-33	0.768981782787239	0.606249237153668	chr19_11560486_11560986	chr19	11560486	11560986	chr19	11578986	11578986	1	*	296	11560736	18250
'123'	'ACP5'	154926	7612	0.507674931033664	4.14129376782426e-32	0.978620836621032	0.606249237153668	chr19_11597139_11597639	chr19	11597139	11597639	chr19	11578986	11578986	1	*	296	11597389	-18403
'124'	'ACP5'	154928	7612	0.478482520255401	3.67368975280977e-28	0.971951367010891	0.606249237153668	chr19_11639489_11639989	chr19	11639489	11639989	chr19	11578986	11578986	1	*	296	11639739	-60753
'125'	'ACP5'	154930	7612	0.492031683486877	6.00807902355074e-30	0.890132295092353	0.606249237153668	chr19_11673700_11674200	chr19	11673700	11674200	chr19	11578986	11578986	1	*	296	11673950	-94964
'126'	'ACP5'	154933	7612	0.493348680261054	3.98927846491804e-30	0.9803026027058	0.606249237153668	chr19_11694756_11695256	chr19	11694756	11695256	chr19	11578986	11578986	1	*	296	11695006	-116020
'127'	'ACSF3'	140959	6107	0.494323360906121	2.94481186620825e-30	0.77100911724559	0.71127792017576	chr16_88940161_88940661	chr16	88940161	88940661	chr16	89088375	89088375	1	*	701	88940411	147964
'128'	'ACSF3'	140961	6107	0.549898355410863	1.53160924924218e-38	0.885398008374274	0.71127792017576	chr16_88941772_88942272	chr16	88941772	88942272	chr16	89088375	89088375	1	*	701	88942022	146353
'129'	'ACSF3'	141015	6107	0.451344284036426	8.12454801575911e-25	0.988371624228951	0.71127792017576	chr16_89201627_89202127	chr16	89201627	89202127	chr16	89088375	89088375	1	*	701	89201877	-113502
'130'	'ACSS1'	161104	9728	0.506698860852405	5.69351362250748e-32	0.658215600108278	0.342304406200415	chr20_25196457_25196957	chr20	25196457	25196957	chr20	25058980	25058980	1	*	133	25196707	-137727
'131'	'ACSS3'	115066	3723	0.539944498153647	6.05664599915684e-37	0.932642964515887	0.678689124862688	chr12_80708029_80708529	chr12	80708029	80708529	chr12	80937815	80937815	1	*	532	80708279	229536
'132'	'ACTG1'	148938	7020	0.46999289686428	4.40427478858528e-27	0.92045016040132	0.293116074697913	chr17_81636936_81637436	chr17	81636936	81637436	chr17	81523847	81523847	1	*	887	81637186	-113339
'133'	'ACTL6B'	73718	14274	0.506512766102197	6.04586131029711e-32	0.60948469996026	0.255584035151959	chr7_100506454_100506954	chr7	100506454	100506954	chr7	100656461	100656461	1	*	455	100506704	149757
'134'	'ACTL6B'	73735	14274	0.474926806265806	1.04679616913068e-27	0.99731032615895	0.255584035151959	chr7_100586138_100586638	chr7	100586138	100586638	chr7	100656461	100656461	1	*	455	100586388	70073
'135'	'ACTL6B'	73745	14274	0.573299606674398	1.63407214945023e-42	0.992956164651811	0.255584035151959	chr7_100612206_100612706	chr7	100612206	100612706	chr7	100656461	100656461	1	*	455	100612456	44005
'136'	'ACTL6B'	73750	14274	0.466832891632318	1.09100959694195e-26	0.894878100756219	0.255584035151959	chr7_100633785_100634285	chr7	100633785	100634285	chr7	100656461	100656461	1	*	455	100634035	22426
'137'	'ACTN1'	126361	4637	0.484630727388947	5.81956107736543e-29	0.551354340050799	0.932381301110704	chr14_68791346_68791846	chr14	68791346	68791846	chr14	68979440	68979440	1	*	290	68791596	187844
'138'	'ACTN1'	126394	4637	0.461690764792926	4.67135850525679e-26	0.520587235856174	0.932381301110704	chr14_68980507_68981007	chr14	68980507	68981007	chr14	68979440	68979440	1	*	290	68980757	-1317
'139'	'ACTN2'	15611	1587	0.55528684031637	1.98721679672199e-39	0.78163534473325	0.324240205053094	chr1_236753490_236753990	chr1	236753490	236753990	chr1	236686454	236686454	1	*	1587	236753740	-67286
'140'	'ACTN3'	105460	2786	0.480277905343459	2.15348087641223e-28	0.810426949725561	0.437446600756744	chr11_66727584_66728084	chr11	66727584	66728084	chr11	66546395	66546395	1	*	515	66727834	-181439
'141'	'ACTN3'	105461	2786	0.591164951629917	9.09511262865784e-46	0.88480478266629	0.437446600756744	chr11_66728216_66728716	chr11	66728216	66728716	chr11	66546395	66546395	1	*	515	66728466	-182071
'142'	'ACTR1A'	98542	2116	0.525450051293307	1.04435928876225e-34	0.969900994660969	0.899304284145002	chr10_102629503_102630003	chr10	102629503	102630003	chr10	102502711	102502711	1	*	478	102629753	-127042
'143'	'ACTR6'	116040	3781	0.541638584210268	3.2587437554056e-37	0.829260426085805	0.776821677041377	chr12_99984998_99985498	chr12	99984998	99985498	chr12	100199122	100199122	1	*	590	99985248	213874
'144'	'ACTR6'	116048	3781	0.515833433327712	2.78296330569621e-33	0.928870509770946	0.776821677041377	chr12_100154678_100155178	chr12	100154678	100155178	chr12	100199122	100199122	1	*	590	100154928	44194
'145'	'ACTR6'	116049	3781	0.54527204495549	8.56205145117923e-38	0.978545963473423	0.776821677041377	chr12_100163814_100164314	chr12	100163814	100164314	chr12	100199122	100199122	1	*	590	100164064	35058
'146'	'ACTR6'	116051	3781	0.550647384625357	1.15635112936821e-38	0.970787953486497	0.776821677041377	chr12_100199768_100200268	chr12	100199768	100200268	chr12	100199122	100199122	1	*	590	100200018	-896
'147'	'ACTR6'	116052	3781	0.460614848217835	6.31705861990164e-26	0.919062127434097	0.776821677041377	chr12_100200504_100201004	chr12	100200504	100201004	chr12	100199122	100199122	1	*	590	100200754	-1632
'148'	'ACTR6'	116055	3781	0.599879106350781	1.96754358745688e-47	0.993261416715142	0.776821677041377	chr12_100266859_100267359	chr12	100266859	100267359	chr12	100199122	100199122	1	*	590	100267109	-67987
'149'	'ADAM15'	10151	1061	0.490253404362182	1.04018987122295e-29	0.34503850207629	0.780239228609789	chr1_154843878_154844378	chr1	154843878	154844378	chr1	155050566	155050566	1	*	1061	154844128	206438
'150'	'ADAM15'	10160	1061	0.541746829240034	3.13087821788876e-37	0.954189152608753	0.780239228609789	chr1_154878389_154878889	chr1	154878389	154878889	chr1	155050566	155050566	1	*	1061	154878639	171927
'151'	'ADAM15'	10164	1061	0.489792390797541	1.19939726818298e-29	0.962373363589764	0.780239228609789	chr1_154936743_154937243	chr1	154936743	154937243	chr1	155050566	155050566	1	*	1061	154936993	113573
'152'	'ADAM15'	10181	1061	0.567052069489819	2.00978576989665e-41	0.991608447994839	0.780239228609789	chr1_154974232_154974732	chr1	154974232	154974732	chr1	155050566	155050566	1	*	1061	154974482	76084
'153'	'ADAM15'	10185	1061	0.459924522904744	7.66807282100434e-26	0.977970016184119	0.780239228609789	chr1_154982994_154983494	chr1	154982994	154983494	chr1	155050566	155050566	1	*	1061	154983244	67322
'154'	'ADAM15'	10206	1061	0.656721442658045	1.23565004006911e-59	0.934837323688136	0.780239228609789	chr1_155050361_155050861	chr1	155050361	155050861	chr1	155050566	155050566	1	*	1061	155050611	-45
'155'	'ADAM15'	10207	1061	0.555158985205675	2.08546299579284e-39	0.964193357023965	0.780239228609789	chr1_155050972_155051472	chr1	155050972	155051472	chr1	155050566	155050566	1	*	1061	155051222	-656
'156'	'ADAM15'	10210	1061	0.517645970089448	1.50932314593634e-33	0.881228149999712	0.780239228609789	chr1_155062127_155062627	chr1	155062127	155062627	chr1	155050566	155050566	1	*	1061	155062377	-11811
'157'	'ADAM15'	10211	1061	0.57383411832705	1.31300674187574e-42	0.947277785137104	0.780239228609789	chr1_155062646_155063146	chr1	155062646	155063146	chr1	155050566	155050566	1	*	1061	155062896	-12330
'158'	'ADAM15'	10212	1061	0.532246111049596	9.64119584386503e-36	0.949184170664701	0.780239228609789	chr1_155063436_155063936	chr1	155063436	155063936	chr1	155050566	155050566	1	*	1061	155063686	-13120
'159'	'ADAM15'	10218	1061	0.591533538276404	7.77144058171893e-46	0.963185449267683	0.780239228609789	chr1_155078565_155079065	chr1	155078565	155079065	chr1	155050566	155050566	1	*	1061	155078815	-28249
'160'	'ADAM15'	10224	1061	0.469054448895683	5.77607573714184e-27	0.976069390129415	0.780239228609789	chr1_155084620_155085120	chr1	155084620	155085120	chr1	155050566	155050566	1	*	1061	155084870	-34304
'161'	'ADAM15'	10232	1061	0.585318206475492	1.11241867662094e-44	0.797105288923958	0.780239228609789	chr1_155126003_155126503	chr1	155126003	155126503	chr1	155050566	155050566	1	*	1061	155126253	-75687
'162'	'ADAM15'	10242	1061	0.538929118054027	8.76638977381305e-37	0.918059979150708	0.780239228609789	chr1_155140301_155140801	chr1	155140301	155140801	chr1	155050566	155050566	1	*	1061	155140551	-89985
'163'	'ADAM15'	10248	1061	0.585699783351535	9.49306593449459e-45	0.976898754226013	0.780239228609789	chr1_155173063_155173563	chr1	155173063	155173563	chr1	155050566	155050566	1	*	1061	155173313	-122747
'164'	'ADAM15'	10260	1061	0.523791747122081	1.85170603817514e-34	0.987703525373358	0.780239228609789	chr1_155194586_155195086	chr1	155194586	155195086	chr1	155050566	155050566	1	*	1061	155194836	-144270
'165'	'ADAM15'	10275	1061	0.507424432880254	4.49231727679506e-32	0.780287628076278	0.780239228609789	chr1_155241035_155241535	chr1	155241035	155241535	chr1	155050566	155050566	1	*	1061	155241285	-190719
'166'	'ADAM15'	10280	1061	0.485602043055279	4.3342098360351e-29	0.958071037338663	0.780239228609789	chr1_155255268_155255768	chr1	155255268	155255768	chr1	155050566	155050566	1	*	1061	155255518	-204952
'167'	'ADAM15'	10283	1061	0.486443951479115	3.35199319516611e-29	0.984518536863506	0.780239228609789	chr1_155273332_155273832	chr1	155273332	155273832	chr1	155050566	155050566	1	*	1061	155273582	-223016
'168'	'ADAM15'	10284	1061	0.603893495814518	3.22001300954365e-48	0.987870550087256	0.780239228609789	chr1_155277082_155277582	chr1	155277082	155277582	chr1	155050566	155050566	1	*	1061	155277332	-226766
'169'	'ADAM15'	10287	1061	0.611091591425523	1.19118787611333e-49	0.40758061822182	0.780239228609789	chr1_155279112_155279612	chr1	155279112	155279612	chr1	155050566	155050566	1	*	1061	155279362	-228796
'170'	'ADAM33'	159957	9642	0.470831151166389	3.45703289938023e-27	0.661124133919264	0.252654705236177	chr20_3731764_3732264	chr20	3731764	3732264	chr20	3682246	3682246	1	*	47	3732014	-49768
'171'	'ADAMTS10'	154560	7540	0.544337758146548	1.20826647141473e-37	0.854181665293992	0.521420725009154	chr19_8367322_8367822	chr19	8367322	8367822	chr19	8610735	8610735	1	*	224	8367572	243163
'172'	'ADAMTS10'	154561	7540	0.567325338765717	1.80850886185354e-41	0.999435571656482	0.521420725009154	chr19_8390021_8390521	chr19	8390021	8390521	chr19	8610735	8610735	1	*	224	8390271	220464
'173'	'ADAMTS10'	154562	7540	0.56564418194004	3.5037695385004e-41	0.996584632574427	0.521420725009154	chr19_8390628_8391128	chr19	8390628	8391128	chr19	8610735	8610735	1	*	224	8390878	219857
'174'	'ADAMTS10'	154567	7540	0.532862497298383	7.74412088050457e-36	0.9990900032829	0.521420725009154	chr19_8412945_8413445	chr19	8412945	8413445	chr19	8610735	8610735	1	*	224	8413195	197540
'175'	'ADAMTS10'	154571	7540	0.583875179590359	2.05573311418706e-44	0.990168579771579	0.521420725009154	chr19_8444665_8445165	chr19	8444665	8445165	chr19	8610735	8610735	1	*	224	8444915	165820
'176'	'ADAMTS10'	154572	7540	0.594033715366121	2.61799362839449e-46	0.711225788615826	0.521420725009154	chr19_8445442_8445942	chr19	8445442	8445942	chr19	8610735	8610735	1	*	224	8445692	165043
'177'	'ADAMTS10'	154578	7540	0.502730069478379	2.05220882366775e-31	0.931853916729541	0.521420725009154	chr19_8506043_8506543	chr19	8506043	8506543	chr19	8610735	8610735	1	*	224	8506293	104442
'178'	'ADAMTS10'	154579	7540	0.488297590050027	1.89862298469446e-29	0.943516849337949	0.521420725009154	chr19_8512014_8512514	chr19	8512014	8512514	chr19	8610735	8610735	1	*	224	8512264	98471
'179'	'ADAMTS10'	154580	7540	0.512760929794329	7.78050098485505e-33	0.542156461840612	0.521420725009154	chr19_8513061_8513561	chr19	8513061	8513561	chr19	8610735	8610735	1	*	224	8513311	97424
'180'	'ADAMTS10'	154581	7540	0.472677175152113	2.02371075067858e-27	0.994246286579852	0.521420725009154	chr19_8513656_8514156	chr19	8513656	8514156	chr19	8610735	8610735	1	*	224	8513906	96829
'181'	'ADAMTS10'	154583	7540	0.655280059845747	2.68973133930516e-59	0.968720302717895	0.521420725009154	chr19_8526160_8526660	chr19	8526160	8526660	chr19	8610735	8610735	1	*	224	8526410	84325
'182'	'ADAMTS10'	154587	7540	0.560646758029429	2.50913251519101e-40	0.948550628646466	0.521420725009154	chr19_8580676_8581176	chr19	8580676	8581176	chr19	8610735	8610735	1	*	224	8580926	29809
'183'	'ADAMTS10'	154588	7540	0.563257646145366	8.98306917383624e-41	0.931698410961429	0.521420725009154	chr19_8585872_8586372	chr19	8585872	8586372	chr19	8610735	8610735	1	*	224	8586122	24613
'184'	'ADAMTS10'	154591	7540	0.456726658559526	1.86331960375858e-25	0.656516555604831	0.521420725009154	chr19_8609868_8610368	chr19	8609868	8610368	chr19	8610735	8610735	1	*	224	8610118	617
'185'	'ADAMTS10'	154592	7540	0.49868847725721	7.43947092138431e-31	0.84588226485512	0.521420725009154	chr19_8610465_8610965	chr19	8610465	8610965	chr19	8610735	8610735	1	*	224	8610715	20
'186'	'ADAMTS10'	154599	7540	0.554625490720869	2.55625943659901e-39	0.760745736550191	0.521420725009154	chr19_8654549_8655049	chr19	8654549	8655049	chr19	8610735	8610735	1	*	224	8654799	-44064
'187'	'ADAMTS10'	154603	7540	0.54330636374808	1.76745066833678e-37	0.680827290686356	0.521420725009154	chr19_8698063_8698563	chr19	8698063	8698563	chr19	8610735	8610735	1	*	224	8698313	-87578
'188'	'ADAMTS13'	91894	15711	0.457104272649777	1.67838756802378e-25	0.642607428568137	0.264005858659832	chr9_133570369_133570869	chr9	133570369	133570869	chr9	133414358	133414358	1	*	564	133570619	-156261
'189'	'ADAMTS19'	54392	12550	0.47770809150507	4.61988202206653e-28	0.949794674791363	0.729525204442817	chr5_129461358_129461858	chr5	129461358	129461858	chr5	129460265	129460265	1	*	408	129461608	-1343
'190'	'ADAMTS3'	43498	11774	0.462148816755712	4.10705559866514e-26	0.955617501886227	0.296411570853167	chr4_72666866_72667366	chr4	72666866	72667366	chr4	72568799	72568799	1	*	253	72667116	-98317
'191'	'ADAMTS7'	133309	5285	0.454312783842689	3.61748685944185e-25	0.594440956763637	0.742035884291468	chr15_78830944_78831444	chr15	78830944	78831444	chr15	78811431	78811431	1	*	401	78831194	-19763
'192'	'ADAMTSL2'	91883	15714	0.512725174974077	7.87310428866989e-33	0.715562671704286	0.284633223483461	chr9_133528440_133528940	chr9	133528440	133528940	chr9	133532164	133532164	1	*	567	133528690	3474
'193'	'ADAP2'	143588	6472	0.484188916948244	6.65171694087785e-29	0.64289540221279	0.262236055169047	chr17_30825910_30826410	chr17	30825910	30826410	chr17	30921680	30921680	1	*	339	30826160	95520
'194'	'ADAP2'	143590	6472	0.499354874751072	6.01906025711575e-31	0.91645308621355	0.262236055169047	chr17_30906058_30906558	chr17	30906058	30906558	chr17	30921680	30921680	1	*	339	30906308	15372
'195'	'ADAP2'	143591	6472	0.517590974255484	1.53791645383683e-33	0.850691424720809	0.262236055169047	chr17_30921723_30922223	chr17	30921723	30922223	chr17	30921680	30921680	1	*	339	30921973	-293
'196'	'ADAR'	10112	1050	0.482023897838582	1.27544763814884e-28	0.4040385423926	0.989747345294764	chr1_154557729_154558229	chr1	154557729	154558229	chr1	154627999	154627999	1	*	1050	154557979	70020
'197'	'ADAR'	10157	1050	0.461495259556593	4.93512498110662e-26	0.489946840065197	0.989747345294764	chr1_154868878_154869378	chr1	154868878	154869378	chr1	154627999	154627999	1	*	1050	154869128	-241129
'198'	'ADAT2'	66480	13704	0.458954473679947	1.00561768585163e-25	0.639261174817281	0.579397046259002	chr6_143279308_143279808	chr6	143279308	143279808	chr6	143450673	143450673	1	*	765	143279558	171115
'199'	'ADAT2'	66481	13704	0.521275878911735	4.38808743527154e-34	0.863103088805313	0.579397046259002	chr6_143288819_143289319	chr6	143288819	143289319	chr6	143450673	143450673	1	*	765	143289069	161604
'200'	'ADAT3'	153468	7381	0.626364219209084	8.14711871295164e-53	0.7926013811216	0.364213352862199	chr19_1672216_1672716	chr19	1672216	1672716	chr19	1905378	1905378	1	*	65	1672466	232912
'201'	'ADAT3'	153473	7381	0.506732288632333	5.63305507376723e-32	0.913867082884574	0.364213352862199	chr19_1690706_1691206	chr19	1690706	1691206	chr19	1905378	1905378	1	*	65	1690956	214422
'202'	'ADAT3'	153476	7381	0.503357970480356	1.67651578822653e-31	0.939502496731499	0.364213352862199	chr19_1725558_1726058	chr19	1725558	1726058	chr19	1905378	1905378	1	*	65	1725808	179570
'203'	'ADAT3'	153479	7381	0.492556058043561	5.10847262804372e-30	0.680602671243528	0.364213352862199	chr19_1746299_1746799	chr19	1746299	1746799	chr19	1905378	1905378	1	*	65	1746549	158829
'204'	'ADAT3'	153484	7381	0.550518999295171	1.21402969078256e-38	0.751864629349122	0.364213352862199	chr19_1753237_1753737	chr19	1753237	1753737	chr19	1905378	1905378	1	*	65	1753487	151891
'205'	'ADAT3'	153486	7381	0.567293639511252	1.8313353241305e-41	0.852315596076647	0.364213352862199	chr19_1755177_1755677	chr19	1755177	1755677	chr19	1905378	1905378	1	*	65	1755427	149951
'206'	'ADAT3'	153496	7381	0.496887837772803	1.31363080558187e-30	0.946033738992207	0.364213352862199	chr19_1774895_1775395	chr19	1774895	1775395	chr19	1905378	1905378	1	*	65	1775145	130233
'207'	'ADAT3'	153498	7381	0.501393624232591	3.15170369603267e-31	0.538867802818686	0.364213352862199	chr19_1776766_1777266	chr19	1776766	1777266	chr19	1905378	1905378	1	*	65	1777016	128362
'208'	'ADAT3'	153501	7381	0.493469028851106	3.84169638164583e-30	0.697051725826052	0.364213352862199	chr19_1789698_1790198	chr19	1789698	1790198	chr19	1905378	1905378	1	*	65	1789948	115430
'209'	'ADAT3'	153502	7381	0.560428197717794	2.73180538425631e-40	0.975792935430549	0.364213352862199	chr19_1790728_1791228	chr19	1790728	1791228	chr19	1905378	1905378	1	*	65	1790978	114400
'210'	'ADAT3'	153504	7381	0.532828147026742	7.83654720862619e-36	0.920870601922512	0.364213352862199	chr19_1795731_1796231	chr19	1795731	1796231	chr19	1905378	1905378	1	*	65	1795981	109397
'211'	'ADAT3'	153516	7381	0.662282768986034	5.67582177154611e-61	0.998214563403157	0.364213352862199	chr19_1848490_1848990	chr19	1848490	1848990	chr19	1905378	1905378	1	*	65	1848740	56638
'212'	'ADAT3'	153519	7381	0.642245674781208	2.70727524270697e-56	0.986522833430284	0.364213352862199	chr19_1855267_1855767	chr19	1855267	1855767	chr19	1905378	1905378	1	*	65	1855517	49861
'213'	'ADAT3'	153523	7381	0.6720619234316	2.07505849328938e-63	0.788805888485086	0.364213352862199	chr19_1859992_1860492	chr19	1859992	1860492	chr19	1905378	1905378	1	*	65	1860242	45136
'214'	'ADAT3'	153527	7381	0.528377141448468	3.76122510353677e-35	0.994136856594884	0.364213352862199	chr19_1863925_1864425	chr19	1863925	1864425	chr19	1905378	1905378	1	*	65	1864175	41203
'215'	'ADAT3'	153528	7381	0.4923816942221	5.39291604264294e-30	0.948418160769926	0.364213352862199	chr19_1864654_1865154	chr19	1864654	1865154	chr19	1905378	1905378	1	*	65	1864904	40474
'216'	'ADAT3'	153529	7381	0.608121155140427	4.69964443769533e-49	0.434932354990871	0.364213352862199	chr19_1865239_1865739	chr19	1865239	1865739	chr19	1905378	1905378	1	*	65	1865489	39889
'217'	'ADAT3'	153530	7381	0.673048563802412	1.17247411983952e-63	0.980308362178693	0.364213352862199	chr19_1875989_1876489	chr19	1875989	1876489	chr19	1905378	1905378	1	*	65	1876239	29139
'218'	'ADAT3'	153532	7381	0.484497939897741	6.058326446416e-29	0.65003714860016	0.364213352862199	chr19_1877227_1877727	chr19	1877227	1877727	chr19	1905378	1905378	1	*	65	1877477	27901
'219'	'ADAT3'	153535	7381	0.453742139591465	4.2296241926032e-25	0.970914661890144	0.364213352862199	chr19_1885317_1885817	chr19	1885317	1885817	chr19	1905378	1905378	1	*	65	1885567	19811
'220'	'ADAT3'	153539	7381	0.638884532546148	1.54463123241098e-55	0.999314622725728	0.364213352862199	chr19_1905053_1905553	chr19	1905053	1905553	chr19	1905378	1905378	1	*	65	1905303	75
'221'	'ADAT3'	153545	7381	0.453034415090467	5.13031099054556e-25	0.976397680084319	0.364213352862199	chr19_1940850_1941350	chr19	1940850	1941350	chr19	1905378	1905378	1	*	65	1941100	-35722
'222'	'ADAT3'	153553	7381	0.498367724321743	8.23542932316635e-31	0.387514614662466	0.364213352862199	chr19_2012680_2013180	chr19	2012680	2013180	chr19	1905378	1905378	1	*	65	2012930	-107552
'223'	'ADAT3'	153554	7381	0.487134775079164	2.71201824094826e-29	0.749468688625617	0.364213352862199	chr19_2015182_2015682	chr19	2015182	2015682	chr19	1905378	1905378	1	*	65	2015432	-110054
'224'	'ADAT3'	153558	7381	0.572029957130619	2.74568481096747e-42	0.999020889608183	0.364213352862199	chr19_2034808_2035308	chr19	2034808	2035308	chr19	1905378	1905378	1	*	65	2035058	-129680
'225'	'ADAT3'	153560	7381	0.669587618309754	8.75363582264424e-63	0.999429812183589	0.364213352862199	chr19_2042005_2042505	chr19	2042005	2042505	chr19	1905378	1905378	1	*	65	2042255	-136877
'226'	'ADAT3'	153563	7381	0.726431908589879	9.98737702476818e-79	0.998888421731643	0.364213352862199	chr19_2051074_2051574	chr19	2051074	2051574	chr19	1905378	1905378	1	*	65	2051324	-145946
'227'	'ADAT3'	153566	7381	0.457683943621574	1.42890957740642e-25	0.466949264803285	0.364213352862199	chr19_2059456_2059956	chr19	2059456	2059956	chr19	1905378	1905378	1	*	65	2059706	-154328
'228'	'ADAT3'	153567	7381	0.544120587352289	1.30991989987868e-37	0.884735668991574	0.364213352862199	chr19_2060784_2061284	chr19	2060784	2061284	chr19	1905378	1905378	1	*	65	2061034	-155656
'229'	'ADAT3'	153568	7381	0.571219001801833	3.80950682339254e-42	0.998899940677429	0.364213352862199	chr19_2061353_2061853	chr19	2061353	2061853	chr19	1905378	1905378	1	*	65	2061603	-156225
'230'	'ADAT3'	153569	7381	0.520630733943674	5.46762719230496e-34	0.85133648568483	0.364213352862199	chr19_2061927_2062427	chr19	2061927	2062427	chr19	1905378	1905378	1	*	65	2062177	-156799
'231'	'ADAT3'	153571	7381	0.506210607168209	6.66518222381008e-32	0.965644744193011	0.364213352862199	chr19_2095852_2096352	chr19	2095852	2096352	chr19	1905378	1905378	1	*	65	2096102	-190724
'232'	'ADAT3'	153572	7381	0.590181362647141	1.39582059636592e-45	0.999107281701579	0.364213352862199	chr19_2096552_2097052	chr19	2096552	2097052	chr19	1905378	1905378	1	*	65	2096802	-191424
'233'	'ADCY6'	112858	3467	0.507367401900007	4.57722645547566e-32	0.777620992126801	0.469974368363237	chr12_48618391_48618891	chr12	48618391	48618891	chr12	48789037	48789037	1	*	276	48618641	170396
'234'	'ADCY6'	112870	3467	0.568892797939022	9.69027451458947e-42	0.950359103134881	0.469974368363237	chr12_48814561_48815061	chr12	48814561	48815061	chr12	48789037	48789037	1	*	276	48814811	-25774
'235'	'ADCY6'	112895	3467	0.468283645201057	7.21080681854656e-27	0.492417653936312	0.469974368363237	chr12_48971999_48972499	chr12	48971999	48972499	chr12	48789037	48789037	1	*	276	48972249	-183212
'236'	'ADCY6'	112912	3467	0.486662331513132	3.13742501467113e-29	0.886152499323262	0.469974368363237	chr12_48998057_48998557	chr12	48998057	48998557	chr12	48789037	48789037	1	*	276	48998307	-209270
'237'	'ADGRA3'	41801	11644	0.459982715873957	7.54318056670024e-26	0.709100543118294	0.915415598681802	chr4_22434792_22435292	chr4	22434792	22435292	chr4	22516054	22516054	1	*	123	22435042	81012
'238'	'ADGRA3'	41808	11644	0.471163952634946	3.13882560258479e-27	0.968081001226768	0.915415598681802	chr4_22515834_22516334	chr4	22515834	22516334	chr4	22516054	22516054	1	*	123	22516084	-30
'239'	'ADGRB2'	3874	352	0.501667964573328	2.88658217876542e-31	0.991821548491882	0.504393994873673	chr1_31644694_31645194	chr1	31644694	31645194	chr1	31764893	31764893	1	*	352	31644944	119949
'240'	'ADGRB2'	3886	352	0.528011110127114	4.27567013501358e-35	0.315826455562787	0.504393994873673	chr1_31708372_31708872	chr1	31708372	31708872	chr1	31764893	31764893	1	*	352	31708622	56271
'241'	'ADGRB2'	3895	352	0.503400216324986	1.65356803852528e-31	0.318763786738238	0.504393994873673	chr1_31758819_31759319	chr1	31758819	31759319	chr1	31764893	31764893	1	*	352	31759069	5824
'242'	'ADGRB2'	3899	352	0.568446230372371	1.15811767731327e-41	0.928167854077995	0.504393994873673	chr1_31762596_31763096	chr1	31762596	31763096	chr1	31764893	31764893	1	*	352	31762846	2047
'243'	'ADGRB2'	3921	352	0.534523195779229	4.28850486092666e-36	0.995127485932487	0.504393994873673	chr1_31938285_31938785	chr1	31938285	31938785	chr1	31764893	31764893	1	*	352	31938535	-173642
'244'	'ADGRB2'	3934	352	0.511706983539043	1.10159286712631e-32	0.988106688475871	0.504393994873673	chr1_32013520_32014020	chr1	32013520	32014020	chr1	31764893	31764893	1	*	352	32013770	-248877
'245'	'ADGRL1'	155248	7685	0.550643995536868	1.15770622587749e-38	0.981788546712205	0.938789210301477	chr19_13974009_13974509	chr19	13974009	13974509	chr19	14206187	14206187	1	*	369	13974259	231928
'246'	'ADGRL1'	155255	7685	0.595321795515334	1.48821044223517e-46	0.992622115224015	0.938789210301477	chr19_14005563_14006063	chr19	14005563	14006063	chr19	14206187	14206187	1	*	369	14005813	200374
'247'	'ADGRL1'	155256	7685	0.557067355075142	1.00466577600216e-39	0.996377291550277	0.938789210301477	chr19_14006328_14006828	chr19	14006328	14006828	chr19	14206187	14206187	1	*	369	14006578	199609
'248'	'ADGRL1'	155259	7685	0.457663290740526	1.43690281782028e-25	0.845577012791789	0.938789210301477	chr19_14032107_14032607	chr19	14032107	14032607	chr19	14206187	14206187	1	*	369	14032357	173830
'249'	'ADGRL1'	155265	7685	0.491504839556762	7.07343211470471e-30	0.680331976017555	0.938789210301477	chr19_14058881_14059381	chr19	14058881	14059381	chr19	14206187	14206187	1	*	369	14059131	147056
'250'	'ADGRL1'	155268	7685	0.630472037544909	1.06605231073838e-53	0.964654114855408	0.938789210301477	chr19_14073297_14073797	chr19	14073297	14073797	chr19	14206187	14206187	1	*	369	14073547	132640
'251'	'ADGRL1'	155270	7685	0.48235047066508	1.15659939374448e-28	0.891284189670961	0.938789210301477	chr19_14074981_14075481	chr19	14074981	14075481	chr19	14206187	14206187	1	*	369	14075231	130956
'252'	'ADGRL1'	155272	7685	0.456710681003411	1.87149244830724e-25	0.98916643148819	0.938789210301477	chr19_14081303_14081803	chr19	14081303	14081803	chr19	14206187	14206187	1	*	369	14081553	124634
'253'	'ADGRL1'	155273	7685	0.643364239471215	1.51069193169664e-56	0.835768630454941	0.938789210301477	chr19_14089822_14090322	chr19	14089822	14090322	chr19	14206187	14206187	1	*	369	14090072	116115
'254'	'ADGRL1'	155281	7685	0.598514482152898	3.62819194373677e-47	0.996878365691972	0.938789210301477	chr19_14117553_14118053	chr19	14117553	14118053	chr19	14206187	14206187	1	*	369	14117803	88384
'255'	'ADGRL1'	155282	7685	0.507322304531036	4.64522836239985e-32	0.918013903367564	0.938789210301477	chr19_14118087_14118587	chr19	14118087	14118587	chr19	14206187	14206187	1	*	369	14118337	87850
'256'	'ADGRL1'	155284	7685	0.546308846213942	5.84338997929826e-38	0.67399655583521	0.938789210301477	chr19_14135984_14136484	chr19	14135984	14136484	chr19	14206187	14206187	1	*	369	14136234	69953
'257'	'ADGRL1'	155285	7685	0.672531614229203	1.5939735868264e-63	0.99992512685239	0.938789210301477	chr19_14136739_14137239	chr19	14136739	14137239	chr19	14206187	14206187	1	*	369	14136989	69198
'258'	'ADGRL1'	155294	7685	0.552749016983327	5.22705413426033e-39	0.58308327621856	0.938789210301477	chr19_14206222_14206722	chr19	14206222	14206722	chr19	14206187	14206187	1	*	369	14206472	-285
'259'	'ADGRL1'	155295	7685	0.585061653816312	1.24021525587013e-44	0.989644467738313	0.938789210301477	chr19_14207087_14207587	chr19	14207087	14207587	chr19	14206187	14206187	1	*	369	14207337	-1150
'260'	'ADGRL1'	155296	7685	0.545923878749879	6.73590928108665e-38	0.919505606846861	0.938789210301477	chr19_14217311_14217811	chr19	14217311	14217811	chr19	14206187	14206187	1	*	369	14217561	-11374
'261'	'ADGRL1'	155298	7685	0.585563332516087	1.00425948486057e-44	0.946166206868747	0.938789210301477	chr19_14247461_14247961	chr19	14247461	14247961	chr19	14206187	14206187	1	*	369	14247711	-41524
'262'	'ADGRL1'	155300	7685	0.504002744129534	1.35981575205817e-31	0.888145276944254	0.938789210301477	chr19_14249164_14249664	chr19	14249164	14249664	chr19	14206187	14206187	1	*	369	14249414	-43227
'263'	'ADGRL1'	155307	7685	0.546277866639764	5.90861807793388e-38	0.940884770225829	0.938789210301477	chr19_14293479_14293979	chr19	14293479	14293979	chr19	14206187	14206187	1	*	369	14293729	-87542
'264'	'ADGRL1'	155308	7685	0.665006482651434	1.22222346712251e-61	0.975815973322122	0.938789210301477	chr19_14294940_14295440	chr19	14294940	14295440	chr19	14206187	14206187	1	*	369	14295190	-89003
'265'	'ADGRL1'	155310	7685	0.584627721523997	1.49433607904277e-44	0.860056327644894	0.938789210301477	chr19_14318849_14319349	chr19	14318849	14319349	chr19	14206187	14206187	1	*	369	14319099	-112912
'266'	'ADGRL1'	155312	7685	0.578690300937938	1.79143684977389e-43	0.439701198546309	0.938789210301477	chr19_14334364_14334864	chr19	14334364	14334864	chr19	14206187	14206187	1	*	369	14334614	-128427
'267'	'ADGRL1'	155313	7685	0.466079454559069	1.35030343029441e-26	0.786651845623089	0.938789210301477	chr19_14337437_14337937	chr19	14337437	14337937	chr19	14206187	14206187	1	*	369	14337687	-131500
'268'	'ADGRL1'	155314	7685	0.489446885046757	1.3335043743081e-29	0.895252466494266	0.938789210301477	chr19_14348381_14348881	chr19	14348381	14348881	chr19	14206187	14206187	1	*	369	14348631	-142444
'269'	'ADGRL1'	155317	7685	0.451544687649183	7.69737806503324e-25	0.781865723648972	0.938789210301477	chr19_14363088_14363588	chr19	14363088	14363588	chr19	14206187	14206187	1	*	369	14363338	-157151
'270'	'ADGRL1'	155318	7685	0.53527423347497	3.27532407327823e-36	0.910906713817551	0.938789210301477	chr19_14363654_14364154	chr19	14363654	14364154	chr19	14206187	14206187	1	*	369	14363904	-157717
'271'	'ADGRL1'	155326	7685	0.630091080395526	1.28994759945452e-53	0.996043242122481	0.938789210301477	chr19_14405999_14406499	chr19	14405999	14406499	chr19	14206187	14206187	1	*	369	14406249	-200062
'272'	'ADGRL1'	155330	7685	0.720960225587231	4.92334551439399e-77	0.997892032921147	0.938789210301477	chr19_14419136_14419636	chr19	14419136	14419636	chr19	14206187	14206187	1	*	369	14419386	-213199
'273'	'ADGRL1'	155331	7685	0.511414816554759	1.21249543198624e-32	0.411560413990912	0.938789210301477	chr19_14425508_14426008	chr19	14425508	14426008	chr19	14206187	14206187	1	*	369	14425758	-219571
'274'	'ADGRL1'	155333	7685	0.603994524005398	3.08022306105126e-48	0.958831287760544	0.938789210301477	chr19_14433056_14433556	chr19	14433056	14433556	chr19	14206187	14206187	1	*	369	14433306	-227119
'275'	'ADGRL1'	155334	7685	0.455083592807885	2.92613398630354e-25	0.320819918561053	0.938789210301477	chr19_14434016_14434516	chr19	14434016	14434516	chr19	14206187	14206187	1	*	369	14434266	-228079
'276'	'ADGRL1'	155335	7685	0.491844046490269	6.36762202270686e-30	0.996866846746186	0.938789210301477	chr19_14450388_14450888	chr19	14450388	14450888	chr19	14206187	14206187	1	*	369	14450638	-244451
'277'	'ADNP'	163063	9938	0.464768373699573	1.96154175261445e-26	0.332603800100215	0.912242157939705	chr20_50749212_50749712	chr20	50749212	50749712	chr20	50931240	50931240	1	*	343	50749462	181778
'278'	'ADNP'	163086	9938	0.536516564002329	2.09381766441744e-36	0.956446865982825	0.912242157939705	chr20_50931185_50931685	chr20	50931185	50931685	chr20	50931240	50931240	1	*	343	50931435	-195
'279'	'ADNP-AS1'	163057	9939	0.484528568302164	6.00344465410924e-29	0.997097225661907	0.28823385817161	chr20_50731015_50731515	chr20	50731015	50731515	chr20	50930984	50930984	1	*	344	50731265	199719
'280'	'ADNP-AS1'	163086	9939	0.491545359989887	6.98436310633651e-30	0.956446865982825	0.28823385817161	chr20_50931185_50931685	chr20	50931185	50931685	chr20	50930984	50930984	1	*	344	50931435	-451
'281'	'ADPRH'	35511	11129	0.461711428492427	4.64472929135188e-26	0.635218024846366	0.330526058830709	chr3_119353221_119353721	chr3	119353221	119353721	chr3	119579268	119579268	1	*	539	119353471	225797
'282'	'ADPRH'	35514	11129	0.516530622313807	2.19742368922404e-33	0.889815524083236	0.330526058830709	chr3_119360989_119361489	chr3	119360989	119361489	chr3	119579268	119579268	1	*	539	119361239	218029
'283'	'ADRA2B'	21484	8958	0.483379814516256	8.4955081356156e-29	0.88080770847852	0.57494202367875	chr2_96145007_96145507	chr2	96145007	96145507	chr2	96116245	96116245	1	*	454	96145257	-29012
'284'	'ADSSL1'	129052	4864	0.544833616424031	1.00684054136504e-37	0.590276857861968	0.47333089222507	chr14_104604048_104604548	chr14	104604048	104604548	chr14	104724186	104724186	1	*	517	104604298	119888
'285'	'ADSSL1'	129123	4864	0.460807700156003	5.98408339824729e-26	0.716829755740755	0.47333089222507	chr14_104932628_104933128	chr14	104932628	104933128	chr14	104724186	104724186	1	*	517	104932878	-208692
'286'	'ADSSL1'	129124	4864	0.506537639299171	5.99907413611413e-32	0.88855419951966	0.47333089222507	chr14_104933314_104933814	chr14	104933314	104933814	chr14	104724186	104724186	1	*	517	104933564	-209378
'287'	'AES'	153703	7412	0.503829480142768	1.4382779698768e-31	0.994764639140226	0.8138654949347	chr19_2819557_2820057	chr19	2819557	2820057	chr19	3063107	3063107	1	*	96	2819807	243300
'288'	'AES'	153705	7412	0.484662774727902	5.76388139029468e-29	0.997160579863731	0.8138654949347	chr19_2841094_2841594	chr19	2841094	2841594	chr19	3063107	3063107	1	*	96	2841344	221763
'289'	'AES'	153735	7412	0.471662387164382	2.71565320051351e-27	0.987427070674492	0.8138654949347	chr19_3036103_3036603	chr19	3036103	3036603	chr19	3063107	3063107	1	*	96	3036353	26754
'290'	'AES'	153736	7412	0.471057352652701	3.2385484155557e-27	0.825833539714445	0.8138654949347	chr19_3036628_3037128	chr19	3036628	3037128	chr19	3063107	3063107	1	*	96	3036878	26229
'291'	'AES'	153741	7412	0.453289698908208	4.78684753564352e-25	0.921705725492003	0.8138654949347	chr19_3046961_3047461	chr19	3046961	3047461	chr19	3063107	3063107	1	*	96	3047211	15896
'292'	'AES'	153754	7412	0.520647394759104	5.43755464811668e-34	0.86145012008501	0.8138654949347	chr19_3075875_3076375	chr19	3075875	3076375	chr19	3063107	3063107	1	*	96	3076125	-13018
'293'	'AES'	153762	7412	0.491554603948505	6.96497365786667e-30	0.780408577007032	0.8138654949347	chr19_3108633_3109133	chr19	3108633	3109133	chr19	3063107	3063107	1	*	96	3108883	-45776
'294'	'AFAP1L1'	55924	12747	0.490285215437225	1.03001989868532e-29	0.994931663854124	0.303673867936043	chr5_149357709_149358209	chr5	149357709	149358209	chr5	149271871	149271871	1	*	605	149357959	-86088
'295'	'AFF1'	44248	11845	0.49726615853116	1.16637304619422e-30	0.883094219217057	0.918711094837056	chr4_86935226_86935726	chr4	86935226	86935726	chr4	86935002	86935002	1	*	324	86935476	-474
'296'	'AFP'	43529	11778	0.557288959758775	9.24211024310767e-40	0.943787544563922	0.623825216648358	chr4_73620207_73620707	chr4	73620207	73620707	chr4	73431138	73431138	1	*	257	73620457	-189319
'297'	'AGA'	48011	12107	0.491681700508019	6.69677053451004e-30	0.888934324730601	0.750457707799341	chr4_177250020_177250520	chr4	177250020	177250520	chr4	177442503	177442503	1	*	586	177250270	192233
'298'	'AGA'	48014	12107	0.478131599336789	4.07475118600834e-28	0.909063682491778	0.750457707799341	chr4_177309582_177310082	chr4	177309582	177310082	chr4	177442503	177442503	1	*	586	177309832	132671
'299'	'AGA'	48018	12107	0.600130245560924	1.75988388435391e-47	0.863108848278206	0.750457707799341	chr4_177380886_177381386	chr4	177380886	177381386	chr4	177442503	177442503	1	*	586	177381136	61367
'300'	'AGA'	48020	12107	0.626005930684481	9.70253767878335e-53	0.993451479320613	0.750457707799341	chr4_177441898_177442398	chr4	177441898	177442398	chr4	177442503	177442503	1	*	586	177442148	355
'301'	'AGA'	48023	12107	0.595454636810119	1.40432449065197e-46	0.855886469270332	0.750457707799341	chr4_177504996_177505496	chr4	177504996	177505496	chr4	177442503	177442503	1	*	586	177505246	-62743
'302'	'AGAP5'	96470	1919	0.468890205387871	6.05693804247737e-27	0.626095019783789	0.290003661662395	chr10_73850815_73851315	chr10	73850815	73851315	chr10	73730466	73730466	1	*	281	73851065	-120599
'303'	'AGAP5'	96489	1919	0.486868870675092	2.94527883929066e-29	0.912219873637165	0.290003661662395	chr10_73966908_73967408	chr10	73966908	73967408	chr10	73730466	73730466	1	*	281	73967158	-236692
'304'	'AGER'	60879	13218	0.451521783446278	7.74515360230216e-25	0.966813917190299	0.304040034175516	chr6_31972025_31972525	chr6	31972025	31972525	chr6	32184324	32184324	1	*	279	31972275	212049
'305'	'AGER'	60884	13218	0.508121283108995	3.57581332473241e-32	0.814487378115155	0.304040034175516	chr6_32096570_32097070	chr6	32096570	32097070	chr6	32184324	32184324	1	*	279	32096820	87504
'306'	'AGER'	60890	13218	0.505736665366162	7.77687364634752e-32	0.985774101954189	0.304040034175516	chr6_32128043_32128543	chr6	32128043	32128543	chr6	32184324	32184324	1	*	279	32128293	56031
'307'	'AGER'	60891	13218	0.547276962000756	4.08784804845348e-38	0.974168764074712	0.304040034175516	chr6_32130153_32130653	chr6	32130153	32130653	chr6	32184324	32184324	1	*	279	32130403	53921
'308'	'AGER'	60899	13218	0.540366423775361	5.1917064137952e-37	0.971600039164416	0.304040034175516	chr6_32153813_32154313	chr6	32153813	32154313	chr6	32184324	32184324	1	*	279	32154063	30261
'309'	'AGPAT3'	165820	10172	0.534324096931124	4.60395185421042e-36	0.963162411376111	0.255339924325644	chr21_43718821_43719321	chr21	43718821	43719321	chr21	43865186	43865186	1	*	131	43719071	146115
'310'	'AGPAT3'	165821	10172	0.530818517468596	1.59570812475666e-35	0.868632182782632	0.255339924325644	chr21_43719339_43719839	chr21	43719339	43719839	chr21	43865186	43865186	1	*	131	43719589	145597
'311'	'AGPAT3'	165830	10172	0.459014187165065	9.89076630722369e-26	0.926071405944928	0.255339924325644	chr21_43776088_43776588	chr21	43776088	43776588	chr21	43865186	43865186	1	*	131	43776338	88848
'312'	'AGPAT3'	165832	10172	0.580746928616217	7.62795109646928e-44	0.980797917374602	0.255339924325644	chr21_43789161_43789661	chr21	43789161	43789661	chr21	43865186	43865186	1	*	131	43789411	75775
'313'	'AGPAT3'	165854	10172	0.465550656006473	1.57025373366893e-26	0.943695392997633	0.255339924325644	chr21_43939011_43939511	chr21	43939011	43939511	chr21	43865186	43865186	1	*	131	43939261	-74075
'314'	'AGRN'	16	9	0.492748012562302	4.80872710406061e-30	0.802703496575993	0.742768216770414	chr1_923711_924211	chr1	923711	924211	chr1	1020123	1020123	1	*	9	923961	96162
'315'	'AGRN'	27	9	0.537870385746604	1.28443207407461e-36	0.807455061712752	0.742768216770414	chr1_939042_939542	chr1	939042	939542	chr1	1020123	1020123	1	*	9	939292	80831
'316'	'AGRN'	28	9	0.492288868872118	5.54975846529682e-30	0.818651477016823	0.742768216770414	chr1_940079_940579	chr1	940079	940579	chr1	1020123	1020123	1	*	9	940329	79794
'317'	'AGRN'	31	9	0.458118069532773	1.26879424974411e-25	0.630621965477719	0.742768216770414	chr1_942374_942874	chr1	942374	942874	chr1	1020123	1020123	1	*	9	942624	77499
'318'	'AGRN'	47	9	0.501384644396603	3.16066445716875e-31	0.71068439816388	0.742768216770414	chr1_999413_999913	chr1	999413	999913	chr1	1020123	1020123	1	*	9	999663	20460
'319'	'AGRN'	51	9	0.451791878731925	7.19647651042887e-25	0.903966548981437	0.742768216770414	chr1_1001723_1002223	chr1	1001723	1002223	chr1	1020123	1020123	1	*	9	1001973	18150
'320'	'AGRN'	67	9	0.450319909255263	1.07247645020924e-24	0.783921855471787	0.742768216770414	chr1_1032370_1032870	chr1	1032370	1032870	chr1	1020123	1020123	1	*	9	1032620	-12497
'321'	'AGRN'	68	9	0.535875400815947	2.63812329935686e-36	0.987530741186567	0.742768216770414	chr1_1032954_1033454	chr1	1032954	1033454	chr1	1020123	1020123	1	*	9	1033204	-13081
'322'	'AGRN'	74	9	0.540347524146406	5.22624552100419e-37	0.63422163603587	0.742768216770414	chr1_1058696_1059196	chr1	1058696	1059196	chr1	1020123	1020123	1	*	9	1058946	-38823
'323'	'AGRN'	75	9	0.681529979735939	7.76376938111992e-66	0.987352197526882	0.742768216770414	chr1_1059402_1059902	chr1	1059402	1059902	chr1	1020123	1020123	1	*	9	1059652	-39529
'324'	'AGRN'	81	9	0.644517898329961	8.27014150741748e-57	0.960927735893611	0.742768216770414	chr1_1069145_1069645	chr1	1069145	1069645	chr1	1020123	1020123	1	*	9	1069395	-49272
'325'	'AGRN'	97	9	0.507699416687469	4.1079551424554e-32	0.520362616413346	0.742768216770414	chr1_1156710_1157210	chr1	1156710	1157210	chr1	1020123	1020123	1	*	9	1156960	-136837
'326'	'AGRN'	103	9	0.460574307421657	6.38830398873846e-26	0.580917714410777	0.742768216770414	chr1_1165054_1165554	chr1	1165054	1165554	chr1	1020123	1020123	1	*	9	1165304	-145181
'327'	'AGRN'	110	9	0.46770586448854	8.5114950608802e-27	0.389674416997356	0.742768216770414	chr1_1197605_1198105	chr1	1197605	1198105	chr1	1020123	1020123	1	*	9	1197855	-177732
'328'	'AGRN'	113	9	0.473653391266514	1.52226135095385e-27	0.768601657576299	0.742768216770414	chr1_1201213_1201713	chr1	1201213	1201713	chr1	1020123	1020123	1	*	9	1201463	-181340
'329'	'AGRN'	117	9	0.52078432245602	5.19238165136027e-34	0.537514326688821	0.742768216770414	chr1_1206981_1207481	chr1	1206981	1207481	chr1	1020123	1020123	1	*	9	1207231	-187108
'330'	'AGRN'	120	9	0.627469187519418	4.72554905825588e-53	0.99757526191203	0.742768216770414	chr1_1231837_1232337	chr1	1231837	1232337	chr1	1020123	1020123	1	*	9	1232087	-211964
'331'	'AGRN'	121	9	0.603151506966791	4.52006706640717e-48	0.637452700328866	0.742768216770414	chr1_1232594_1233094	chr1	1232594	1233094	chr1	1020123	1020123	1	*	9	1232844	-212721
'332'	'AGRN'	127	9	0.473221794808983	1.727140461305e-27	0.754790441578787	0.742768216770414	chr1_1246587_1247087	chr1	1246587	1247087	chr1	1020123	1020123	1	*	9	1246837	-226714
'333'	'AGTRAP'	1566	136	0.471963938970176	2.49104642687585e-27	0.926319063279329	0.869644818747711	chr1_11650347_11650847	chr1	11650347	11650847	chr1	11736084	11736084	1	*	136	11650597	85487
'334'	'AGTRAP'	1599	136	0.536496805171137	2.10910826778611e-36	0.987392513837134	0.869644818747711	chr1_11805819_11806319	chr1	11805819	11806319	chr1	11736084	11736084	1	*	136	11806069	-69985
'335'	'AGTRAP'	1614	136	0.504261653335394	1.25128123502866e-31	0.966600816693256	0.869644818747711	chr1_11909247_11909747	chr1	11909247	11909747	chr1	11736084	11736084	1	*	136	11909497	-173413
'336'	'AHNAK'	104686	2645	0.45775360100778	1.40159057509992e-25	0.475818853058568	0.978518247284267	chr11_62477850_62478350	chr11	62477850	62478350	chr11	62556235	62556235	1	*	374	62478100	78135
'337'	'AHNAK'	104690	2645	0.555753052540386	1.66133181693924e-39	0.876954621113076	0.978518247284267	chr11_62500187_62500687	chr11	62500187	62500687	chr11	62556235	62556235	1	*	374	62500437	55798
'338'	'AHNAK'	104701	2645	0.503385117114837	1.66183840193821e-31	0.878313856715833	0.978518247284267	chr11_62546522_62547022	chr11	62546522	62547022	chr11	62556235	62556235	1	*	374	62546772	9463
'339'	'AHNAK'	104711	2645	0.628488657732198	2.87128300669184e-53	0.995006537001734	0.978518247284267	chr11_62573820_62574320	chr11	62573820	62574320	chr11	62556235	62556235	1	*	374	62574070	-17835
'340'	'AHNAK'	104712	2645	0.483799305797498	7.48280874912075e-29	0.505503176349301	0.978518247284267	chr11_62574722_62575222	chr11	62574722	62575222	chr11	62556235	62556235	1	*	374	62574972	-18737
'341'	'AHNAK'	104715	2645	0.547771314260576	3.40245011997638e-38	0.992564520495084	0.978518247284267	chr11_62591490_62591990	chr11	62591490	62591990	chr11	62556235	62556235	1	*	374	62591740	-35505
'342'	'AHNAK'	104716	2645	0.475699255998714	8.34338272683325e-28	0.690785419318424	0.978518247284267	chr11_62592068_62592568	chr11	62592068	62592568	chr11	62556235	62556235	1	*	374	62592318	-36083
'343'	'AHNAK'	104719	2645	0.569151227575618	8.73770347110215e-42	0.347837605902308	0.978518247284267	chr11_62599620_62600120	chr11	62599620	62600120	chr11	62556235	62556235	1	*	374	62599870	-43635
'344'	'AHNAK'	104721	2645	0.632556568229565	3.76174003374579e-54	0.998611967032777	0.978518247284267	chr11_62601661_62602161	chr11	62601661	62602161	chr11	62556235	62556235	1	*	374	62601911	-45676
'345'	'AHNAK'	104722	2645	0.453276247010085	4.80353351722947e-25	0.932498977693561	0.978518247284267	chr11_62602209_62602709	chr11	62602209	62602709	chr11	62556235	62556235	1	*	374	62602459	-46224
'346'	'AHNAK'	104723	2645	0.529461294365428	2.57109395110309e-35	0.648764305090798	0.978518247284267	chr11_62602905_62603405	chr11	62602905	62603405	chr11	62556235	62556235	1	*	374	62603155	-46920
'347'	'AHNAK'	104730	2645	0.587180600653794	5.05479880130437e-45	0.997143301445052	0.978518247284267	chr11_62621830_62622330	chr11	62621830	62622330	chr11	62556235	62556235	1	*	374	62622080	-65845
'348'	'AHNAK'	104731	2645	0.459664627857553	8.24791412155615e-26	0.581580053793477	0.978518247284267	chr11_62622390_62622890	chr11	62622390	62622890	chr11	62556235	62556235	1	*	374	62622640	-66405
'349'	'AHNAK'	104733	2645	0.610958398210677	1.26569365091155e-49	0.978747545024679	0.978518247284267	chr11_62653132_62653632	chr11	62653132	62653632	chr11	62556235	62556235	1	*	374	62653382	-97147
'350'	'AHNAK'	104744	2645	0.556327487903745	1.33325188233896e-39	0.4909374694028	0.978518247284267	chr11_62705335_62705835	chr11	62705335	62705835	chr11	62556235	62556235	1	*	374	62705585	-149350
'351'	'AHNAK'	104754	2645	0.578035309309395	2.34589254506238e-43	0.995133245405381	0.978518247284267	chr11_62727357_62727857	chr11	62727357	62727857	chr11	62556235	62556235	1	*	374	62727607	-171372
'352'	'AHNAK'	104758	2645	0.661690385735841	7.87514900298203e-61	0.99835279075259	0.978518247284267	chr11_62753990_62754490	chr11	62753990	62754490	chr11	62556235	62556235	1	*	374	62754240	-198005
'353'	'AHNAK'	104761	2645	0.451762186561556	7.25480228172719e-25	0.937267821248999	0.978518247284267	chr11_62761261_62761761	chr11	62761261	62761761	chr11	62556235	62556235	1	*	374	62761511	-205276
'354'	'AHNAK'	104763	2645	0.739431683078032	6.14551871149374e-83	0.989926681910072	0.978518247284267	chr11_62771090_62771590	chr11	62771090	62771590	chr11	62556235	62556235	1	*	374	62771340	-215105
'355'	'AHNAK'	104764	2645	0.465538598281572	1.57556392937051e-26	0.931635056759605	0.978518247284267	chr11_62786373_62786873	chr11	62786373	62786873	chr11	62556235	62556235	1	*	374	62786623	-230388
'356'	'AHNAK'	104765	2645	0.461997868046336	4.28484693516863e-26	0.983476072269866	0.978518247284267	chr11_62787110_62787610	chr11	62787110	62787610	chr11	62556235	62556235	1	*	374	62787360	-231125
'357'	'AHNAK'	104771	2645	0.520168133348201	6.40036489239968e-34	0.995334826956637	0.978518247284267	chr11_62805320_62805820	chr11	62805320	62805820	chr11	62556235	62556235	1	*	374	62805570	-249335
'358'	'AHR'	69493	13907	0.470917331184039	3.37170943952999e-27	0.971623077055988	0.396191871109484	chr7_17298358_17298858	chr7	17298358	17298858	chr7	17298622	17298622	1	*	88	17298608	14
'359'	'AHR'	69498	13907	0.62000589770611	1.77440677835668e-51	0.690284345176729	0.396191871109484	chr7_17357985_17358485	chr7	17357985	17358485	chr7	17298622	17298622	1	*	88	17358235	-59613
'360'	'AHR'	69499	13907	0.548336936863242	2.74985939035823e-38	0.802208181907192	0.396191871109484	chr7_17439994_17440494	chr7	17439994	17440494	chr7	17298622	17298622	1	*	88	17440244	-141622
'361'	'AHR'	69502	13907	0.625665929178107	1.14903166209266e-52	0.854475398411537	0.396191871109484	chr7_17548219_17548719	chr7	17548219	17548719	chr7	17298622	17298622	1	*	88	17548469	-249847
'362'	'AIF1L'	91546	15679	0.492450663025476	5.2789219179553e-30	0.744970540296152	0.895276455510802	chr9_131098348_131098848	chr9	131098348	131098848	chr9	131096476	131096476	1	*	532	131098598	-2122
'363'	'AIF1L'	91567	15679	0.456678374598406	1.88821937692209e-25	0.92222983752527	0.895276455510802	chr9_131277950_131278450	chr9	131277950	131278450	chr9	131096476	131096476	1	*	532	131278200	-181724
'364'	'AIP'	105521	2816	0.520477628006919	5.76279129316791e-34	0.928761079785978	0.774868790430856	chr11_67266100_67266600	chr11	67266100	67266600	chr11	67483041	67483041	1	*	545	67266350	216691
'365'	'AIP'	105537	2816	0.636124926707247	6.25883194502034e-55	0.991464461172514	0.774868790430856	chr11_67317541_67318041	chr11	67317541	67318041	chr11	67483041	67483041	1	*	545	67317791	165250
'366'	'AIP'	105554	2816	0.581959895686496	4.59402096351533e-44	0.984466701607469	0.774868790430856	chr11_67391695_67392195	chr11	67391695	67392195	chr11	67483041	67483041	1	*	545	67391945	91096
'367'	'AIP'	105567	2816	0.483806683161837	7.46591764379927e-29	0.980556019513094	0.774868790430856	chr11_67421020_67421520	chr11	67421020	67421520	chr11	67483041	67483041	1	*	545	67421270	61771
'368'	'AIP'	105569	2816	0.514664937513002	4.11433904890452e-33	0.981379624136799	0.774868790430856	chr11_67428144_67428644	chr11	67428144	67428644	chr11	67483041	67483041	1	*	545	67428394	54647
'369'	'AIP'	105577	2816	0.465341894002732	1.66574953943739e-26	0.987415551728706	0.774868790430856	chr11_67469050_67469550	chr11	67469050	67469550	chr11	67483041	67483041	1	*	545	67469300	13741
'370'	'AIP'	105585	2816	0.523972686386581	1.74071715523502e-34	0.909391972446682	0.774868790430856	chr11_67505161_67505661	chr11	67505161	67505661	chr11	67483041	67483041	1	*	545	67505411	-22370
'371'	'AIP'	105587	2816	0.580419614990231	8.72938375005469e-44	0.991372309606225	0.774868790430856	chr11_67507990_67508490	chr11	67507990	67508490	chr11	67483041	67483041	1	*	545	67508240	-25199
'372'	'AK4'	6785	647	0.533063304491803	7.21458331365334e-36	0.96586936363584	0.999389722934212	chr1_65026314_65026814	chr1	65026314	65026814	chr1	65147549	65147549	1	*	647	65026564	120985
'373'	'AKAP7'	65861	13655	0.466943600479665	1.05728633329161e-26	0.939951735617156	0.824545343585988	chr6_131161942_131162442	chr6	131161942	131162442	chr6	131135666	131135666	1	*	716	131162192	-26526
'374'	'AKAP8L'	155384	7705	0.538529464079366	1.01239983330814e-36	0.957955847880802	0.81691688026364	chr19_15177408_15177908	chr19	15177408	15177908	chr19	15419141	15419141	1	*	389	15177658	241483
'375'	'AKAP8L'	155389	7705	0.5276387623867	4.87374456575932e-35	0.982681265010626	0.81691688026364	chr19_15195972_15196472	chr19	15195972	15196472	chr19	15419141	15419141	1	*	389	15196222	222919
'376'	'AKAP8L'	155391	7705	0.464639477208127	2.0342219302729e-26	0.947151076733457	0.81691688026364	chr19_15199833_15200333	chr19	15199833	15200333	chr19	15419141	15419141	1	*	389	15200083	219058
'377'	'AKAP8L'	155396	7705	0.450759748786644	9.51766881834401e-25	0.985393976743248	0.81691688026364	chr19_15223331_15223831	chr19	15223331	15223831	chr19	15419141	15419141	1	*	389	15223581	195560
'378'	'AKAP8L'	155397	7705	0.498860706911528	7.044539198474e-31	0.930339175358671	0.81691688026364	chr19_15231751_15232251	chr19	15231751	15232251	chr19	15419141	15419141	1	*	389	15232001	187140
'379'	'AKAP8L'	155398	7705	0.478982773022138	3.16633385368117e-28	0.963139373484539	0.81691688026364	chr19_15232265_15232765	chr19	15232265	15232765	chr19	15419141	15419141	1	*	389	15232515	186626
'380'	'AKAP8L'	155399	7705	0.461359668470692	5.12648886664251e-26	0.986177265056702	0.81691688026364	chr19_15232895_15233395	chr19	15232895	15233395	chr19	15419141	15419141	1	*	389	15233145	185996
'381'	'AKAP8L'	155418	7705	0.518666405282217	1.06821824911873e-33	0.994430589712429	0.81691688026364	chr19_15379621_15380121	chr19	15379621	15380121	chr19	15419141	15419141	1	*	389	15379871	39270
'382'	'AKAP8L'	155422	7705	0.504437687586869	1.18259986628659e-31	0.99698779567694	0.81691688026364	chr19_15418966_15419466	chr19	15418966	15419466	chr19	15419141	15419141	1	*	389	15419216	-75
'383'	'AKAP8L'	155427	7705	0.482970768976949	9.6051317814246e-29	0.881343339457573	0.81691688026364	chr19_15449832_15450332	chr19	15449832	15450332	chr19	15419141	15419141	1	*	389	15450082	-30941
'384'	'AKAP8L'	155428	7705	0.522228089053024	3.17438501342788e-34	0.971663393366239	0.81691688026364	chr19_15452037_15452537	chr19	15452037	15452537	chr19	15419141	15419141	1	*	389	15452287	-33146
'385'	'AKAP8L'	155430	7705	0.466501316090968	1.19886439622502e-26	0.982617910808803	0.81691688026364	chr19_15456744_15457244	chr19	15456744	15457244	chr19	15419141	15419141	1	*	389	15456994	-37853
'386'	'AKAP8L'	155431	7705	0.492339256345726	5.46337000178869e-30	0.903436677475277	0.81691688026364	chr19_15457276_15457776	chr19	15457276	15457776	chr19	15419141	15419141	1	*	389	15457526	-38385
'387'	'AKIP1'	101747	2393	0.620564210104325	1.36208971415616e-51	0.966387716196214	0.439460515073844	chr11_8698843_8699343	chr11	8698843	8699343	chr11	8911139	8911139	1	*	122	8699093	212046
'388'	'AKIP1'	101757	2393	0.542293127989533	2.5660984889121e-37	0.900228651073854	0.439460515073844	chr11_8825986_8826486	chr11	8825986	8826486	chr11	8911139	8911139	1	*	122	8826236	84903
'389'	'AKIRIN2'	63612	13508	0.651126286607689	2.5757068724569e-58	0.996411848387636	0.979067496643476	chr6_87589808_87590308	chr6	87589808	87590308	chr6	87702209	87702209	1	*	569	87590058	112151
'390'	'AKNA'	89700	15539	0.487113857485602	2.72960069075119e-29	0.847494917265172	0.673684852923227	chr9_114383001_114383501	chr9	114383001	114383501	chr9	114394405	114394405	1	*	392	114383251	11154
'391'	'AKNA'	89729	15539	0.450350233198847	1.06392077757468e-24	0.827515305799213	0.673684852923227	chr9_114538148_114538648	chr9	114538148	114538648	chr9	114394405	114394405	1	*	392	114538398	-143993
'392'	'AKNA'	89731	15539	0.542941056514508	2.02206674186947e-37	0.965575630518295	0.673684852923227	chr9_114583321_114583821	chr9	114583321	114583821	chr9	114394405	114394405	1	*	392	114583571	-189166
'393'	'AKR7A2'	2411	199	0.498212563940652	8.65072076448242e-31	0.979720895943603	0.804162089588673	chr1_19485469_19485969	chr1	19485469	19485969	chr1	19312146	19312146	1	*	199	19485719	-173573
'394'	'AKT1S1'	158614	8278	0.524136419187073	1.64455067808329e-34	0.894734113933893	0.88734285365556	chr19_49637926_49638426	chr19	49637926	49638426	chr19	49878459	49878459	1	*	962	49638176	240283
'395'	'AKT1S1'	158617	8278	0.707223613641336	6.36551669918021e-73	0.99980993739453	0.88734285365556	chr19_49640214_49640714	chr19	49640214	49640714	chr19	49878459	49878459	1	*	962	49640464	237995
'396'	'AKT1S1'	158618	8278	0.530727338966234	1.64718856242483e-35	0.927413363129006	0.88734285365556	chr19_49640744_49641244	chr19	49640744	49641244	chr19	49878459	49878459	1	*	962	49640994	237465
'397'	'AKT1S1'	158619	8278	0.645238806228184	5.67275799965954e-57	0.99986753212346	0.88734285365556	chr19_49641723_49642223	chr19	49641723	49642223	chr19	49878459	49878459	1	*	962	49641973	236486
'398'	'AKT1S1'	158623	8278	0.612605847038966	5.88711160429661e-50	0.990030352422146	0.88734285365556	chr19_49665645_49666145	chr19	49665645	49666145	chr19	49878459	49878459	1	*	962	49665895	212564
'399'	'AKT1S1'	158626	8278	0.476953302451173	5.77150046499817e-28	0.949034424369482	0.88734285365556	chr19_49672238_49672738	chr19	49672238	49672738	chr19	49878459	49878459	1	*	962	49672488	205971
'400'	'AKT1S1'	158628	8278	0.608547191188765	3.86074971794987e-49	0.999660191099311	0.88734285365556	chr19_49676559_49677059	chr19	49676559	49677059	chr19	49878459	49878459	1	*	962	49676809	201650
'401'	'AKT1S1'	158637	8278	0.471687396346607	2.69648212758443e-27	0.969659096799461	0.88734285365556	chr19_49690790_49691290	chr19	49690790	49691290	chr19	49878459	49878459	1	*	962	49691040	187419
'402'	'AKT1S1'	158641	8278	0.459475598959341	8.69756325162777e-26	0.861069994874069	0.88734285365556	chr19_49717416_49717916	chr19	49717416	49717916	chr19	49878459	49878459	1	*	962	49717666	160793
'403'	'AKT1S1'	158643	8278	0.57668840671777	4.08029191839125e-43	0.999153357484723	0.88734285365556	chr19_49746106_49746606	chr19	49746106	49746606	chr19	49878459	49878459	1	*	962	49746356	132103
'404'	'AKT1S1'	158644	8278	0.503905291817084	1.40354333400815e-31	0.887575089127843	0.88734285365556	chr19_49749293_49749793	chr19	49749293	49749793	chr19	49878459	49878459	1	*	962	49749543	128916
'405'	'AKT1S1'	158646	8278	0.463767180999363	2.60345837845543e-26	0.973944144631883	0.88734285365556	chr19_49765394_49765894	chr19	49765394	49765894	chr19	49878459	49878459	1	*	962	49765644	112815
'406'	'AKT1S1'	158647	8278	0.572150642102597	2.61338609693261e-42	0.999648672153524	0.88734285365556	chr19_49766584_49767084	chr19	49766584	49767084	chr19	49878459	49878459	1	*	962	49766834	111625
'407'	'AKT1S1'	158655	8278	0.497518018772134	1.07714467648238e-30	0.986292454514563	0.88734285365556	chr19_49813034_49813534	chr19	49813034	49813534	chr19	49878459	49878459	1	*	962	49813284	65175
'408'	'AKT1S1'	158657	8278	0.522455310683181	2.93408890871126e-34	0.957241673242065	0.88734285365556	chr19_49818022_49818522	chr19	49818022	49818522	chr19	49878459	49878459	1	*	962	49818272	60187
'409'	'AKT1S1'	158659	8278	0.5657516496208	3.35559807912767e-41	0.98325721229993	0.88734285365556	chr19_49850425_49850925	chr19	49850425	49850925	chr19	49878459	49878459	1	*	962	49850675	27784
'410'	'AKT1S1'	158668	8278	0.455090549967691	2.92094745619339e-25	0.874259187799133	0.88734285365556	chr19_49865226_49865726	chr19	49865226	49865726	chr19	49878459	49878459	1	*	962	49865476	12983
'411'	'AKT1S1'	158670	8278	0.455560907595955	2.56869149626757e-25	0.988832382060394	0.88734285365556	chr19_49867356_49867856	chr19	49867356	49867856	chr19	49878459	49878459	1	*	962	49867606	10853
'412'	'AKT1S1'	158672	8278	0.597238497205759	6.41076042652468e-47	0.998773232273782	0.88734285365556	chr19_49869489_49869989	chr19	49869489	49869989	chr19	49878459	49878459	1	*	962	49869739	8720
'413'	'AKT1S1'	158675	8278	0.552870676617139	4.99291504392866e-39	0.999308863252835	0.88734285365556	chr19_49877131_49877631	chr19	49877131	49877631	chr19	49878459	49878459	1	*	962	49877381	1078
'414'	'AKT1S1'	158684	8278	0.552714619434233	5.29517234078044e-39	0.998467980210451	0.88734285365556	chr19_49929709_49930209	chr19	49929709	49930209	chr19	49878459	49878459	1	*	962	49929959	-51500
'415'	'AKT1S1'	158691	8278	0.469241966750233	5.47123229968395e-27	0.96961878048921	0.88734285365556	chr19_49987116_49987616	chr19	49987116	49987616	chr19	49878459	49878459	1	*	962	49987366	-108907
'416'	'AKT2'	157217	8026	0.477743727369819	4.57144900453328e-28	0.987018148099086	0.545831807640669	chr19_40284751_40285251	chr19	40284751	40285251	chr19	40285536	40285536	1	*	710	40285001	535
'417'	'AKT2'	157228	8026	0.486856546445754	2.9564606951771e-29	0.95575572923566	0.545831807640669	chr19_40404084_40404584	chr19	40404084	40404584	chr19	40285536	40285536	1	*	710	40404334	-118798
'418'	'AKT2'	157233	8026	0.507846204973494	3.91560008226132e-32	0.996106596324304	0.545831807640669	chr19_40421033_40421533	chr19	40421033	40421533	chr19	40285536	40285536	1	*	710	40421283	-135747
'419'	'AKT2'	157234	8026	0.450832719242921	9.33254724458837e-25	0.608067869628572	0.545831807640669	chr19_40424704_40425204	chr19	40424704	40425204	chr19	40285536	40285536	1	*	710	40424954	-139418
'420'	'AKT2'	157235	8026	0.566329691297642	2.67328374547511e-41	0.943332546205371	0.545831807640669	chr19_40425226_40425726	chr19	40425226	40425726	chr19	40285536	40285536	1	*	710	40425476	-139940
'421'	'AKT2'	157242	8026	0.476831076876261	5.98517553778841e-28	0.999113041174472	0.545831807640669	chr19_40443025_40443525	chr19	40443025	40443525	chr19	40285536	40285536	1	*	710	40443275	-157739
'422'	'AKT2'	157244	8026	0.453277637056454	4.80187243305381e-25	0.993572428251366	0.545831807640669	chr19_40444153_40444653	chr19	40444153	40444653	chr19	40285536	40285536	1	*	710	40444403	-158867
'423'	'AKT2'	157255	8026	0.52660422330039	6.99561317582272e-35	0.988993647301399	0.545831807640669	chr19_40529133_40529633	chr19	40529133	40529633	chr19	40285536	40285536	1	*	710	40529383	-243847
'424'	'AKTIP'	138123	5833	0.453064935439106	5.08879343581086e-25	0.589551164277445	0.943427316001465	chr16_53435306_53435806	chr16	53435306	53435806	chr16	53504411	53504411	1	*	427	53435556	68855
'425'	'ALDH1L2'	116363	3812	0.502350180487225	2.31912967263933e-31	0.433262107851889	0.328817283046503	chr12_105277973_105278473	chr12	105277973	105278473	chr12	105084577	105084577	1	*	621	105278223	-193646
'426'	'ALDOC'	143333	6434	0.510305338936863	1.74599747425396e-32	0.976253693261993	0.855059196875381	chr17_28576725_28577225	chr17	28576725	28577225	chr17	28577264	28577264	1	*	301	28576975	289
'427'	'ALG11'	120765	4210	0.477652446663403	4.69578500743434e-28	0.486583307895661	0.510923959477603	chr13_51801493_51801993	chr13	51801493	51801993	chr13	52012398	52012398	1	*	172	51801743	210655
'428'	'ALG11'	120768	4210	0.501672035678019	2.88333768188593e-31	0.859342153006157	0.510923959477603	chr13_51803545_51804045	chr13	51803545	51804045	chr13	52012398	52012398	1	*	172	51803795	208603
'429'	'ALG8'	106692	2919	0.462027280641993	4.24889512193547e-26	0.995496092197642	0.835164164530697	chr11_77994699_77995199	chr11	77994699	77995199	chr11	78139660	78139660	1	*	648	77994949	144711
'430'	'ALG8'	106722	2919	0.577239939030606	3.25179990987944e-43	0.972003202266928	0.835164164530697	chr11_78365215_78365715	chr11	78365215	78365715	chr11	78139660	78139660	1	*	648	78365465	-225805
'431'	'ALKBH5'	142957	6380	0.58341303203364	2.4975382358574e-44	0.997212415119768	0.919443427316001	chr17_18183167_18183667	chr17	18183167	18183667	chr17	18183078	18183078	1	*	247	18183417	-339
'432'	'ALKBH5'	142960	6380	0.492941117087618	4.5278550577477e-30	0.324776676438572	0.919443427316001	chr17_18185313_18185813	chr17	18185313	18185813	chr17	18183078	18183078	1	*	247	18185563	-2485
'433'	'ALKBH5'	142965	6380	0.518846458070818	1.00422883277925e-33	0.99907272486422	0.919443427316001	chr17_18225242_18225742	chr17	18225242	18225742	chr17	18183078	18183078	1	*	247	18225492	-42414
'434'	'ALKBH5'	142977	6380	0.457750538452926	1.40264429141662e-25	0.995202359080097	0.919443427316001	chr17_18260280_18260780	chr17	18260280	18260780	chr17	18183078	18183078	1	*	247	18260530	-77452
'435'	'ALKBH6'	156821	7922	0.497224718193601	1.18186196766184e-30	0.822285704412332	0.492005370438179	chr19_36170592_36171092	chr19	36170592	36171092	chr19	36014239	36014239	1	*	606	36170842	-156603
'436'	'ALKBH7'	154300	7486	0.647730806630283	1.55067604228512e-57	0.996054761068267	0.851702673013548	chr19_6199407_6199907	chr19	6199407	6199907	chr19	6372433	6372433	1	*	170	6199657	172776
'437'	'ALKBH7'	154316	7486	0.51269303242467	7.95539004506575e-33	0.980538741094415	0.851702673013548	chr19_6279851_6280351	chr19	6279851	6280351	chr19	6372433	6372433	1	*	170	6280101	92332
'438'	'ALKBH7'	154321	7486	0.58589669401982	8.73621808967063e-45	0.990387439741515	0.851702673013548	chr19_6393235_6393735	chr19	6393235	6393735	chr19	6372433	6372433	1	*	170	6393485	-21052
'439'	'ALKBH7'	154322	7486	0.475412033459955	9.07719811195775e-28	0.782320722007522	0.851702673013548	chr19_6393984_6394484	chr19	6393984	6394484	chr19	6372433	6372433	1	*	170	6394234	-21801
'440'	'ALKBH7'	154329	7486	0.452200871541768	6.44192561772794e-25	0.998191525511585	0.851702673013548	chr19_6424719_6425219	chr19	6424719	6425219	chr19	6372433	6372433	1	*	170	6424969	-52536
'441'	'ALKBH7'	154331	7486	0.462037567944802	4.2367112017706e-26	0.609202485788501	0.851702673013548	chr19_6458879_6459379	chr19	6458879	6459379	chr19	6372433	6372433	1	*	170	6459129	-86696
'442'	'ALKBH7'	154333	7486	0.586443704897184	6.91758889635037e-45	0.998277917604981	0.851702673013548	chr19_6460119_6460619	chr19	6460119	6460619	chr19	6372433	6372433	1	*	170	6460369	-87936
'443'	'ALPL'	2601	223	0.572470806643106	2.29412033881406e-42	0.420343610152799	0.842609544733309	chr1_21343954_21344454	chr1	21343954	21344454	chr1	21509372	21509372	1	*	223	21344204	165168
'444'	'ALPL'	2602	223	0.579809077967135	1.12599910167857e-43	0.555121035322847	0.842609544733309	chr1_21344466_21344966	chr1	21344466	21344966	chr1	21509372	21509372	1	*	223	21344716	164656
'445'	'ALPL'	2614	223	0.562833002569825	1.06049452611996e-40	0.973696487297482	0.842609544733309	chr1_21439833_21440333	chr1	21439833	21440333	chr1	21509372	21509372	1	*	223	21440083	69289
'446'	'ALS2'	26607	9365	0.471752691955021	2.64600550976428e-27	0.972849844782205	0.851946783839863	chr2_201972824_201973324	chr2	201972824	201973324	chr2	201781189	201781189	1	*	861	201973074	-191885
'447'	'ALS2'	26608	9365	0.598575399012539	3.52988711081809e-47	0.983550945417475	0.851946783839863	chr2_201996014_201996514	chr2	201996014	201996514	chr2	201781189	201781189	1	*	861	201996264	-215075
'448'	'ALYREF'	148945	7037	0.455386040334724	2.69414880329944e-25	0.992864013085522	0.971622116440864	chr17_81683591_81684091	chr17	81683591	81684091	chr17	81891586	81891586	1	*	904	81683841	207745
'449'	'AMDHD2'	135410	5508	0.490219787667526	1.05085832141687e-29	0.968685745880537	0.716465275234957	chr16_2267619_2268119	chr16	2267619	2268119	chr16	2513965	2513965	1	*	102	2267869	246096
'450'	'AMDHD2'	135411	5508	0.509317156091593	2.41161270260917e-32	0.964734747475911	0.716465275234957	chr16_2268190_2268690	chr16	2268190	2268690	chr16	2513965	2513965	1	*	102	2268440	245525
'451'	'AMDHD2'	135412	5508	0.490362341939445	1.00573282578182e-29	0.814354910238615	0.716465275234957	chr16_2268707_2269207	chr16	2268707	2269207	chr16	2513965	2513965	1	*	102	2268957	245008
'452'	'AMDHD2'	135418	5508	0.714957785006034	3.34826439289801e-75	0.998842345948499	0.716465275234957	chr16_2340621_2341121	chr16	2340621	2341121	chr16	2513965	2513965	1	*	102	2340871	173094
'453'	'AMDHD2'	135423	5508	0.46683449809226	1.0905973367138e-26	0.857942601093148	0.716465275234957	chr16_2423043_2423543	chr16	2423043	2423543	chr16	2513965	2513965	1	*	102	2423293	90672
'454'	'AMDHD2'	135425	5508	0.612676301426048	5.69414802069931e-50	0.997868995029575	0.716465275234957	chr16_2428967_2429467	chr16	2428967	2429467	chr16	2513965	2513965	1	*	102	2429217	84748
'455'	'AMDHD2'	135435	5508	0.515503326002807	3.10566788208609e-33	0.860926008051743	0.716465275234957	chr16_2470982_2471482	chr16	2470982	2471482	chr16	2513965	2513965	1	*	102	2471232	42733
'456'	'AMDHD2'	135438	5508	0.571447721568608	3.4728441297389e-42	0.67602389029356	0.716465275234957	chr16_2473244_2473744	chr16	2473244	2473744	chr16	2513965	2513965	1	*	102	2473494	40471
'457'	'AMDHD2'	135440	5508	0.60198806325525	7.61826273795599e-48	0.955778767127233	0.716465275234957	chr16_2474795_2475295	chr16	2474795	2475295	chr16	2513965	2513965	1	*	102	2475045	38920
'458'	'AMDHD2'	135447	5508	0.469155960433688	5.60870050483906e-27	0.980250767449763	0.716465275234957	chr16_2513428_2513928	chr16	2513428	2513928	chr16	2513965	2513965	1	*	102	2513678	287
'459'	'AMDHD2'	135451	5508	0.486466966829121	3.32865356399921e-29	0.865804281592149	0.716465275234957	chr16_2520126_2520626	chr16	2520126	2520626	chr16	2513965	2513965	1	*	102	2520376	-6411
'460'	'AMDHD2'	135454	5508	0.472992582990976	1.84669805255689e-27	0.98399442483024	0.716465275234957	chr16_2531818_2532318	chr16	2531818	2532318	chr16	2513965	2513965	1	*	102	2532068	-18103
'461'	'AMDHD2'	135457	5508	0.565967711688189	3.08448807081345e-41	0.995311789065065	0.716465275234957	chr16_2537584_2538084	chr16	2537584	2538084	chr16	2513965	2513965	1	*	102	2537834	-23869
'462'	'AMDHD2'	135471	5508	0.597079093132641	6.86916713256846e-47	0.986096632436199	0.716465275234957	chr16_2752385_2752885	chr16	2752385	2752885	chr16	2513965	2513965	1	*	102	2752635	-238670
'463'	'AMN'	128795	4844	0.525515569959648	1.02127122507853e-34	0.335823345447425	0.27261076528744	chr14_102849072_102849572	chr14	102849072	102849572	chr14	102922656	102922656	1	*	497	102849322	73334
'464'	'AMN'	128811	4844	0.49034303140927	1.01172641129561e-29	0.282715245900695	0.27261076528744	chr14_103010997_103011497	chr14	103010997	103011497	chr14	102922656	102922656	1	*	497	103011247	-88591
'465'	'AMN'	128823	4844	0.46157768978139	4.8218835350213e-26	0.522205647739119	0.27261076528744	chr14_103087375_103087875	chr14	103087375	103087875	chr14	102922656	102922656	1	*	497	103087625	-164969
'466'	'AMOTL1'	107431	2972	0.45106994110308	8.75326684742345e-25	0.989039723084543	0.718051995606005	chr11_94650006_94650506	chr11	94650006	94650506	chr11	94706431	94706431	1	*	701	94650256	56175
'467'	'AMOTL1'	107433	2972	0.587950510883343	3.6429005811585e-45	0.960950773785183	0.718051995606005	chr11_94656818_94657318	chr11	94656818	94657318	chr11	94706431	94706431	1	*	701	94657068	49363
'468'	'AMZ2'	147195	6873	0.497763155433032	9.97554193523282e-31	0.970672764028636	0.900829976809472	chr17_68034043_68034543	chr17	68034043	68034543	chr17	68247574	68247574	1	*	740	68034293	213281
'469'	'ANAPC11'	148943	7036	0.464746224312195	1.97394312456221e-26	0.976956348954944	0.879226168680581	chr17_81666423_81666923	chr17	81666423	81666923	chr17	81890790	81890790	1	*	903	81666673	224117
'470'	'ANAPC11'	148948	7036	0.491849674305909	6.35648663565194e-30	0.959666411330035	0.879226168680581	chr17_81703128_81703628	chr17	81703128	81703628	chr17	81890790	81890790	1	*	903	81703378	187412
'471'	'ANAPC11'	148977	7036	0.453176769991489	4.93535897786505e-25	0.907963623169208	0.879226168680581	chr17_81869187_81869687	chr17	81869187	81869687	chr17	81890790	81890790	1	*	903	81869437	21353
'472'	'ANAPC11'	148992	7036	0.593125079807293	3.8959109316078e-46	0.996008685285123	0.879226168680581	chr17_81927570_81928070	chr17	81927570	81928070	chr17	81890790	81890790	1	*	903	81927820	-37030
'473'	'ANAPC11'	148996	7036	0.475610303864819	8.56577040812731e-28	0.507242537162999	0.879226168680581	chr17_81936562_81937062	chr17	81936562	81937062	chr17	81890790	81890790	1	*	903	81936812	-46022
'474'	'ANAPC11'	149038	7036	0.479639602604442	2.60514022405821e-28	0.992449331037223	0.879226168680581	chr17_82098051_82098551	chr17	82098051	82098551	chr17	81890790	81890790	1	*	903	82098301	-207511
'475'	'ANAPC13'	36528	11240	0.473081894856649	1.79931613049065e-27	0.979242859693481	0.923227145123886	chr3_134326825_134327325	chr3	134326825	134327325	chr3	134486716	134486716	1	*	650	134327075	159641
'476'	'ANAPC15'	106137	2860	0.477646588195886	4.7037774724143e-28	0.940245468734701	0.868668375442451	chr11_72223603_72224103	chr11	72223603	72224103	chr11	72112780	72112780	1	*	589	72223853	-111073
'477'	'ANAPC16'	96378	1900	0.558334212346549	6.16052394052304e-40	0.576482920283136	0.995300866593433	chr10_72334742_72335242	chr10	72334742	72335242	chr10	72216000	72216000	1	*	262	72334992	-118992
'478'	'ANGEL1'	127025	4710	0.527014087054106	6.06671141751082e-35	0.729373887701798	0.552178689124863	chr14_76761927_76762427	chr14	76761927	76762427	chr14	76826246	76826246	1	*	363	76762177	64069
'479'	'ANGEL1'	127055	4710	0.457802573828044	1.38304592910408e-25	0.580520310781157	0.552178689124863	chr14_76926655_76927155	chr14	76926655	76927155	chr14	76826246	76826246	1	*	363	76926905	-100659
'480'	'ANGEL1'	127084	4710	0.478677134409332	3.46787151715481e-28	0.715908240077868	0.552178689124863	chr14_77027084_77027584	chr14	77027084	77027584	chr14	76826246	76826246	1	*	363	77027334	-201088
'481'	'ANKLE1'	155533	7733	0.461710755049381	4.64542620307658e-26	0.96876637850104	0.359697302575369	chr19_17215396_17215896	chr19	17215396	17215896	chr19	17281645	17281645	1	*	417	17215646	65999
'482'	'ANKLE1'	155556	7733	0.550489871859543	1.22760521637554e-38	0.979023999723545	0.359697302575369	chr19_17292304_17292804	chr19	17292304	17292804	chr19	17281645	17281645	1	*	417	17292554	-10909
'483'	'ANKLE1'	155558	7733	0.574531710116766	9.86469513782944e-43	0.960109890742799	0.359697302575369	chr19_17293960_17294460	chr19	17293960	17294460	chr19	17281645	17281645	1	*	417	17294210	-12565
'484'	'ANKLE1'	155563	7733	0.471534163049046	2.81909401427585e-27	0.999856013177674	0.359697302575369	chr19_17305431_17305931	chr19	17305431	17305931	chr19	17281645	17281645	1	*	417	17305681	-24036
'485'	'ANKLE1'	155564	7733	0.456350951487797	2.06706832187726e-25	0.88304238396102	0.359697302575369	chr19_17306019_17306519	chr19	17306019	17306519	chr19	17281645	17281645	1	*	417	17306269	-24624
'486'	'ANKLE1'	155573	7733	0.492516237604555	5.17228521919818e-30	0.988809344168822	0.359697302575369	chr19_17337216_17337716	chr19	17337216	17337716	chr19	17281645	17281645	1	*	417	17337466	-55821
'487'	'ANKLE1'	155585	7733	0.46432695488364	2.22297629966636e-26	0.979490517027882	0.359697302575369	chr19_17403257_17403757	chr19	17403257	17403757	chr19	17281645	17281645	1	*	417	17403507	-121862
'488'	'ANKLE1'	155590	7733	0.482225326959473	1.2006397672791e-28	0.998761713327996	0.359697302575369	chr19_17419630_17420130	chr19	17419630	17420130	chr19	17281645	17281645	1	*	417	17419880	-138235
'489'	'ANKLE1'	155596	7733	0.501790744606809	2.77650104225758e-31	0.826962396401481	0.359697302575369	chr19_17453353_17453853	chr19	17453353	17453853	chr19	17281645	17281645	1	*	417	17453603	-171958
'490'	'ANKLE1'	155600	7733	0.535865172487815	2.64755946349543e-36	0.99861772650567	0.359697302575369	chr19_17469477_17469977	chr19	17469477	17469977	chr19	17281645	17281645	1	*	417	17469727	-188082
'491'	'ANKLE1'	155607	7733	0.461895394526189	4.4095453140809e-26	0.964176078605286	0.359697302575369	chr19_17496198_17496698	chr19	17496198	17496698	chr19	17281645	17281645	1	*	417	17496448	-214803
'492'	'ANKRA2'	51603	12362	0.451715332707939	7.346753337607e-25	0.97052877720631	0.622360551690467	chr5_73443966_73444466	chr5	73443966	73444466	chr5	73565686	73565686	1	*	220	73444216	121470
'493'	'ANKRD13C'	7047	670	0.453764493048518	4.20348425356624e-25	0.90633945181337	0.832784083974124	chr1_70373569_70374069	chr1	70373569	70374069	chr1	70354734	70354734	1	*	670	70373819	-19085
'494'	'ANKRD18A'	86923	15313	0.478883789203728	3.25940574306913e-28	0.802438560822914	0.564994507506408	chr9_38423680_38424180	chr9	38423680	38424180	chr9	38620660	38620660	1	*	166	38423930	196730
'495'	'ANKRD24'	153945	7441	0.463389191828754	2.89789937590654e-26	0.998830827002713	0.350482118881972	chr19_4124007_4124507	chr19	4124007	4124507	chr19	4183354	4183354	1	*	125	4124257	59097
'496'	'ANKRD28'	30469	10682	0.490133991601498	1.0790368135914e-29	0.564704798216867	0.777981203466374	chr3_16059011_16059511	chr3	16059011	16059511	chr3	15859771	15859771	1	*	92	16059261	-199490
'497'	'ANKRD33'	113215	3519	0.591423775922205	8.1532046623696e-46	0.45405956446866	0.251678261930917	chr12_51837252_51837752	chr12	51837252	51837752	chr12	51887960	51887960	1	*	328	51837502	50458
'498'	'ANKRD33'	113237	3519	0.460546458522955	6.43828167290309e-26	0.331400070265569	0.251678261930917	chr12_51910596_51911096	chr12	51910596	51911096	chr12	51887960	51887960	1	*	328	51910846	-22886
'499'	'ANKRD33'	113264	3519	0.476799667573256	6.03985443621979e-28	0.976668375310292	0.251678261930917	chr12_52032830_52033330	chr12	52032830	52033330	chr12	51887960	51887960	1	*	328	52033080	-145120
'500'	'ANKRD45'	11610	1241	0.45182855862167	7.12599578412647e-25	0.975430088638288	0.290064689368974	chr1_173714719_173715219	chr1	173714719	173715219	chr1	173669862	173669862	1	*	1241	173714969	-45107
'501'	'ANKRD45'	11615	1241	0.451216655668809	8.41110103213715e-25	0.984604928956902	0.290064689368974	chr1_173824277_173824777	chr1	173824277	173824777	chr1	173669862	173669862	1	*	1241	173824527	-154665
'502'	'ANKRD45'	11618	1241	0.524386228660809	1.50918228015718e-34	0.734298237025347	0.290064689368974	chr1_173861298_173861798	chr1	173861298	173861798	chr1	173669862	173669862	1	*	1241	173861548	-191686
'503'	'ANKRD49'	107433	2968	0.554806512166126	2.38451927162842e-39	0.960950773785183	0.760100085438789	chr11_94656818_94657318	chr11	94656818	94657318	chr11	94493629	94493629	1	*	697	94657068	-163439
'504'	'ANKRD52'	113767	3591	0.536813309474606	1.88010282193205e-36	0.886619016627598	0.417673623825217	chr12_56160241_56160741	chr12	56160241	56160741	chr12	56258391	56258391	1	*	400	56160491	97900
'505'	'ANKRD54'	168124	10423	0.479071847001505	3.08409979536151e-28	0.565159796575417	0.587757842060295	chr22_37607753_37608253	chr22	37607753	37608253	chr22	37849327	37849327	1	*	220	37608003	241324
'506'	'ANKRD54'	168135	10423	0.476284767974175	7.02867169972169e-28	0.989650227211206	0.587757842060295	chr22_37658369_37658869	chr22	37658369	37658869	chr22	37849327	37849327	1	*	220	37658619	190708
'507'	'ANKRD54'	168137	10423	0.473451239025789	1.61513583484669e-27	0.373807069177029	0.587757842060295	chr22_37661303_37661803	chr22	37661303	37661803	chr22	37849327	37849327	1	*	220	37661553	187774
'508'	'ANKRD54'	168143	10423	0.469369954310474	5.27301160093169e-27	0.81483870596163	0.587757842060295	chr22_37676584_37677084	chr22	37676584	37677084	chr22	37849327	37849327	1	*	220	37676834	172493
'509'	'ANKRD54'	168147	10423	0.594065568198684	2.58382944955527e-46	0.999009370662397	0.587757842060295	chr22_37696647_37697147	chr22	37696647	37697147	chr22	37849327	37849327	1	*	220	37696897	152430
'510'	'ANKRD54'	168154	10423	0.53557348797459	2.943906756683e-36	0.975216988141245	0.587757842060295	chr22_37745943_37746443	chr22	37745943	37746443	chr22	37849327	37849327	1	*	220	37746193	103134
'511'	'ANKRD54'	168168	10423	0.489382433832898	1.36053252519917e-29	0.973621614149873	0.587757842060295	chr22_37807544_37808044	chr22	37807544	37808044	chr22	37849327	37849327	1	*	220	37807794	41533
'512'	'ANKRD54'	168175	10423	0.53437568212407	4.52037209708164e-36	0.993969831880986	0.587757842060295	chr22_37844171_37844671	chr22	37844171	37844671	chr22	37849327	37849327	1	*	220	37844421	4906
'513'	'ANKRD54'	168181	10423	0.520331468898423	6.0538729719413e-34	0.934042516428896	0.587757842060295	chr22_37905977_37906477	chr22	37905977	37906477	chr22	37849327	37849327	1	*	220	37906227	-56900
'514'	'ANKRD54'	168189	10423	0.64402319946468	1.0710835634068e-56	0.976109706439667	0.587757842060295	chr22_37953331_37953831	chr22	37953331	37953831	chr22	37849327	37849327	1	*	220	37953581	-104254
'515'	'ANKRD65'	123	28	0.463322716484891	2.95272009757255e-26	0.47065260587351	0.430855608446235	chr1_1238192_1238692	chr1	1238192	1238692	chr1	1421769	1421769	1	*	28	1238442	183327
'516'	'ANKRD65'	146	28	0.468803242777349	6.20783389733422e-27	0.902054403980948	0.430855608446235	chr1_1308554_1309054	chr1	1308554	1309054	chr1	1421769	1421769	1	*	28	1308804	112965
'517'	'ANKRD65'	171	28	0.51913523522124	9.10163512426167e-34	0.994540019697397	0.430855608446235	chr1_1375096_1375596	chr1	1375096	1375596	chr1	1421769	1421769	1	*	28	1375346	46423
'518'	'ANKS1A'	61243	13274	0.61159053679896	9.45225044573877e-50	0.989719340885922	0.901562309288417	chr6_34696686_34697186	chr6	34696686	34697186	chr6	34889265	34889265	1	*	335	34696936	192329
'519'	'ANKS1A'	61253	13274	0.456212685332807	2.14611845044868e-25	0.96567930103037	0.901562309288417	chr6_34888985_34889485	chr6	34888985	34889485	chr6	34889265	34889265	1	*	335	34889235	30
'520'	'ANKS3'	135762	5566	0.529951915062108	2.16388978943992e-35	0.649155949247525	0.72586354204809	chr16_4602639_4603139	chr16	4602639	4603139	chr16	4734378	4734378	1	*	160	4602889	131489
'521'	'ANKS3'	135772	5566	0.543120023777551	1.89211014535897e-37	0.918468901726114	0.72586354204809	chr16_4650413_4650913	chr16	4650413	4650913	chr16	4734378	4734378	1	*	160	4650663	83715
'522'	'ANKS3'	135778	5566	0.471719029222575	2.67166205907758e-27	0.985664671969221	0.72586354204809	chr16_4693282_4693782	chr16	4693282	4693782	chr16	4734378	4734378	1	*	160	4693532	40846
'523'	'ANKS3'	135797	5566	0.53615290028555	2.38586136704496e-36	0.995231156444562	0.72586354204809	chr16_4847159_4847659	chr16	4847159	4847659	chr16	4734378	4734378	1	*	160	4847409	-113031
'524'	'ANLN'	70722	13988	0.478429019172491	3.73151988556087e-28	0.998836586475606	0.76913218601245	chr7_36152771_36153271	chr7	36152771	36153271	chr7	36389806	36389806	1	*	169	36153021	236785
'525'	'ANO8'	155535	7737	0.479095024014005	3.06327913748758e-28	0.991038260178428	0.315696326132064	chr19_17226234_17226734	chr19	17226234	17226734	chr19	17334829	17334829	1	*	421	17226484	108345
'526'	'ANO8'	155560	7737	0.509915542171799	1.98339093798133e-32	0.998099373945297	0.315696326132064	chr19_17303191_17303691	chr19	17303191	17303691	chr19	17334829	17334829	1	*	421	17303441	31388
'527'	'ANO8'	155563	7737	0.466570049974402	1.17555297535161e-26	0.999856013177674	0.315696326132064	chr19_17305431_17305931	chr19	17305431	17305931	chr19	17334829	17334829	1	*	421	17305681	29148
'528'	'ANO8'	155571	7737	0.480542169450373	1.98899006260397e-28	0.997022352514298	0.315696326132064	chr19_17334603_17335103	chr19	17334603	17335103	chr19	17334829	17334829	1	*	421	17334853	-24
'529'	'ANO9'	100921	2284	0.457860628485883	1.36102374061683e-25	0.75504385838608	0.54375686561699	chr11_288872_289372	chr11	288872	289372	chr11	442011	442011	1	*	13	289122	152889
'530'	'ANO9'	100932	2284	0.489152592695265	1.4595867369429e-29	0.562602590610907	0.54375686561699	chr11_317533_318033	chr11	317533	318033	chr11	442011	442011	1	*	13	317783	124228
'531'	'ANO9'	100938	2284	0.512614434489221	8.16063981400766e-33	0.59649132911356	0.54375686561699	chr11_355259_355759	chr11	355259	355759	chr11	442011	442011	1	*	13	355509	86502
'532'	'ANO9'	100939	2284	0.552981741058816	4.78925218148274e-39	0.96384202917749	0.54375686561699	chr11_355858_356358	chr11	355858	356358	chr11	442011	442011	1	*	13	356108	85903
'533'	'ANO9'	100957	2284	0.594300017968285	2.33387830139437e-46	0.620899975234267	0.54375686561699	chr11_441072_441572	chr11	441072	441572	chr11	442011	442011	1	*	13	441322	689
'534'	'ANO9'	100972	2284	0.492505819050359	5.18905058251451e-30	0.965091834795279	0.54375686561699	chr11_506636_507136	chr11	506636	507136	chr11	442011	442011	1	*	13	506886	-64875
'535'	'ANO9'	100973	2284	0.602001795961552	7.57238778629339e-48	0.979478998082095	0.54375686561699	chr11_507183_507683	chr11	507183	507683	chr11	442011	442011	1	*	13	507433	-65422
'536'	'ANO9'	100975	2284	0.533812882123301	5.5193483646457e-36	0.990007314530574	0.54375686561699	chr11_535424_535924	chr11	535424	535924	chr11	442011	442011	1	*	13	535674	-93663
'537'	'ANO9'	100976	2284	0.642661034155503	2.18118933587024e-56	0.82383500262056	0.54375686561699	chr11_535945_536445	chr11	535945	536445	chr11	442011	442011	1	*	13	536195	-94184
'538'	'ANO9'	100978	2284	0.502120766089131	2.49658621581233e-31	0.901046496224665	0.54375686561699	chr11_537180_537680	chr11	537180	537680	chr11	442011	442011	1	*	13	537430	-95419
'539'	'ANO9'	100980	2284	0.52166489644377	3.84697497551037e-34	0.267216504345522	0.54375686561699	chr11_552349_552849	chr11	552349	552849	chr11	442011	442011	1	*	13	552599	-110588
'540'	'ANO9'	100982	2284	0.480384400432171	2.08625737509717e-28	0.541004567262004	0.54375686561699	chr11_554068_554568	chr11	554068	554568	chr11	442011	442011	1	*	13	554318	-112307
'541'	'ANO9'	100983	2284	0.553152508208366	4.49170491052264e-39	0.942059702696009	0.54375686561699	chr11_554812_555312	chr11	554812	555312	chr11	442011	442011	1	*	13	555062	-113051
'542'	'ANO9'	100985	2284	0.513294913158211	6.51143316704517e-33	0.694937999274306	0.54375686561699	chr11_555948_556448	chr11	555948	556448	chr11	442011	442011	1	*	13	556198	-114187
'543'	'ANO9'	100988	2284	0.462871624292976	3.35320044735752e-26	0.984351512149608	0.54375686561699	chr11_560689_561189	chr11	560689	561189	chr11	442011	442011	1	*	13	560939	-118928
'544'	'ANO9'	100991	2284	0.576198697633271	4.9941719618121e-43	0.754202975343697	0.54375686561699	chr11_567715_568215	chr11	567715	568215	chr11	442011	442011	1	*	13	567965	-125954
'545'	'ANO9'	100993	2284	0.484150818517278	6.72745135027083e-29	0.571898379860275	0.54375686561699	chr11_568909_569409	chr11	568909	569409	chr11	442011	442011	1	*	13	569159	-127148
'546'	'ANO9'	101011	2284	0.537645162897127	1.39130090723799e-36	0.520247426955485	0.54375686561699	chr11_640794_641294	chr11	640794	641294	chr11	442011	442011	1	*	13	641044	-199033
'547'	'ANXA11'	96986	1954	0.502103599088654	2.51016583160202e-31	0.965385567912825	0.930733553033077	chr10_80078455_80078955	chr10	80078455	80078955	chr10	80205572	80205572	1	*	316	80078705	126867
'548'	'ANXA9'	9808	982	0.516092775512971	2.54756933906998e-33	0.992132560028106	0.317527157329428	chr1_150876510_150877010	chr1	150876510	150877010	chr1	150982017	150982017	1	*	982	150876760	105257
'549'	'ANXA9'	9811	982	0.466109229354565	1.33908402215963e-26	0.976276731153565	0.317527157329428	chr1_150926032_150926532	chr1	150926032	150926532	chr1	150982017	150982017	1	*	982	150926282	55735
'550'	'ANXA9'	9850	982	0.601018774156029	1.18369041558659e-47	0.994551538643183	0.317527157329428	chr1_151165720_151166220	chr1	151165720	151166220	chr1	150982017	150982017	1	*	982	151165970	-183953
'551'	'ANXA9'	9857	982	0.532720621385584	8.14478830128388e-36	0.950888974641041	0.317527157329428	chr1_151198267_151198767	chr1	151198267	151198767	chr1	150982017	150982017	1	*	982	151198517	-216500
'552'	'AP1AR'	45312	11932	0.454276053497514	3.65420450167316e-25	0.952150299204617	0.572073721469547	chr4_112309123_112309623	chr4	112309123	112309623	chr4	112231737	112231737	1	*	411	112309373	-77636
'553'	'AP1B1'	167368	10335	0.521482300711866	4.09245952883501e-34	0.860517085476337	0.764616135725619	chr22_29205621_29206121	chr22	29205621	29206121	chr22	29423179	29423179	1	*	132	29205871	217308
'554'	'AP1B1'	167378	10335	0.485942951799334	3.90612975571588e-29	0.977324955220098	0.764616135725619	chr22_29268005_29268505	chr22	29268005	29268505	chr22	29423179	29423179	1	*	132	29268255	154924
'555'	'AP1B1'	167392	10335	0.452183407964024	6.47253924256763e-25	0.749249828655681	0.764616135725619	chr22_29315275_29315775	chr22	29315275	29315775	chr22	29423179	29423179	1	*	132	29315525	107654
'556'	'AP1B1'	167413	10335	0.489741835371419	1.21797199882056e-29	0.860183036048541	0.764616135725619	chr22_29480729_29481229	chr22	29480729	29481229	chr22	29423179	29423179	1	*	132	29480979	-57800
'557'	'AP1M2'	154721	7582	0.460038470681702	7.42556658320285e-26	0.257027996797733	0.911082631514708	chr19_10343152_10343652	chr19	10343152	10343652	chr19	10587315	10587315	1	*	266	10343402	243913
'558'	'AP1M2'	154723	7582	0.53550164371213	3.02091500207242e-36	0.985106003098596	0.911082631514708	chr19_10353147_10353647	chr19	10353147	10353647	chr19	10587315	10587315	1	*	266	10353397	233918
'559'	'AP1M2'	154724	7582	0.492411184635807	5.34461973707483e-30	0.984841067345517	0.911082631514708	chr19_10353680_10354180	chr19	10353680	10354180	chr19	10587315	10587315	1	*	266	10353930	233385
'560'	'AP1M2'	154725	7582	0.539928848150318	6.0893916024612e-37	0.997523426655992	0.911082631514708	chr19_10380470_10380970	chr19	10380470	10380970	chr19	10587315	10587315	1	*	266	10380720	206595
'561'	'AP1M2'	154731	7582	0.484068836403408	6.89618280743244e-29	0.748264958790971	0.911082631514708	chr19_10404600_10405100	chr19	10404600	10405100	chr19	10587315	10587315	1	*	266	10404850	182465
'562'	'AP1M2'	154733	7582	0.504638741673764	1.10836240567791e-31	0.99409078081174	0.911082631514708	chr19_10416462_10416962	chr19	10416462	10416962	chr19	10587315	10587315	1	*	266	10416712	170603
'563'	'AP1M2'	154740	7582	0.499886508230258	5.08550146260114e-31	0.940153317168413	0.911082631514708	chr19_10424235_10424735	chr19	10424235	10424735	chr19	10587315	10587315	1	*	266	10424485	162830
'564'	'AP1M2'	154747	7582	0.539238152968008	7.83015935232697e-37	0.991965535314208	0.911082631514708	chr19_10461140_10461640	chr19	10461140	10461640	chr19	10587315	10587315	1	*	266	10461390	125925
'565'	'AP1M2'	154749	7582	0.532313366511418	9.41592258921671e-36	0.962436717791588	0.911082631514708	chr19_10478888_10479388	chr19	10478888	10479388	chr19	10587315	10587315	1	*	266	10479138	108177
'566'	'AP1M2'	154752	7582	0.538011886037877	1.22050311468224e-36	0.696268437512599	0.911082631514708	chr19_10501872_10502372	chr19	10501872	10502372	chr19	10587315	10587315	1	*	266	10502122	85193
'567'	'AP1M2'	154764	7582	0.485854900218095	4.01181534110328e-29	0.96692910664816	0.911082631514708	chr19_10543627_10544127	chr19	10543627	10544127	chr19	10587315	10587315	1	*	266	10543877	43438
'568'	'AP1M2'	154767	7582	0.623507878575816	3.31148902008138e-52	0.998122411836869	0.911082631514708	chr19_10565827_10566327	chr19	10565827	10566327	chr19	10587315	10587315	1	*	266	10566077	21238
'569'	'AP1M2'	154769	7582	0.594605602283298	2.03970646098428e-46	0.998151209201334	0.911082631514708	chr19_10568887_10569387	chr19	10568887	10569387	chr19	10587315	10587315	1	*	266	10569137	18178
'570'	'AP1M2'	154770	7582	0.479267917471856	2.90920512634395e-28	0.820379318884736	0.911082631514708	chr19_10569428_10569928	chr19	10569428	10569928	chr19	10587315	10587315	1	*	266	10569678	17637
'571'	'AP1M2'	154773	7582	0.47714585842787	5.45390994752367e-28	0.836465526674999	0.911082631514708	chr19_10580926_10581426	chr19	10580926	10581426	chr19	10587315	10587315	1	*	266	10581176	6139
'572'	'AP1M2'	154776	7582	0.497211144854564	1.18697632656878e-30	0.990099466096863	0.911082631514708	chr19_10602157_10602657	chr19	10602157	10602657	chr19	10587315	10587315	1	*	266	10602407	-15092
'573'	'AP1M2'	154783	7582	0.57653566847316	4.33827615037302e-43	0.928018107782776	0.911082631514708	chr19_10653384_10653884	chr19	10653384	10653884	chr19	10587315	10587315	1	*	266	10653634	-66319
'574'	'AP1M2'	154784	7582	0.524725194900685	1.34182514522682e-34	0.997794121881965	0.911082631514708	chr19_10653976_10654476	chr19	10653976	10654476	chr19	10587315	10587315	1	*	266	10654226	-66911
'575'	'AP1M2'	154795	7582	0.701715105445509	2.50171654483465e-71	0.999493166385412	0.911082631514708	chr19_10717343_10717843	chr19	10717343	10717843	chr19	10587315	10587315	1	*	266	10717593	-130278
'576'	'AP1M2'	154798	7582	0.490669190135125	9.14739147115126e-30	0.311529888784578	0.911082631514708	chr19_10756780_10757280	chr19	10756780	10757280	chr19	10587315	10587315	1	*	266	10757030	-169715
'577'	'AP1M2'	154802	7582	0.520686739211413	5.36639994031411e-34	0.610481088770756	0.911082631514708	chr19_10834942_10835442	chr19	10834942	10835442	chr19	10587315	10587315	1	*	266	10835192	-247877
'578'	'AP1M2'	154803	7582	0.59124338107038	8.80177615414011e-46	0.998652283343028	0.911082631514708	chr19_10835661_10836161	chr19	10835661	10836161	chr19	10587315	10587315	1	*	266	10835911	-248596
'579'	'AP1M2'	154804	7582	0.459874578545904	7.77561636517771e-26	0.93575307987813	0.911082631514708	chr19_10836307_10836807	chr19	10836307	10836807	chr19	10587315	10587315	1	*	266	10836557	-249242
'580'	'AP2A1'	158593	8271	0.564494433493862	5.52435310958061e-41	0.98011254010033	0.986390821432931	chr19_49527657_49528157	chr19	49527657	49528157	chr19	49766968	49766968	1	*	955	49527907	239061
'581'	'AP2A1'	158596	8271	0.499417831368976	5.90136641455073e-31	0.983746767495839	0.986390821432931	chr19_49533892_49534392	chr19	49533892	49534392	chr19	49766968	49766968	1	*	955	49534142	232826
'582'	'AP2A1'	158599	8271	0.477884150812511	4.38540402946203e-28	0.983660375402443	0.986390821432931	chr19_49556007_49556507	chr19	49556007	49556507	chr19	49766968	49766968	1	*	955	49556257	210711
'583'	'AP2A1'	158600	8271	0.617313885840819	6.40708727087646e-51	0.977307676801419	0.986390821432931	chr19_49556510_49557010	chr19	49556510	49557010	chr19	49766968	49766968	1	*	955	49556760	210208
'584'	'AP2A1'	158602	8271	0.459529431210543	8.56812373895543e-26	0.791472524434564	0.986390821432931	chr19_49570061_49570561	chr19	49570061	49570561	chr19	49766968	49766968	1	*	955	49570311	196657
'585'	'AP2A1'	158604	8271	0.47133090901089	2.98987636171775e-27	0.968887327431793	0.986390821432931	chr19_49580348_49580848	chr19	49580348	49580848	chr19	49766968	49766968	1	*	955	49580598	186370
'586'	'AP2A1'	158607	8271	0.570063064775962	6.05186794390896e-42	0.997949627650077	0.986390821432931	chr19_49589987_49590487	chr19	49589987	49590487	chr19	49766968	49766968	1	*	955	49590237	176731
'587'	'AP2A1'	158608	8271	0.526933587271547	6.23615948964325e-35	0.908862100940522	0.986390821432931	chr19_49590899_49591399	chr19	49590899	49591399	chr19	49766968	49766968	1	*	955	49591149	175819
'588'	'AP2A1'	158609	8271	0.472625350382848	2.05412020148615e-27	0.924971346622357	0.986390821432931	chr19_49592001_49592501	chr19	49592001	49592501	chr19	49766968	49766968	1	*	955	49592251	174717
'589'	'AP2A1'	158610	8271	0.514971384774827	3.71413185498236e-33	0.78983683413294	0.986390821432931	chr19_49592797_49593297	chr19	49592797	49593297	chr19	49766968	49766968	1	*	955	49593047	173921
'590'	'AP2A1'	158611	8271	0.54173744922281	3.14166283383572e-37	0.993606985088725	0.986390821432931	chr19_49593301_49593801	chr19	49593301	49593801	chr19	49766968	49766968	1	*	955	49593551	173417
'591'	'AP2A1'	158617	8271	0.67181244404989	2.4052761468837e-63	0.99980993739453	0.986390821432931	chr19_49640214_49640714	chr19	49640214	49640714	chr19	49766968	49766968	1	*	955	49640464	126504
'592'	'AP2A1'	158618	8271	0.499662406302987	5.4567969129631e-31	0.927413363129006	0.986390821432931	chr19_49640744_49641244	chr19	49640744	49641244	chr19	49766968	49766968	1	*	955	49640994	125974
'593'	'AP2A1'	158619	8271	0.71519127848538	2.86984212041362e-75	0.99986753212346	0.986390821432931	chr19_49641723_49642223	chr19	49641723	49642223	chr19	49766968	49766968	1	*	955	49641973	124995
'594'	'AP2A1'	158623	8271	0.675189995193637	3.33217270427118e-64	0.990030352422146	0.986390821432931	chr19_49665645_49666145	chr19	49665645	49666145	chr19	49766968	49766968	1	*	955	49665895	101073
'595'	'AP2A1'	158628	8271	0.592011212394122	6.32171623955296e-46	0.999660191099311	0.986390821432931	chr19_49676559_49677059	chr19	49676559	49677059	chr19	49766968	49766968	1	*	955	49676809	90159
'596'	'AP2A1'	158629	8271	0.492687807645113	4.90177854601395e-30	0.930442845870746	0.986390821432931	chr19_49677328_49677828	chr19	49677328	49677828	chr19	49766968	49766968	1	*	955	49677578	89390
'597'	'AP2A1'	158632	8271	0.481433005223735	1.52468770791184e-28	0.983412718068042	0.986390821432931	chr19_49680534_49681034	chr19	49680534	49681034	chr19	49766968	49766968	1	*	955	49680784	86184
'598'	'AP2A1'	158637	8271	0.520281292121401	6.15770597540137e-34	0.969659096799461	0.986390821432931	chr19_49690790_49691290	chr19	49690790	49691290	chr19	49766968	49766968	1	*	955	49691040	75928
'599'	'AP2A1'	158643	8271	0.462465889607215	3.75419311512377e-26	0.999153357484723	0.986390821432931	chr19_49746106_49746606	chr19	49746106	49746606	chr19	49766968	49766968	1	*	955	49746356	20612
'600'	'AP2A1'	158644	8271	0.525393445723012	1.06441781649085e-34	0.887575089127843	0.986390821432931	chr19_49749293_49749793	chr19	49749293	49749793	chr19	49766968	49766968	1	*	955	49749543	17425
'601'	'AP2A1'	158647	8271	0.552238930666126	6.33203211598998e-39	0.999648672153524	0.986390821432931	chr19_49766584_49767084	chr19	49766584	49767084	chr19	49766968	49766968	1	*	955	49766834	134
'602'	'AP2A1'	158655	8271	0.539763895643256	6.46559567693946e-37	0.986292454514563	0.986390821432931	chr19_49813034_49813534	chr19	49813034	49813534	chr19	49766968	49766968	1	*	955	49813284	-46316
'603'	'AP2A1'	158656	8271	0.460226784374102	7.04184546407413e-26	0.936438457152401	0.986390821432931	chr19_49817285_49817785	chr19	49817285	49817785	chr19	49766968	49766968	1	*	955	49817535	-50567
'604'	'AP2A1'	158657	8271	0.556423544427126	1.28464756289637e-39	0.957241673242065	0.986390821432931	chr19_49818022_49818522	chr19	49818022	49818522	chr19	49766968	49766968	1	*	955	49818272	-51304
'605'	'AP2A1'	158659	8271	0.578576809443614	1.87857507577778e-43	0.98325721229993	0.986390821432931	chr19_49850425_49850925	chr19	49850425	49850925	chr19	49766968	49766968	1	*	955	49850675	-83707
'606'	'AP2A1'	158660	8271	0.618142096636776	4.33578589337865e-51	0.927442160493472	0.986390821432931	chr19_49851490_49851990	chr19	49851490	49851990	chr19	49766968	49766968	1	*	955	49851740	-84772
'607'	'AP2A1'	158668	8271	0.467787465390603	8.31300843516801e-27	0.874259187799133	0.986390821432931	chr19_49865226_49865726	chr19	49865226	49865726	chr19	49766968	49766968	1	*	955	49865476	-98508
'608'	'AP2A1'	158670	8271	0.583061440540018	2.89970550635968e-44	0.988832382060394	0.986390821432931	chr19_49867356_49867856	chr19	49867356	49867856	chr19	49766968	49766968	1	*	955	49867606	-100638
'609'	'AP2A1'	158671	8271	0.476774325852092	6.08401126701507e-28	0.951240302487516	0.986390821432931	chr19_49868955_49869455	chr19	49868955	49869455	chr19	49766968	49766968	1	*	955	49869205	-102237
'610'	'AP2A1'	158672	8271	0.672253627124207	1.86519792059553e-63	0.998773232273782	0.986390821432931	chr19_49869489_49869989	chr19	49869489	49869989	chr19	49766968	49766968	1	*	955	49869739	-102771
'611'	'AP2A1'	158674	8271	0.579077935654169	1.5235830753116e-43	0.997114504080587	0.986390821432931	chr19_49876446_49876946	chr19	49876446	49876946	chr19	49766968	49766968	1	*	955	49876696	-109728
'612'	'AP2A1'	158675	8271	0.71359188730122	8.3584890991074e-75	0.999308863252835	0.986390821432931	chr19_49877131_49877631	chr19	49877131	49877631	chr19	49766968	49766968	1	*	955	49877381	-110413
'613'	'AP2A1'	158677	8271	0.492870572882251	4.62781615846194e-30	0.940113000858161	0.986390821432931	chr19_49889851_49890351	chr19	49889851	49890351	chr19	49766968	49766968	1	*	955	49890101	-123133
'614'	'AP2A1'	158678	8271	0.467567206222084	8.85486730988153e-27	0.947462088269682	0.986390821432931	chr19_49890390_49890890	chr19	49890390	49890890	chr19	49766968	49766968	1	*	955	49890640	-123672
'615'	'AP2A1'	158684	8271	0.561113253679058	2.09247050909308e-40	0.998467980210451	0.986390821432931	chr19_49929709_49930209	chr19	49929709	49930209	chr19	49766968	49766968	1	*	955	49929959	-162991
'616'	'AP2B1'	143933	6502	0.466690358938555	1.13627814523797e-26	0.456824111457319	0.946844867569877	chr17_35498146_35498646	chr17	35498146	35498646	chr17	35578046	35578046	1	*	369	35498396	79650
'617'	'AP2M1'	39120	11427	0.499793157515194	5.23830925465879e-31	0.938356361625784	0.745636518979617	chr3_184248734_184249234	chr3	184248734	184249234	chr3	184174689	184174689	1	*	837	184248984	-74295
'618'	'AP3D1'	153541	7387	0.476203938522719	7.19675885078637e-28	0.786312036722399	0.684547784694251	chr19_1929801_1930301	chr19	1929801	1930301	chr19	2164465	2164465	1	*	71	1930051	234414
'619'	'AP3D1'	153545	7387	0.48575904102959	4.13105817704651e-29	0.976397680084319	0.684547784694251	chr19_1940850_1941350	chr19	1940850	1941350	chr19	2164465	2164465	1	*	71	1941100	223365
'620'	'AP3D1'	153560	7387	0.557575693314242	8.2624318555098e-40	0.999429812183589	0.684547784694251	chr19_2042005_2042505	chr19	2042005	2042505	chr19	2164465	2164465	1	*	71	2042255	122210
'621'	'AP3D1'	153563	7387	0.591974617799963	6.42519095327703e-46	0.998888421731643	0.684547784694251	chr19_2051074_2051574	chr19	2051074	2051574	chr19	2164465	2164465	1	*	71	2051324	113141
'622'	'AP3D1'	153572	7387	0.56051688494254	2.63911971821836e-40	0.999107281701579	0.684547784694251	chr19_2096552_2097052	chr19	2096552	2097052	chr19	2164465	2164465	1	*	71	2096802	67663
'623'	'AP3D1'	153586	7387	0.50043454687689	4.27656380244696e-31	0.997984184487436	0.684547784694251	chr19_2163611_2164111	chr19	2163611	2164111	chr19	2164465	2164465	1	*	71	2163861	604
'624'	'AP3D1'	153595	7387	0.463271035562989	2.99536163275993e-26	0.967165245036774	0.684547784694251	chr19_2235856_2236356	chr19	2235856	2236356	chr19	2164465	2164465	1	*	71	2236106	-71641
'625'	'AP3D1'	153596	7387	0.511379344366875	1.22631480248252e-32	0.996083558432732	0.684547784694251	chr19_2236471_2236971	chr19	2236471	2236971	chr19	2164465	2164465	1	*	71	2236721	-72256
'626'	'AP3D1'	153604	7387	0.516204903400166	2.45416533279353e-33	0.996354253658705	0.684547784694251	chr19_2269111_2269611	chr19	2269111	2269611	chr19	2164465	2164465	1	*	71	2269361	-104896
'627'	'AP3D1'	153606	7387	0.45592886619016	2.32100914025474e-25	0.559394564209484	0.684547784694251	chr19_2270627_2271127	chr19	2270627	2271127	chr19	2164465	2164465	1	*	71	2270877	-106412
'628'	'AP3D1'	153609	7387	0.501082184333825	3.48049467179934e-31	0.983383920703577	0.684547784694251	chr19_2273574_2274074	chr19	2273574	2274074	chr19	2164465	2164465	1	*	71	2273824	-109359
'629'	'AP3D1'	153617	7387	0.481040970934496	1.71436148638521e-28	0.455217218520161	0.684547784694251	chr19_2298871_2299371	chr19	2298871	2299371	chr19	2164465	2164465	1	*	71	2299121	-134656
'630'	'AP3S2'	134054	5355	0.466033497902786	1.36810364570431e-26	0.408029857107478	0.469913340656658	chr15_89799647_89800147	chr15	89799647	89800147	chr15	89894342	89894342	1	*	471	89799897	94445
'631'	'AP5B1'	105251	2751	0.563819713812479	7.21027971802186e-41	0.807679681155581	0.514646649578909	chr11_65538881_65539381	chr11	65538881	65539381	chr11	65780802	65780802	1	*	480	65539131	241671
'632'	'AP5B1'	105253	2751	0.549523086352263	1.76436358825857e-38	0.983061390221567	0.514646649578909	chr11_65540513_65541013	chr11	65540513	65541013	chr11	65780802	65780802	1	*	480	65540763	240039
'633'	'AP5B1'	105264	2751	0.540599076905326	4.77279471353567e-37	0.996665265194929	0.514646649578909	chr11_65570099_65570599	chr11	65570099	65570599	chr11	65780802	65780802	1	*	480	65570349	210453
'634'	'AP5B1'	105291	2751	0.475134145408135	9.85270482798171e-28	0.976409199030105	0.514646649578909	chr11_65646855_65647355	chr11	65646855	65647355	chr11	65780802	65780802	1	*	480	65647105	133697
'635'	'AP5B1'	105294	2751	0.459787017898403	7.96786278427705e-26	0.268431753125954	0.514646649578909	chr11_65661545_65662045	chr11	65661545	65662045	chr11	65780802	65780802	1	*	480	65661795	119007
'636'	'AP5B1'	105300	2751	0.566835949630901	2.19065315164875e-41	0.996492481008138	0.514646649578909	chr11_65711990_65712490	chr11	65711990	65712490	chr11	65780802	65780802	1	*	480	65712240	68562
'637'	'AP5B1'	105301	2751	0.496076166332456	1.69619938229546e-30	0.781773572082683	0.514646649578909	chr11_65719880_65720380	chr11	65719880	65720380	chr11	65780802	65780802	1	*	480	65720130	60672
'638'	'AP5B1'	105306	2751	0.477931845324817	4.32305490104537e-28	0.889187741537894	0.514646649578909	chr11_65780712_65781212	chr11	65780712	65781212	chr11	65780802	65780802	1	*	480	65780962	-160
'639'	'AP5B1'	105332	2751	0.471746015298223	2.65093161796607e-27	0.988083650584298	0.514646649578909	chr11_65890329_65890829	chr11	65890329	65890829	chr11	65780802	65780802	1	*	480	65890579	-109777
'640'	'AP5B1'	105345	2751	0.522093599188216	3.32334676181992e-34	0.813617697708306	0.514646649578909	chr11_65918531_65919031	chr11	65918531	65919031	chr11	65780802	65780802	1	*	480	65918781	-137979
'641'	'APBB1'	101521	2363	0.524564699188191	1.41892685956406e-34	0.998012981851901	0.635786647137801	chr11_6234590_6235090	chr11	6234590	6235090	chr11	6419414	6419414	1	*	92	6234840	184574
'642'	'APBB1'	101556	2363	0.570049958118849	6.08253286093525e-42	0.994407551820857	0.635786647137801	chr11_6469011_6469511	chr11	6469011	6469511	chr11	6419414	6419414	1	*	92	6469261	-49847
'643'	'APH1B'	131667	5130	0.484773088493557	5.57324894796112e-29	0.877674555224706	0.649151714878555	chr15_63505008_63505508	chr15	63505008	63505508	chr15	63276018	63276018	1	*	246	63505258	-229240
'644'	'APLP1'	156721	7916	0.528896731091351	3.13029265196378e-35	0.992512685239047	0.614365922128646	chr19_35628673_35629173	chr19	35628673	35629173	chr19	35867899	35867899	1	*	600	35628923	238976
'645'	'APLP1'	156724	7916	0.502398448323709	2.28305717719809e-31	0.606950531887322	0.614365922128646	chr19_35642823_35643323	chr19	35642823	35643323	chr19	35867899	35867899	1	*	600	35643073	224826
'646'	'APLP1'	156725	7916	0.659629768875933	2.49485330573025e-60	0.971864974917496	0.614365922128646	chr19_35643596_35644096	chr19	35643596	35644096	chr19	35867899	35867899	1	*	600	35643846	224053
'647'	'APLP1'	156726	7916	0.539196850286407	7.94916735005431e-37	0.992806418356592	0.614365922128646	chr19_35644240_35644740	chr19	35644240	35644740	chr19	35867899	35867899	1	*	600	35644490	223409
'648'	'APLP1'	156727	7916	0.532638467408242	8.38596874867078e-36	0.946143168977175	0.614365922128646	chr19_35644950_35645450	chr19	35644950	35645450	chr19	35867899	35867899	1	*	600	35645200	222699
'649'	'APLP1'	156728	7916	0.491407811341253	7.28653561135482e-30	0.969209857913804	0.614365922128646	chr19_35647977_35648477	chr19	35647977	35648477	chr19	35867899	35867899	1	*	600	35648227	219672
'650'	'APLP1'	156733	7916	0.591355451341921	8.38939935948786e-46	0.938661613689115	0.614365922128646	chr19_35704172_35704672	chr19	35704172	35704672	chr19	35867899	35867899	1	*	600	35704422	163477
'651'	'APLP1'	156734	7916	0.513324553362457	6.44698514382769e-33	0.837145144476378	0.614365922128646	chr19_35716107_35716607	chr19	35716107	35716607	chr19	35867899	35867899	1	*	600	35716357	151542
'652'	'APLP1'	156735	7916	0.569526192551065	7.51447801201113e-42	0.991199525419434	0.614365922128646	chr19_35716718_35717218	chr19	35716718	35717218	chr19	35867899	35867899	1	*	600	35716968	150931
'653'	'APLP1'	156740	7916	0.587692025512431	4.06432287931048e-45	0.97931773284109	0.614365922128646	chr19_35744766_35745266	chr19	35744766	35745266	chr19	35867899	35867899	1	*	600	35745016	122883
'654'	'APLP1'	156741	7916	0.556801719668039	1.11155125833058e-39	0.982134115085787	0.614365922128646	chr19_35745344_35745844	chr19	35745344	35745844	chr19	35867899	35867899	1	*	600	35745594	122305
'655'	'APLP1'	156742	7916	0.594647084267969	2.00224759054083e-46	0.998381588117056	0.614365922128646	chr19_35748149_35748649	chr19	35748149	35748649	chr19	35867899	35867899	1	*	600	35748399	119500
'656'	'APLP1'	156746	7916	0.626914346159802	6.22823509067315e-53	0.994897107016766	0.614365922128646	chr19_35757828_35758328	chr19	35757828	35758328	chr19	35867899	35867899	1	*	600	35758078	109821
'657'	'APLP1'	156747	7916	0.462881342577478	3.34412093611222e-26	0.913083794571121	0.614365922128646	chr19_35758333_35758833	chr19	35758333	35758833	chr19	35867899	35867899	1	*	600	35758583	109316
'658'	'APLP1'	156750	7916	0.4983026596221	8.40475634908808e-31	0.987933904289079	0.614365922128646	chr19_35775160_35775660	chr19	35775160	35775660	chr19	35867899	35867899	1	*	600	35775410	92489
'659'	'APLP1'	156760	7916	0.452097194412688	6.62626271270953e-25	0.858731648879495	0.614365922128646	chr19_35797685_35798185	chr19	35797685	35798185	chr19	35867899	35867899	1	*	600	35797935	69964
'660'	'APLP1'	156761	7916	0.545878481191779	6.85216663798871e-38	0.839708109913781	0.614365922128646	chr19_35819913_35820413	chr19	35819913	35820413	chr19	35867899	35867899	1	*	600	35820163	47736
'661'	'APLP1'	156763	7916	0.55043257049138	1.25393608520032e-38	0.966428032506465	0.614365922128646	chr19_35843801_35844301	chr19	35843801	35844301	chr19	35867899	35867899	1	*	600	35844051	23848
'662'	'APLP1'	156766	7916	0.45128335804566	8.25916202724773e-25	0.874777540359506	0.614365922128646	chr19_35851154_35851654	chr19	35851154	35851654	chr19	35867899	35867899	1	*	600	35851404	16495
'663'	'APLP1'	156768	7916	0.538695359358388	9.52723229779204e-37	0.885075477892263	0.614365922128646	chr19_35856616_35857116	chr19	35856616	35857116	chr19	35867899	35867899	1	*	600	35856866	11033
'664'	'APLP1'	156771	7916	0.501442876172496	3.10252680564275e-31	0.974612243487476	0.614365922128646	chr19_35861106_35861606	chr19	35861106	35861606	chr19	35867899	35867899	1	*	600	35861356	6543
'665'	'APLP1'	156774	7916	0.488559651707209	1.7515970198697e-29	0.961509442655808	0.614365922128646	chr19_35868312_35868812	chr19	35868312	35868812	chr19	35867899	35867899	1	*	600	35868562	-663
'666'	'APLP1'	156776	7916	0.608560631599322	3.83767178516332e-49	0.98772656326493	0.614365922128646	chr19_35869565_35870065	chr19	35869565	35870065	chr19	35867899	35867899	1	*	600	35869815	-1916
'667'	'APLP1'	156785	7916	0.600204094839987	1.70498668953604e-47	0.999395255346231	0.614365922128646	chr19_35931446_35931946	chr19	35931446	35931946	chr19	35867899	35867899	1	*	600	35931696	-63797
'668'	'APLP1'	156804	7916	0.546183552506053	6.11558247189807e-38	0.922955531109793	0.614365922128646	chr19_36032687_36033187	chr19	36032687	36033187	chr19	35867899	35867899	1	*	600	36032937	-165038
'669'	'APLP1'	156807	7916	0.479555064662127	2.67111051266738e-28	0.991418385389369	0.614365922128646	chr19_36054581_36055081	chr19	36054581	36055081	chr19	35867899	35867899	1	*	600	36054831	-186932
'670'	'APLP1'	156813	7916	0.633865497851665	1.95574994291018e-54	0.996025963703802	0.614365922128646	chr19_36115155_36115655	chr19	36115155	36115655	chr19	35867899	35867899	1	*	600	36115405	-247506
'671'	'APOBEC3C'	168330	10452	0.497282710807904	1.16029412620042e-30	0.963196968213469	0.822592456975467	chr22_38793961_38794461	chr22	38793961	38794461	chr22	39014083	39014083	1	*	249	38794211	219872
'672'	'APOBEC3C'	168333	10452	0.594428902144487	2.20513201476723e-46	0.895177593346657	0.822592456975467	chr22_38843200_38843700	chr22	38843200	38843700	chr22	39014083	39014083	1	*	249	38843450	170633
'673'	'APOBEC3C'	168349	10452	0.557776896768608	7.65015986524168e-40	0.980003110115362	0.822592456975467	chr22_38872075_38872575	chr22	38872075	38872575	chr22	39014083	39014083	1	*	249	38872325	141758
'674'	'APOBEC3C'	168385	10452	0.587251580228204	4.90953471341464e-45	0.982358734528616	0.822592456975467	chr22_39145568_39146068	chr22	39145568	39146068	chr22	39014083	39014083	1	*	249	39145818	-131735
'675'	'APOBEC3C'	168388	10452	0.583865411981193	2.06280873271248e-44	0.987761120102288	0.822592456975467	chr22_39152467_39152967	chr22	39152467	39152967	chr22	39014083	39014083	1	*	249	39152717	-138634
'676'	'APOBEC3C'	168394	10452	0.513573469481555	5.93418316542575e-33	0.997010833568512	0.822592456975467	chr22_39174646_39175146	chr22	39174646	39175146	chr22	39014083	39014083	1	*	249	39174896	-160813
'677'	'APOBEC3C'	168407	10452	0.530792579785633	1.60985900880476e-35	0.852868505474379	0.822592456975467	chr22_39234343_39234843	chr22	39234343	39234843	chr22	39014083	39014083	1	*	249	39234593	-220510
'678'	'APOBEC3C'	168411	10452	0.456805119563138	1.82340716696499e-25	0.908055774735496	0.822592456975467	chr22_39242674_39243174	chr22	39242674	39243174	chr22	39014083	39014083	1	*	249	39242924	-228841
'679'	'APOC1'	157706	8125	0.455902076887212	2.33800100210173e-25	0.999550761114343	0.835042109117539	chr19_44890525_44891025	chr19	44890525	44891025	chr19	44914555	44914555	1	*	809	44890775	23780
'680'	'APOC1'	157711	8125	0.491959367273795	6.14220808385184e-30	0.993347808808538	0.835042109117539	chr19_44906331_44906831	chr19	44906331	44906831	chr19	44914555	44914555	1	*	809	44906581	7974
'681'	'APOC1'	157715	8125	0.534434800526885	4.42642486857329e-36	0.977411347313494	0.835042109117539	chr19_44914903_44915403	chr19	44914903	44915403	chr19	44914555	44914555	1	*	809	44915153	-598
'682'	'APOC1'	157721	8125	0.499605747550513	5.55606933790467e-31	0.991291676985722	0.835042109117539	chr19_44955063_44955563	chr19	44955063	44955563	chr19	44914555	44914555	1	*	809	44955313	-40758
'683'	'APOC1'	157745	8125	0.459031955996569	9.84217454932086e-26	0.93607561036014	0.835042109117539	chr19_45125974_45126474	chr19	45125974	45126474	chr19	44914555	44914555	1	*	809	45126224	-211669
'684'	'APOE'	157698	8124	0.470794784142614	3.4936797277004e-27	0.997298807213164	0.989198095935555	chr19_44845779_44846279	chr19	44845779	44846279	chr19	44905754	44905754	1	*	808	44846029	59725
'685'	'APOE'	157706	8124	0.597726386837506	5.16004135749829e-47	0.999550761114343	0.989198095935555	chr19_44890525_44891025	chr19	44890525	44891025	chr19	44905754	44905754	1	*	808	44890775	14979
'686'	'APOE'	157711	8124	0.501467221512075	3.07863242351244e-31	0.993347808808538	0.989198095935555	chr19_44906331_44906831	chr19	44906331	44906831	chr19	44905754	44905754	1	*	808	44906581	-827
'687'	'APOE'	157715	8124	0.46319905453104	3.05534297905287e-26	0.977411347313494	0.989198095935555	chr19_44914903_44915403	chr19	44914903	44915403	chr19	44905754	44905754	1	*	808	44915153	-9399
'688'	'APOE'	157721	8124	0.538476808145611	1.03175660905949e-36	0.991291676985722	0.989198095935555	chr19_44955063_44955563	chr19	44955063	44955563	chr19	44905754	44905754	1	*	808	44955313	-49559
'689'	'APOE'	157735	8124	0.531453459702764	1.2768566707496e-35	0.982312658745472	0.989198095935555	chr19_45078961_45079461	chr19	45078961	45079461	chr19	44905754	44905754	1	*	808	45079211	-173457
'690'	'APOE'	157738	8124	0.466147483978328	1.32455216369868e-26	0.99310591094703	0.989198095935555	chr19_45091404_45091904	chr19	45091404	45091904	chr19	44905754	44905754	1	*	808	45091654	-185900
'691'	'APOE'	157741	8124	0.472141785737754	2.36563926054622e-27	0.406607267302896	0.989198095935555	chr19_45099812_45100312	chr19	45099812	45100312	chr19	44905754	44905754	1	*	808	45100062	-194308
'692'	'APOL2'	167952	10393	0.46186042714934	4.45302945279637e-26	0.999896329487925	0.458684242646161	chr22_36387847_36388347	chr22	36387847	36388347	chr22	36239954	36239954	1	*	190	36388097	-148143
'693'	'APOL2'	167954	10393	0.473567487581723	1.56105085742971e-27	0.999452850075161	0.458684242646161	chr22_36409918_36410418	chr22	36409918	36410418	chr22	36239954	36239954	1	*	190	36410168	-170214
'694'	'APOL2'	167961	10393	0.477613061499624	4.74994586919154e-28	0.984161449544138	0.458684242646161	chr22_36454862_36455362	chr22	36454862	36455362	chr22	36239954	36239954	1	*	190	36455112	-215158
'695'	'APOM'	60779	13181	0.469633663944583	4.88907045228864e-27	0.754738606322749	0.547357500305139	chr6_31494379_31494879	chr6	31494379	31494879	chr6	31652416	31652416	1	*	242	31494629	157787
'696'	'APOM'	60788	13181	0.512797710869157	7.68976435478461e-33	0.978327103503487	0.547357500305139	chr6_31547295_31547795	chr6	31547295	31547795	chr6	31652416	31652416	1	*	242	31547545	104871
'697'	'APOM'	60798	13181	0.484192168615306	6.64573024019824e-29	0.995974128447764	0.547357500305139	chr6_31620188_31620688	chr6	31620188	31620688	chr6	31652416	31652416	1	*	242	31620438	31978
'698'	'APOM'	60799	13181	0.600709579318144	1.36116100452055e-47	0.969405679992167	0.547357500305139	chr6_31620765_31621265	chr6	31620765	31621265	chr6	31652416	31652416	1	*	242	31621015	31401
'699'	'APOM'	60804	13181	0.53148470180364	1.26284366627776e-35	0.946051017410887	0.547357500305139	chr6_31652443_31652943	chr6	31652443	31652943	chr6	31652416	31652416	1	*	242	31652693	-277
'700'	'APOM'	60821	13181	0.490476963634774	9.70630221257524e-30	0.976443755867463	0.547357500305139	chr6_31729300_31729800	chr6	31729300	31729800	chr6	31652416	31652416	1	*	242	31729550	-77134
'701'	'APOM'	60838	13181	0.535121427340103	3.45832388836756e-36	0.567094979467479	0.547357500305139	chr6_31794629_31795129	chr6	31794629	31795129	chr6	31652416	31652416	1	*	242	31794879	-142463
'702'	'APOM'	60842	13181	0.627885547767069	3.86682022733662e-53	0.992668191007159	0.547357500305139	chr6_31806716_31807216	chr6	31806716	31807216	chr6	31652416	31652416	1	*	242	31806966	-154550
'703'	'APOM'	60845	13181	0.512403532571403	8.74647870336523e-33	0.996319696821347	0.547357500305139	chr6_31815072_31815572	chr6	31815072	31815572	chr6	31652416	31652416	1	*	242	31815322	-162906
'704'	'APOM'	60846	13181	0.564746065588252	5.00246478432303e-41	0.88147004786122	0.547357500305139	chr6_31821563_31822063	chr6	31821563	31822063	chr6	31652416	31652416	1	*	242	31821813	-169397
'705'	'APOM'	60861	13181	0.488063575830677	2.03952382750534e-29	0.988193080569266	0.547357500305139	chr6_31862775_31863275	chr6	31862775	31863275	chr6	31652416	31652416	1	*	242	31863025	-210609
'706'	'APOM'	60868	13181	0.480916020406691	1.77970672344208e-28	0.675252120925893	0.547357500305139	chr6_31896732_31897232	chr6	31896732	31897232	chr6	31652416	31652416	1	*	242	31896982	-244566
'707'	'APP'	164745	10063	0.54012000639741	5.68050434751676e-37	0.804126086380574	0.96277309898694	chr21_25960907_25961407	chr21	25960907	25961407	chr21	26171128	26171128	1	*	22	25961157	209971
'708'	'APPBP2'	146597	6817	0.459892045497025	7.73835487464519e-26	0.87844056511948	0.553521298669596	chr17_60391419_60391919	chr17	60391419	60391919	chr17	60526219	60526219	1	*	684	60391669	134550
'709'	'ARAF'	171062	15935	0.510008432887288	1.92505041290062e-32	0.922811544287467	0.659343341877212	chrX_47555993_47556493	chrX	47555993	47556493	chrX	47561100	47561100	1	*	136	47556243	4857
'710'	'ARCN1'	108753	3084	0.467348260123777	9.42559077162978e-27	0.760907001791196	0.544794336628829	chr11_118436539_118437039	chr11	118436539	118437039	chr11	118572390	118572390	1	*	813	118436789	135601
'711'	'ARF3'	112870	3472	0.504635627684119	1.1094363460102e-31	0.950359103134881	0.976260222140852	chr12_48814561_48815061	chr12	48814561	48815061	chr12	48957551	48957551	1	*	281	48814811	142740
'712'	'ARF3'	112899	3472	0.488086097731413	2.02597024514463e-29	0.864439286516498	0.976260222140852	chr12_48977920_48978420	chr12	48977920	48978420	chr12	48957551	48957551	1	*	281	48978170	-20619
'713'	'ARF3'	112900	3472	0.534790039348913	3.89788700146915e-36	0.649443922892177	0.976260222140852	chr12_48978773_48979273	chr12	48978773	48979273	chr12	48957551	48957551	1	*	281	48979023	-21472
'714'	'ARF3'	112903	3472	0.473990026454882	1.37934681655398e-27	0.647122855316281	0.976260222140852	chr12_48981292_48981792	chr12	48981292	48981792	chr12	48957551	48957551	1	*	281	48981542	-23991
'715'	'ARF3'	112912	3472	0.574901597482814	8.46379922251628e-43	0.886152499323262	0.976260222140852	chr12_48998057_48998557	chr12	48998057	48998557	chr12	48957551	48957551	1	*	281	48998307	-40756
'716'	'ARF3'	112923	3472	0.607320387258558	6.79921851942126e-49	0.886354080874518	0.976260222140852	chr12_49059869_49060369	chr12	49059869	49060369	chr12	48957551	48957551	1	*	281	49060119	-102568
'717'	'ARF3'	112927	3472	0.531925483083513	1.08034249205966e-35	0.944357732380333	0.976260222140852	chr12_49069794_49070294	chr12	49069794	49070294	chr12	48957551	48957551	1	*	281	49070044	-112493
'718'	'ARF3'	112946	3472	0.45390831629667	4.04207157156446e-25	0.816572307302436	0.976260222140852	chr12_49188121_49188621	chr12	49188121	49188621	chr12	48957551	48957551	1	*	281	49188371	-230820
'719'	'ARFGAP1'	164244	10011	0.464070685175712	2.38874143827609e-26	0.773877334746324	0.673806908336385	chr20_63454996_63455496	chr20	63454996	63455496	chr20	63272785	63272785	1	*	416	63455246	-182461
'720'	'ARFGEF2'	162816	9915	0.482800199997652	1.01047519330395e-28	0.578665760509598	0.532771878432808	chr20_48904942_48905442	chr20	48904942	48905442	chr20	48921890	48921890	1	*	320	48905192	16698
'721'	'ARFIP1'	46979	12033	0.580539005624292	8.30993727655303e-44	0.99390071820627	0.746612962284877	chr4_152779540_152780040	chr4	152779540	152780040	chr4	152687727	152687727	1	*	512	152779790	-92063
'722'	'ARHGAP10'	46749	12022	0.599245744730619	2.61110672001282e-47	0.99659039204732	0.667765165385085	chr4_147617106_147617606	chr4	147617106	147617606	chr4	147732063	147732063	1	*	501	147617356	114707
'723'	'ARHGAP10'	46751	12022	0.637975025181593	2.4569041565304e-55	0.990243452919189	0.667765165385085	chr4_147683933_147684433	chr4	147683933	147684433	chr4	147732063	147732063	1	*	501	147684183	47880
'724'	'ARHGAP10'	46759	12022	0.525243354845501	1.12197258768268e-34	0.856468176032529	0.667765165385085	chr4_147737566_147738066	chr4	147737566	147738066	chr4	147732063	147732063	1	*	501	147737816	-5753
'725'	'ARHGAP27'	145188	6683	0.533906236405989	5.33980643228567e-36	0.791639549148462	0.693030635908703	chr17_45218805_45219305	chr17	45218805	45219305	chr17	45434421	45434421	1	*	550	45219055	215366
'726'	'ARHGAP27'	145229	6683	0.496039270636928	1.71608723172758e-30	0.396251735041209	0.693030635908703	chr17_45491243_45491743	chr17	45491243	45491743	chr17	45434421	45434421	1	*	550	45491493	-57072
'727'	'ARHGAP33'	156741	7913	0.458111118373017	1.2709279460283e-25	0.982134115085787	0.523861833272306	chr19_35745344_35745844	chr19	35745344	35745844	chr19	35774532	35774532	1	*	597	35745594	28938
'728'	'ARHGAP33'	156770	7913	0.483171850365714	9.04405677235727e-29	0.769454059564469	0.523861833272306	chr19_35860464_35860964	chr19	35860464	35860964	chr19	35774532	35774532	1	*	597	35860714	-86182
'729'	'ARHGAP33'	156782	7913	0.544451924255707	1.15867824228923e-37	0.901628202986863	0.523861833272306	chr19_35900360_35900860	chr19	35900360	35900860	chr19	35774532	35774532	1	*	597	35900610	-126078
'730'	'ARHGAP39'	84806	15137	0.458111009088076	1.2709279460283e-25	0.991516296428551	0.37525936775296	chr8_144373641_144374141	chr8	144373641	144374141	chr8	144605816	144605816	1	*	560	144373891	231925
'731'	'ARHGAP4'	173533	16352	0.473935523835489	1.40175268634053e-27	0.705460556249892	0.780117173196631	chrX_153926083_153926583	chrX	153926083	153926583	chrX	153934999	153934999	1	*	553	153926333	8666
'732'	'ARHGAP4'	173536	16352	0.5231671701571	2.29607744933654e-34	0.963352473981581	0.780117173196631	chrX_153928209_153928709	chrX	153928209	153928709	chrX	153934999	153934999	1	*	553	153928459	6540
'733'	'ARHGAP4'	173547	16352	0.611164822850233	1.15077335836212e-49	0.919148519527493	0.780117173196631	chrX_153971612_153972112	chrX	153971612	153972112	chrX	153934999	153934999	1	*	553	153971862	-36863
'734'	'ARHGAP4'	173558	16352	0.544248489038539	1.24903402675535e-37	0.80657962183301	0.780117173196631	chrX_154096893_154097393	chrX	154096893	154097393	chrX	153934999	153934999	1	*	553	154097143	-162144
'735'	'ARHGAP45'	153233	7348	0.555025271872064	2.19365423636391e-39	0.791017526076013	0.963505431465886	chr19_892444_892944	chr19	892444	892944	chr19	1065923	1065923	1	*	32	892694	173229
'736'	'ARHGAP45'	153246	7348	0.557758505769606	7.70142664240297e-40	0.845202647053742	0.963505431465886	chr19_920066_920566	chr19	920066	920566	chr19	1065923	1065923	1	*	32	920316	145607
'737'	'ARHGAP45'	153250	7348	0.603715052872252	3.49137860407185e-48	0.97867267187707	0.963505431465886	chr19_925434_925934	chr19	925434	925934	chr19	1065923	1065923	1	*	32	925684	140239
'738'	'ARHGAP45'	153251	7348	0.561026561279177	2.16515056459654e-40	0.523127163402005	0.963505431465886	chr19_926503_927003	chr19	926503	927003	chr19	1065923	1065923	1	*	32	926753	139170
'739'	'ARHGAP45'	153254	7348	0.541769647160137	3.10504092668928e-37	0.797629400957224	0.963505431465886	chr19_933106_933606	chr19	933106	933606	chr19	1065923	1065923	1	*	32	933356	132567
'740'	'ARHGAP45'	153259	7348	0.505658412336529	7.97560608135498e-32	0.793471061528449	0.963505431465886	chr19_959895_960395	chr19	959895	960395	chr19	1065923	1065923	1	*	32	960145	105778
'741'	'ARHGAP45'	153262	7348	0.586774352891048	6.01401218374313e-45	0.987484665403422	0.963505431465886	chr19_984066_984566	chr19	984066	984566	chr19	1065923	1065923	1	*	32	984316	81607
'742'	'ARHGAP45'	153263	7348	0.544749019801452	1.03823427859717e-37	0.973414273125723	0.963505431465886	chr19_991349_991849	chr19	991349	991849	chr19	1065923	1065923	1	*	32	991599	74324
'743'	'ARHGAP45'	153273	7348	0.609548594587297	2.43639216466571e-49	0.994839512287835	0.963505431465886	chr19_1020998_1021498	chr19	1020998	1021498	chr19	1065923	1065923	1	*	32	1021248	44675
'744'	'ARHGAP45'	153275	7348	0.544164438642614	1.28876297717942e-37	0.978021851440156	0.963505431465886	chr19_1026300_1026800	chr19	1026300	1026800	chr19	1065923	1065923	1	*	32	1026550	39373
'745'	'ARHGAP45'	153281	7348	0.536407593788065	2.17800242923859e-36	0.964878734298237	0.963505431465886	chr19_1040860_1041360	chr19	1040860	1041360	chr19	1065923	1065923	1	*	32	1041110	24813
'746'	'ARHGAP45'	153283	7348	0.545416394768958	8.11943730174917e-38	0.835359707879535	0.963505431465886	chr19_1044380_1044880	chr19	1044380	1044880	chr19	1065923	1065923	1	*	32	1044630	21293
'747'	'ARHGAP45'	153287	7348	0.478385095663393	3.78013694169934e-28	0.784255904899584	0.963505431465886	chr19_1062558_1063058	chr19	1062558	1063058	chr19	1065923	1065923	1	*	32	1062808	3115
'748'	'ARHGAP45'	153294	7348	0.714763242267367	3.82649641240368e-75	0.935683966203413	0.963505431465886	chr19_1071401_1071901	chr19	1071401	1071901	chr19	1065923	1065923	1	*	32	1071651	-5728
'749'	'ARHGAP45'	153298	7348	0.652621580489473	1.14793378562478e-58	0.999510444804092	0.963505431465886	chr19_1082160_1082660	chr19	1082160	1082660	chr19	1065923	1065923	1	*	32	1082410	-16487
'750'	'ARHGAP45'	153299	7348	0.45225496480345	6.34974944032687e-25	0.927764690975482	0.963505431465886	chr19_1082743_1083243	chr19	1082743	1083243	chr19	1065923	1065923	1	*	32	1082993	-17070
'751'	'ARHGAP45'	153300	7348	0.722873873901232	1.2832524248979e-77	0.993307492498287	0.963505431465886	chr19_1095271_1095771	chr19	1095271	1095771	chr19	1065923	1065923	1	*	32	1095521	-29598
'752'	'ARHGAP45'	153305	7348	0.546303062453249	5.85474358691226e-38	0.998635004924349	0.963505431465886	chr19_1103703_1104203	chr19	1103703	1104203	chr19	1065923	1065923	1	*	32	1103953	-38030
'753'	'ARHGAP45'	153309	7348	0.476638148182201	6.33267632724115e-28	0.886164018269048	0.963505431465886	chr19_1112093_1112593	chr19	1112093	1112593	chr19	1065923	1065923	1	*	32	1112343	-46420
'754'	'ARHGAP45'	153312	7348	0.534925359019179	3.71363276541012e-36	0.978914569738577	0.963505431465886	chr19_1122987_1123487	chr19	1122987	1123487	chr19	1065923	1065923	1	*	32	1123237	-57314
'755'	'ARHGAP45'	153318	7348	0.496891569395388	1.31221264920801e-30	0.46593559757411	0.963505431465886	chr19_1147831_1148331	chr19	1147831	1148331	chr19	1065923	1065923	1	*	32	1148081	-82158
'756'	'ARHGAP45'	153320	7348	0.473882900270145	1.42300491214429e-27	0.423620750228939	0.963505431465886	chr19_1168712_1169212	chr19	1168712	1169212	chr19	1065923	1065923	1	*	32	1168962	-103039
'757'	'ARHGAP45'	153321	7348	0.494855605183538	2.49269592870843e-30	0.490649495758148	0.963505431465886	chr19_1171719_1172219	chr19	1171719	1172219	chr19	1065923	1065923	1	*	32	1171969	-106046
'758'	'ARHGAP45'	153323	7348	0.666688412067364	4.73762111295808e-62	0.979853363820143	0.963505431465886	chr19_1174021_1174521	chr19	1174021	1174521	chr19	1065923	1065923	1	*	32	1174271	-108348
'759'	'ARHGAP45'	153326	7348	0.477752927610249	4.55929480008426e-28	0.968011887552051	0.963505431465886	chr19_1194385_1194885	chr19	1194385	1194885	chr19	1065923	1065923	1	*	32	1194635	-128712
'760'	'ARHGAP45'	153327	7348	0.633560595599291	2.28339947966319e-54	0.99954500164145	0.963505431465886	chr19_1205379_1205879	chr19	1205379	1205879	chr19	1065923	1065923	1	*	32	1205629	-139706
'761'	'ARHGAP45'	153329	7348	0.558782457932756	5.18162332072104e-40	0.528235815858133	0.963505431465886	chr19_1206683_1207183	chr19	1206683	1207183	chr19	1065923	1065923	1	*	32	1206933	-141010
'762'	'ARHGAP45'	153343	7348	0.554805380703722	2.3851849981611e-39	0.994586095480542	0.963505431465886	chr19_1240133_1240633	chr19	1240133	1240633	chr19	1065923	1065923	1	*	32	1240383	-174460
'763'	'ARHGAP45'	153351	7348	0.595618346432382	1.31026898018792e-46	0.994735841775761	0.963505431465886	chr19_1248574_1249074	chr19	1248574	1249074	chr19	1065923	1065923	1	*	32	1248824	-182901
'764'	'ARHGAP45'	153352	7348	0.636026417507605	6.58373952131175e-55	0.999959683689749	0.963505431465886	chr19_1249512_1250012	chr19	1249512	1250012	chr19	1065923	1065923	1	*	32	1249762	-183839
'765'	'ARHGAP45'	153353	7348	0.577466190339879	2.96739705437748e-43	0.793332834179016	0.963505431465886	chr19_1250020_1250520	chr19	1250020	1250520	chr19	1065923	1065923	1	*	32	1250270	-184347
'766'	'ARHGAP45'	153359	7348	0.563418474991104	8.43279361324582e-41	0.995507611143428	0.963505431465886	chr19_1260736_1261236	chr19	1260736	1261236	chr19	1065923	1065923	1	*	32	1260986	-195063
'767'	'ARHGAP45'	153360	7348	0.591871690953511	6.71591938657444e-46	0.834173256463568	0.963505431465886	chr19_1261344_1261844	chr19	1261344	1261844	chr19	1065923	1065923	1	*	32	1261594	-195671
'768'	'ARHGAP45'	153362	7348	0.451257439008849	8.31954989894689e-25	0.418644565649352	0.963505431465886	chr19_1264588_1265088	chr19	1264588	1265088	chr19	1065923	1065923	1	*	32	1264838	-198915
'769'	'ARHGAP45'	153364	7348	0.542643642875127	2.25691230995417e-37	0.994989258583054	0.963505431465886	chr19_1266368_1266868	chr19	1266368	1266868	chr19	1065923	1065923	1	*	32	1266618	-200695
'770'	'ARHGAP45'	153365	7348	0.554951582791012	2.25479560244747e-39	0.965408605804397	0.963505431465886	chr19_1266869_1267369	chr19	1266869	1267369	chr19	1065923	1065923	1	*	32	1267119	-201196
'771'	'ARHGAP45'	153369	7348	0.567121492100577	1.95635970489563e-41	0.961745581044423	0.963505431465886	chr19_1269482_1269982	chr19	1269482	1269982	chr19	1065923	1065923	1	*	32	1269732	-203809
'772'	'ARHGAP45'	153372	7348	0.511217297901615	1.29315693051588e-32	0.98693175600569	0.963505431465886	chr19_1275192_1275692	chr19	1275192	1275692	chr19	1065923	1065923	1	*	32	1275442	-209519
'773'	'ARHGDIG'	134920	5419	0.526871146847513	6.37269451190956e-35	0.9917236374527	0.276333455388746	chr16_53479_53979	chr16	53479	53979	chr16	268727	268727	1	*	13	53729	214998
'774'	'ARHGDIG'	134930	5419	0.463620514878507	2.71315025338562e-26	0.5283452458431	0.276333455388746	chr16_84145_84645	chr16	84145	84645	chr16	268727	268727	1	*	13	84395	184332
'775'	'ARHGDIG'	134935	5419	0.482817980660626	1.0051615111933e-28	0.951718338737639	0.276333455388746	chr16_138478_138978	chr16	138478	138978	chr16	268727	268727	1	*	13	138728	129999
'776'	'ARHGDIG'	134939	5419	0.561056979509659	2.14014296198614e-40	0.763827054547968	0.276333455388746	chr16_165390_165890	chr16	165390	165890	chr16	268727	268727	1	*	13	165640	103087
'777'	'ARHGDIG'	134945	5419	0.530744819066436	1.63721691001363e-35	0.88927413363129	0.276333455388746	chr16_180188_180688	chr16	180188	180688	chr16	268727	268727	1	*	13	180438	88289
'778'	'ARHGDIG'	134948	5419	0.62486176991553	1.70683325554941e-52	0.975752619120298	0.276333455388746	chr16_229223_229723	chr16	229223	229723	chr16	268727	268727	1	*	13	229473	39254
'779'	'ARHGDIG'	134949	5419	0.544612914935843	1.09189092707016e-37	0.985134800463062	0.276333455388746	chr16_234542_235042	chr16	234542	235042	chr16	268727	268727	1	*	13	234792	33935
'780'	'ARHGDIG'	134950	5419	0.512131788532935	9.56541615862398e-33	0.885927879880433	0.276333455388746	chr16_235118_235618	chr16	235118	235618	chr16	268727	268727	1	*	13	235368	33359
'781'	'ARHGDIG'	134966	5419	0.494767953612442	2.56265392108208e-30	0.787878613349306	0.276333455388746	chr16_352147_352647	chr16	352147	352647	chr16	268727	268727	1	*	13	352397	-83670
'782'	'ARHGDIG'	134975	5419	0.520822512775026	5.12442556442891e-34	0.522130774591509	0.276333455388746	chr16_364558_365058	chr16	364558	365058	chr16	268727	268727	1	*	13	364808	-96081
'783'	'ARHGDIG'	134987	5419	0.555241273716684	2.02228822986989e-39	0.856243556589701	0.276333455388746	chr16_397631_398131	chr16	397631	398131	chr16	268727	268727	1	*	13	397881	-129154
'784'	'ARHGDIG'	134990	5419	0.620606053418956	1.33616343023967e-51	0.996129634215877	0.276333455388746	chr16_401533_402033	chr16	401533	402033	chr16	268727	268727	1	*	13	401783	-133056
'785'	'ARHGDIG'	134994	5419	0.565883435649415	3.18540662274828e-41	0.690497445673772	0.276333455388746	chr16_426191_426691	chr16	426191	426691	chr16	268727	268727	1	*	13	426441	-157714
'786'	'ARHGDIG'	134998	5419	0.612545332441948	6.05418721471806e-50	0.807495378023003	0.276333455388746	chr16_471540_472040	chr16	471540	472040	chr16	268727	268727	1	*	13	471790	-203063
'787'	'ARHGDIG'	135000	5419	0.519020154305511	9.46645316333297e-34	0.61598138538361	0.276333455388746	chr16_483483_483983	chr16	483483	483983	chr16	268727	268727	1	*	13	483733	-215006
'788'	'ARHGEF1'	157440	8063	0.463717974532657	2.64006926070548e-26	0.975412810219609	0.72384962773099	chr19_41994047_41994547	chr19	41994047	41994547	chr19	41883161	41883161	1	*	747	41994297	-111136
'789'	'ARHGEF1'	157442	8063	0.474236009868438	1.28272027253735e-27	0.905043570412436	0.72384962773099	chr19_41997042_41997542	chr19	41997042	41997542	chr19	41883161	41883161	1	*	747	41997292	-114131
'790'	'ARHGEF1'	157452	8063	0.523144452466912	2.31397277075314e-34	0.999124560120258	0.72384962773099	chr19_42075849_42076349	chr19	42075849	42076349	chr19	41883161	41883161	1	*	747	42076099	-192938
'791'	'ARHGEF2'	10323	1089	0.610352024324282	1.67937275424289e-49	0.446318832900413	0.762724276821677	chr1_155856502_155857002	chr1	155856502	155857002	chr1	155990073	155990073	1	*	1089	155856752	133321
'792'	'ARHGEF2'	10358	1089	0.472253924775423	2.28945047298256e-27	0.979041278142224	0.762724276821677	chr1_156053581_156054081	chr1	156053581	156054081	chr1	155990073	155990073	1	*	1089	156053831	-63758
'793'	'ARHGEF2'	10377	1089	0.523965272422145	1.74517513418894e-34	0.467196922137686	0.762724276821677	chr1_156086236_156086736	chr1	156086236	156086736	chr1	155990073	155990073	1	*	1089	156086486	-96413
'794'	'ARHGEF2'	10388	1089	0.485282399406152	4.77406444632018e-29	0.928046905147241	0.762724276821677	chr1_156123626_156124126	chr1	156123626	156124126	chr1	155990073	155990073	1	*	1089	156123876	-133803
'795'	'ARHGEF2'	10399	1089	0.621446150108901	8.93134901055853e-52	0.991118892798931	0.762724276821677	chr1_156193722_156194222	chr1	156193722	156194222	chr1	155990073	155990073	1	*	1089	156193972	-203899
'796'	'ARHGEF2'	10401	1089	0.489443129623486	1.33502252433727e-29	0.98365461592955	0.762724276821677	chr1_156212719_156213219	chr1	156212719	156213219	chr1	155990073	155990073	1	*	1089	156212969	-222896
'797'	'ARHGEF39'	86642	15277	0.488277531361205	1.90995314028509e-29	0.9870066291533	0.746368851458562	chr9_35732177_35732677	chr9	35732177	35732677	chr9	35675866	35675866	1	*	130	35732427	-56561
'798'	'ARHGEF40'	123651	4362	0.467091283712732	1.0140369799036e-26	0.991101614380252	0.737886000244111	chr14_21269496_21269996	chr14	21269496	21269996	chr14	21070270	21070270	1	*	15	21269746	-199476
'799'	'ARHGEF40'	123659	4362	0.600745967194311	1.33875741611549e-47	0.979836085401464	0.737886000244111	chr14_21308684_21309184	chr14	21308684	21309184	chr14	21070270	21070270	1	*	15	21308934	-238664
'800'	'ARID2'	112680	3446	0.462256126460951	3.9838551166752e-26	0.738001578095573	0.680825094592945	chr12_45730534_45731034	chr12	45730534	45731034	chr12	45729665	45729665	1	*	255	45730784	-1119
'801'	'ARID3A'	153189	7342	0.450700487008565	9.67295471027617e-25	0.409089600119797	0.941596484804101	chr19_682725_683225	chr19	682725	683225	chr19	925781	925781	1	*	26	682975	242806
'802'	'ARID3A'	153193	7342	0.540359660743493	5.20293006402969e-37	0.811976247933789	0.941596484804101	chr19_708546_709046	chr19	708546	709046	chr19	925781	925781	1	*	26	708796	216985
'803'	'ARID3A'	153195	7342	0.500097952011113	4.75815440450897e-31	0.501091420113231	0.941596484804101	chr19_709891_710391	chr19	709891	710391	chr19	925781	925781	1	*	26	710141	215640
'804'	'ARID3A'	153203	7342	0.610421526060176	1.62622202610889e-49	0.883560736521394	0.941596484804101	chr19_733972_734472	chr19	733972	734472	chr19	925781	925781	1	*	26	734222	191559
'805'	'ARID3A'	153207	7342	0.465519363106214	1.58410161589866e-26	0.88631952403716	0.941596484804101	chr19_770160_770660	chr19	770160	770660	chr19	925781	925781	1	*	26	770410	155371
'806'	'ARID3A'	153210	7342	0.462575558841167	3.64102174660236e-26	0.795008840790891	0.941596484804101	chr19_789419_789919	chr19	789419	789919	chr19	925781	925781	1	*	26	789669	136112
'807'	'ARID3A'	153213	7342	0.608722058255674	3.56153422457026e-49	0.970016184118829	0.941596484804101	chr19_797661_798161	chr19	797661	798161	chr19	925781	925781	1	*	26	797911	127870
'808'	'ARID3A'	153227	7342	0.57833064232636	2.07852885133637e-43	0.786254441993469	0.941596484804101	chr19_860354_860854	chr19	860354	860854	chr19	925781	925781	1	*	26	860604	65177
'809'	'ARID3A'	153234	7342	0.469508249811212	5.06882046736745e-27	0.963248803469506	0.941596484804101	chr19_892961_893461	chr19	892961	893461	chr19	925781	925781	1	*	26	893211	32570
'810'	'ARID3A'	153240	7342	0.47586261457351	7.95010076561757e-28	0.594216337320808	0.941596484804101	chr19_911543_912043	chr19	911543	912043	chr19	925781	925781	1	*	26	911793	13988
'811'	'ARID3A'	153242	7342	0.525844702365615	9.10605792600331e-35	0.719398480651051	0.941596484804101	chr19_916749_917249	chr19	916749	917249	chr19	925781	925781	1	*	26	916999	8782
'812'	'ARID3A'	153243	7342	0.465006768321255	1.83316228239926e-26	0.951194226704372	0.941596484804101	chr19_917455_917955	chr19	917455	917955	chr19	925781	925781	1	*	26	917705	8076
'813'	'ARID3A'	153246	7342	0.513231433625595	6.65188382546665e-33	0.845202647053742	0.941596484804101	chr19_920066_920566	chr19	920066	920566	chr19	925781	925781	1	*	26	920316	5465
'814'	'ARID3A'	153247	7342	0.512079229287277	9.73279327227939e-33	0.930615630057537	0.941596484804101	chr19_921631_922131	chr19	921631	922131	chr19	925781	925781	1	*	26	921881	3900
'815'	'ARID3A'	153249	7342	0.561374158766749	1.88836631578402e-40	0.744861110311184	0.941596484804101	chr19_924665_925165	chr19	924665	925165	chr19	925781	925781	1	*	26	924915	866
'816'	'ARID3A'	153250	7342	0.496466520302348	1.50020545223438e-30	0.97867267187707	0.941596484804101	chr19_925434_925934	chr19	925434	925934	chr19	925781	925781	1	*	26	925684	97
'817'	'ARID3A'	153254	7342	0.513124319255238	6.89092384794471e-33	0.797629400957224	0.941596484804101	chr19_933106_933606	chr19	933106	933606	chr19	925781	925781	1	*	26	933356	-7575
'818'	'ARID3A'	153258	7342	0.637481239359258	3.1563452893028e-55	0.77481612882789	0.941596484804101	chr19_956694_957194	chr19	956694	957194	chr19	925781	925781	1	*	26	956944	-31163
'819'	'ARID3A'	153262	7342	0.611540822256708	9.66427517555932e-50	0.987484665403422	0.941596484804101	chr19_984066_984566	chr19	984066	984566	chr19	925781	925781	1	*	26	984316	-58535
'820'	'ARID3A'	153268	7342	0.472897813480092	1.89886745727991e-27	0.599463217126369	0.941596484804101	chr19_1000966_1001466	chr19	1000966	1001466	chr19	925781	925781	1	*	26	1001216	-75435
'821'	'ARID3A'	153273	7342	0.553230974699176	4.3563488043607e-39	0.994839512287835	0.941596484804101	chr19_1020998_1021498	chr19	1020998	1021498	chr19	925781	925781	1	*	26	1021248	-95467
'822'	'ARID3A'	153275	7342	0.485006229494754	5.19288499049321e-29	0.978021851440156	0.941596484804101	chr19_1026300_1026800	chr19	1026300	1026800	chr19	925781	925781	1	*	26	1026550	-100769
'823'	'ARID3A'	153289	7342	0.471793705349048	2.61546776486153e-27	0.905826858725889	0.941596484804101	chr19_1064828_1065328	chr19	1064828	1065328	chr19	925781	925781	1	*	26	1065078	-139297
'824'	'ARID3A'	153294	7342	0.523360831264189	2.14794529071725e-34	0.935683966203413	0.941596484804101	chr19_1071401_1071901	chr19	1071401	1071901	chr19	925781	925781	1	*	26	1071651	-145870
'825'	'ARID3A'	153297	7342	0.526969206413218	6.16154809520093e-35	0.853536604329972	0.941596484804101	chr19_1081486_1081986	chr19	1081486	1081986	chr19	925781	925781	1	*	26	1081736	-155955
'826'	'ARID3A'	153300	7342	0.540400603911232	5.13105211437978e-37	0.993307492498287	0.941596484804101	chr19_1095271_1095771	chr19	1095271	1095771	chr19	925781	925781	1	*	26	1095521	-169740
'827'	'ARID3A'	153306	7342	0.464646013269239	2.03059431366843e-26	0.946840065197233	0.941596484804101	chr19_1104401_1104901	chr19	1104401	1104901	chr19	925781	925781	1	*	26	1104651	-178870
'828'	'ARID3A'	153315	7342	0.470872231482572	3.41590784233272e-27	0.96134241794191	0.941596484804101	chr19_1133482_1133982	chr19	1133482	1133982	chr19	925781	925781	1	*	26	1133732	-207951
'829'	'ARID3A'	153323	7342	0.578003502870515	2.37768884247458e-43	0.979853363820143	0.941596484804101	chr19_1174021_1174521	chr19	1174021	1174521	chr19	925781	925781	1	*	26	1174271	-248490
'830'	'ARID3B'	132867	5233	0.557865421902416	7.39703105934226e-40	0.589672113208199	0.960393018430367	chr15_74540275_74540775	chr15	74540275	74540775	chr15	74541177	74541177	1	*	349	74540525	652
'831'	'ARID3B'	132898	5233	0.501085304504864	3.47741724915052e-31	0.87103388297903	0.960393018430367	chr15_74781730_74782230	chr15	74781730	74782230	chr15	74541177	74541177	1	*	349	74781980	-240803
'832'	'ARID5A'	21533	8966	0.468985848443515	5.89364640133138e-27	0.926555201667943	0.588673257658977	chr2_96638125_96638625	chr2	96638125	96638625	chr2	96536743	96536743	1	*	462	96638375	-101632
'833'	'ARL1'	116126	3788	0.51207026910702	9.75901133747269e-33	0.872364321217322	0.909129744904187	chr12_101566231_101566731	chr12	101566231	101566731	chr12	101407820	101407820	1	*	597	101566481	-158661
'834'	'ARL1'	116127	3788	0.471354466183523	2.96977678321721e-27	0.381634192838671	0.909129744904187	chr12_101567817_101568317	chr12	101567817	101568317	chr12	101407820	101407820	1	*	597	101568067	-160247
'835'	'ARL16'	148902	7029	0.576475064949838	4.45035767001688e-43	0.928939623445662	0.951788111802758	chr17_81481283_81481783	chr17	81481283	81481783	chr17	81683924	81683924	1	*	896	81481533	202391
'836'	'ARL16'	148903	7029	0.491835460871312	6.38443995126097e-30	0.310861789928986	0.951788111802758	chr17_81482559_81483059	chr17	81482559	81483059	chr17	81683924	81683924	1	*	896	81482809	201115
'837'	'ARL16'	148904	7029	0.548836596978992	2.27961224991557e-38	0.622748766032933	0.951788111802758	chr17_81483280_81483780	chr17	81483280	81483780	chr17	81683924	81683924	1	*	896	81483530	200394
'838'	'ARL16'	148905	7029	0.615704303426882	1.37794704555008e-50	0.965523795262258	0.951788111802758	chr17_81484178_81484678	chr17	81484178	81484678	chr17	81683924	81683924	1	*	896	81484428	199496
'839'	'ARL16'	148906	7029	0.605841913094635	1.3323037110255e-48	0.968466885910601	0.951788111802758	chr17_81487749_81488249	chr17	81487749	81488249	chr17	81683924	81683924	1	*	896	81487999	195925
'840'	'ARL16'	148918	7029	0.508720571289736	2.93409390570548e-32	0.893755003542076	0.951788111802758	chr17_81513177_81513677	chr17	81513177	81513677	chr17	81683924	81683924	1	*	896	81513427	170497
'841'	'ARL16'	148929	7029	0.500360430380581	4.3788652646009e-31	0.614293859825949	0.951788111802758	chr17_81551620_81552120	chr17	81551620	81552120	chr17	81683924	81683924	1	*	896	81551870	132054
'842'	'ARL16'	148930	7029	0.578541410659289	1.9055473142413e-43	0.953492256388695	0.951788111802758	chr17_81552238_81552738	chr17	81552238	81552738	chr17	81683924	81683924	1	*	896	81552488	131436
'843'	'ARL16'	148938	7029	0.631105191183729	7.78083411879577e-54	0.92045016040132	0.951788111802758	chr17_81636936_81637436	chr17	81636936	81637436	chr17	81683924	81683924	1	*	896	81637186	46738
'844'	'ARL16'	148953	7029	0.587065623891724	5.30404454221205e-45	0.949886826357652	0.951788111802758	chr17_81711999_81712499	chr17	81711999	81712499	chr17	81683924	81683924	1	*	896	81712249	-28325
'845'	'ARL16'	148962	7029	0.457099947184134	1.68033115417875e-25	0.530539605015349	0.951788111802758	chr17_81803785_81804285	chr17	81803785	81804285	chr17	81683924	81683924	1	*	896	81804035	-120111
'846'	'ARL16'	148968	7029	0.464959710701159	1.85782758871516e-26	0.648856456657087	0.951788111802758	chr17_81832424_81832924	chr17	81832424	81832924	chr17	81683924	81683924	1	*	896	81832674	-148750
'847'	'ARL16'	148969	7029	0.510850209127239	1.45948326308463e-32	0.962528869357876	0.951788111802758	chr17_81833003_81833503	chr17	81833003	81833503	chr17	81683924	81683924	1	*	896	81833253	-149329
'848'	'ARL16'	148972	7029	0.456518576462977	1.97346405897409e-25	0.326487239887805	0.951788111802758	chr17_81837436_81837936	chr17	81837436	81837936	chr17	81683924	81683924	1	*	896	81837686	-153762
'849'	'ARL16'	148973	7029	0.543376703606522	1.72262201357179e-37	0.995306029592172	0.951788111802758	chr17_81860459_81860959	chr17	81860459	81860959	chr17	81683924	81683924	1	*	896	81860709	-176785
'850'	'ARL16'	148977	7029	0.491724649769976	6.60811684055113e-30	0.907963623169208	0.951788111802758	chr17_81869187_81869687	chr17	81869187	81869687	chr17	81683924	81683924	1	*	896	81869437	-185513
'851'	'ARL16'	148979	7029	0.457922878825416	1.33814731716859e-25	0.611465958635466	0.951788111802758	chr17_81870544_81871044	chr17	81870544	81871044	chr17	81683924	81683924	1	*	896	81870794	-186870
'852'	'ARL16'	148980	7029	0.462483323238659	3.73628342749922e-26	0.792445875353488	0.951788111802758	chr17_81871156_81871656	chr17	81871156	81871656	chr17	81683924	81683924	1	*	896	81871406	-187482
'853'	'ARL16'	148983	7029	0.556692848783468	1.15849525774803e-39	0.976599261635575	0.951788111802758	chr17_81891647_81892147	chr17	81891647	81892147	chr17	81683924	81683924	1	*	896	81891897	-207973
'854'	'ARL16'	148988	7029	0.57689301775837	3.75299853737685e-43	0.929717152286223	0.951788111802758	chr17_81917924_81918424	chr17	81917924	81918424	chr17	81683924	81683924	1	*	896	81918174	-234250
'855'	'ARL16'	148992	7029	0.759419961769611	5.33785526026819e-90	0.996008685285123	0.951788111802758	chr17_81927570_81928070	chr17	81927570	81928070	chr17	81683924	81683924	1	*	896	81927820	-243896
'856'	'ARL16'	148994	7029	0.493351694915848	3.98565267988496e-30	0.47434442799795	0.951788111802758	chr17_81928727_81929227	chr17	81928727	81929227	chr17	81683924	81683924	1	*	896	81928977	-245053
'857'	'ARL3'	98531	2119	0.586754502808708	6.06364252335715e-45	0.995035334366199	0.949285975833028	chr10_102501949_102502449	chr10	102501949	102502449	chr10	102714407	102714407	1	*	481	102502199	212208
'858'	'ARL4C'	28756	9542	0.509887688554479	2.00103150986368e-32	0.294147799593381	0.970645673135604	chr2_234533569_234534069	chr2	234533569	234534069	chr2	234497053	234497053	1	*	1038	234533819	-36766
'859'	'ARL6IP6'	24154	9168	0.472519724548457	2.11848117358506e-27	0.995403940631353	0.758086171121689	chr2_152717309_152717809	chr2	152717309	152717809	chr2	152717893	152717893	1	*	664	152717559	334
'860'	'ARL8A'	12960	1355	0.484244976745416	6.54011157801097e-29	0.974387624044647	0.774197485658489	chr1_201941775_201942275	chr1	201941775	201942275	chr1	202144743	202144743	1	*	1355	201942025	202718
'861'	'ARL8A'	12969	1355	0.480746150255122	1.87299936496216e-28	0.99318078409464	0.774197485658489	chr1_202010300_202010800	chr1	202010300	202010800	chr1	202144743	202144743	1	*	1355	202010550	134193
'862'	'ARL8A'	13010	1355	0.486311424610853	3.48975240490084e-29	0.988429218957881	0.774197485658489	chr1_202348415_202348915	chr1	202348415	202348915	chr1	202144743	202144743	1	*	1355	202348665	-203922
'863'	'ARMCX2'	172045	16134	0.553627324881992	3.74580531925082e-39	0.7773733347924	0.840961796655682	chrX_101617158_101617658	chrX	101617158	101617658	chrX	101659891	101659891	1	*	335	101617408	42483
'864'	'ARSA'	169786	10587	0.511178803707287	1.30948506579366e-32	0.959320842956453	0.309776638593922	chr22_50627926_50628426	chr22	50627926	50628426	chr22	50628173	50628173	1	*	384	50628176	-3
'865'	'ARSJ'	45439	11939	0.457432963629441	1.53140571415493e-25	0.739090118472357	0.60008543878921	chr4_113952414_113952914	chr4	113952414	113952914	chr4	113979727	113979727	1	*	418	113952664	27063
'866'	'ARSK'	52781	12452	0.460034865034967	7.43301851700468e-26	0.994747360721547	0.890760405223972	chr5_95646513_95647013	chr5	95646513	95647013	chr5	95555074	95555074	1	*	310	95646763	-91689
'867'	'ARVCF'	166385	10240	0.461798664937962	4.53127812132924e-26	0.979749693308068	0.322714512388624	chr22_19854656_19855156	chr22	19854656	19855156	chr22	20016808	20016808	1	*	37	19854906	161902
'868'	'ASB13'	93023	1658	0.477563439865498	4.82014872098589e-28	0.763441169864134	0.629805931893079	chr10_5416850_5417350	chr10	5416850	5417350	chr10	5666595	5666595	1	*	20	5417100	249495
'869'	'ASB13'	93029	1658	0.473089126293981	1.79565891139723e-27	0.941345528057272	0.629805931893079	chr10_5446304_5446804	chr10	5446304	5446804	chr10	5666595	5666595	1	*	20	5446554	220041
'870'	'ASB13'	93033	1658	0.57736842545315	3.08943064578393e-43	0.978453811907134	0.629805931893079	chr10_5466576_5467076	chr10	5466576	5467076	chr10	5666595	5666595	1	*	20	5466826	199769
'871'	'ASB13'	93034	1658	0.538705371473043	9.49758534763371e-37	0.915836822613994	0.629805931893079	chr10_5476525_5477025	chr10	5476525	5477025	chr10	5666595	5666595	1	*	20	5476775	189820
'872'	'ASB16-AS1'	144951	6652	0.622016279255829	6.76404476404195e-52	0.961716783679958	0.549188331502502	chr17_43937999_43938499	chr17	43937999	43938499	chr17	44186717	44186717	1	*	519	43938249	248468
'873'	'ASB16-AS1'	144954	6652	0.607627115871441	5.90590795382168e-49	0.968438088546136	0.549188331502502	chr17_43952705_43953205	chr17	43952705	43953205	chr17	44186717	44186717	1	*	519	43952955	233762
'874'	'ASB16-AS1'	144957	6652	0.513746818045801	5.59676849721166e-33	0.866385988354346	0.549188331502502	chr17_43983669_43984169	chr17	43983669	43984169	chr17	44186717	44186717	1	*	519	43983919	202798
'875'	'ASB16-AS1'	144967	6652	0.489913033201284	1.15567671058756e-29	0.907813876873989	0.549188331502502	chr17_44014726_44015226	chr17	44014726	44015226	chr17	44186717	44186717	1	*	519	44014976	171741
'876'	'ASB16-AS1'	144970	6652	0.587243466792388	4.92277779181032e-45	0.973846233592702	0.549188331502502	chr17_44066428_44066928	chr17	44066428	44066928	chr17	44186717	44186717	1	*	519	44066678	120039
'877'	'ASB16-AS1'	144972	6652	0.523518605916146	2.03296679586205e-34	0.998053298162152	0.549188331502502	chr17_44070562_44071062	chr17	44070562	44071062	chr17	44186717	44186717	1	*	519	44070812	115905
'878'	'ASB16-AS1'	144990	6652	0.579614552324893	1.21920887886896e-43	0.981120447856612	0.549188331502502	chr17_44123538_44124038	chr17	44123538	44124038	chr17	44186717	44186717	1	*	519	44123788	62929
'879'	'ASB16-AS1'	144993	6652	0.479077672090963	3.07925525080727e-28	0.976207617478848	0.549188331502502	chr17_44141630_44142130	chr17	44141630	44142130	chr17	44186717	44186717	1	*	519	44141880	44837
'880'	'ASB16-AS1'	145002	6652	0.511281910529827	1.26592862703303e-32	0.998646523870135	0.549188331502502	chr17_44199988_44200488	chr17	44199988	44200488	chr17	44186717	44186717	1	*	519	44200238	-13521
'881'	'ASB16-AS1'	145006	6652	0.498770015993272	7.25192739785831e-31	0.267896122146901	0.549188331502502	chr17_44212187_44212687	chr17	44212187	44212687	chr17	44186717	44186717	1	*	519	44212437	-25720
'882'	'ASB16-AS1'	145011	6652	0.490569054748119	9.43431258945703e-30	0.885115794202515	0.549188331502502	chr17_44219441_44219941	chr17	44219441	44219941	chr17	44186717	44186717	1	*	519	44219691	-32974
'883'	'ASB16-AS1'	145012	6652	0.51220116308324	9.35319022609544e-33	0.743519153127106	0.549188331502502	chr17_44220408_44220908	chr17	44220408	44220908	chr17	44186717	44186717	1	*	519	44220658	-33941
'884'	'ASB16-AS1'	145019	6652	0.454178875814514	3.75213526980088e-25	0.87129881873211	0.549188331502502	chr17_44307613_44308113	chr17	44307613	44308113	chr17	44186717	44186717	1	*	519	44307863	-121146
'885'	'ASB16-AS1'	145020	6652	0.47458057920716	1.15851911584049e-27	0.985417014634821	0.549188331502502	chr17_44308273_44308773	chr17	44308273	44308773	chr17	44186717	44186717	1	*	519	44308523	-121806
'886'	'ASB16-AS1'	145026	6652	0.463236298709858	3.02394501548952e-26	0.946506015769437	0.549188331502502	chr17_44316152_44316652	chr17	44316152	44316652	chr17	44186717	44186717	1	*	519	44316402	-129685
'887'	'ASB16-AS1'	145027	6652	0.58632838899745	7.24823382937051e-45	0.399816848762001	0.549188331502502	chr17_44323878_44324378	chr17	44323878	44324378	chr17	44186717	44186717	1	*	519	44324128	-137411
'888'	'ASB16-AS1'	145029	6652	0.532077535274727	1.02407949456814e-35	0.813220294078686	0.549188331502502	chr17_44325409_44325909	chr17	44325409	44325909	chr17	44186717	44186717	1	*	519	44325659	-138942
'889'	'ASB16-AS1'	145030	6652	0.633448236244572	2.40738463896395e-54	0.958923439326833	0.549188331502502	chr17_44326729_44327229	chr17	44326729	44327229	chr17	44186717	44186717	1	*	519	44326979	-140262
'890'	'ASB16-AS1'	145033	6652	0.496664746572928	1.40907992426463e-30	0.981045574709003	0.549188331502502	chr17_44344956_44345456	chr17	44344956	44345456	chr17	44186717	44186717	1	*	519	44345206	-158489
'891'	'ASB16-AS1'	145036	6652	0.527058452671472	5.97644558265245e-35	0.827567141055251	0.549188331502502	chr17_44353631_44354131	chr17	44353631	44354131	chr17	44186717	44186717	1	*	519	44353881	-167164
'892'	'ASB16-AS1'	145037	6652	0.45213571574774	6.55761153049904e-25	0.902221428694846	0.549188331502502	chr17_44354490_44354990	chr17	44354490	44354990	chr17	44186717	44186717	1	*	519	44354740	-168023
'893'	'ASB16-AS1'	145040	6652	0.497663709062933	1.02925854975328e-30	0.611811527009048	0.549188331502502	chr17_44363028_44363528	chr17	44363028	44363528	chr17	44186717	44186717	1	*	519	44363278	-176561
'894'	'ASB16-AS1'	145041	6652	0.600096981335477	1.78598332956633e-47	0.926059886999142	0.549188331502502	chr17_44363663_44364163	chr17	44363663	44364163	chr17	44186717	44186717	1	*	519	44363913	-177196
'895'	'ASB16-AS1'	145046	6652	0.567008747087258	2.04412507173271e-41	0.980164375356367	0.549188331502502	chr17_44385193_44385693	chr17	44385193	44385693	chr17	44186717	44186717	1	*	519	44385443	-198726
'896'	'ASF1A'	65339	13619	0.631032197005932	8.07050398539815e-54	0.993134708311495	0.996582448431588	chr6_118651407_118651907	chr6	118651407	118651907	chr6	118894220	118894220	1	*	680	118651657	242563
'897'	'ASF1A'	65341	13619	0.474710353655662	1.11571518331378e-27	0.732656787250831	0.996582448431588	chr6_118685766_118686266	chr6	118685766	118686266	chr6	118894220	118894220	1	*	680	118686016	208204
'898'	'ASF1A'	65346	13619	0.595067625745496	1.66184114342536e-46	0.881372136822038	0.996582448431588	chr6_118735255_118735755	chr6	118735255	118735755	chr6	118894220	118894220	1	*	680	118735505	158715
'899'	'ASF1A'	65358	13619	0.544489529798348	1.14268962403141e-37	0.887649962275453	0.996582448431588	chr6_119026761_119027261	chr6	119026761	119027261	chr6	118894220	118894220	1	*	680	119027011	-132791
'900'	'ASF1A'	65362	13619	0.586070082640689	8.09453374285115e-45	0.822809816445599	0.996582448431588	chr6_119035397_119035897	chr6	119035397	119035897	chr6	118894220	118894220	1	*	680	119035647	-141427
'901'	'ASF1A'	65363	13619	0.479348242719519	2.84072822342239e-28	0.741981373864664	0.996582448431588	chr6_119038085_119038585	chr6	119038085	119038585	chr6	118894220	118894220	1	*	680	119038335	-144115
'902'	'ASF1A'	65371	13619	0.468151921309201	7.49124921317705e-27	0.301577519625404	0.996582448431588	chr6_119132202_119132702	chr6	119132202	119132702	chr6	118894220	118894220	1	*	680	119132452	-238232
'903'	'ASF1B'	155243	7684	0.502030101762362	2.56956630281104e-31	0.999838734758995	0.73892347125595	chr19_13952043_13952543	chr19	13952043	13952543	chr19	14136956	14136956	1	*	368	13952293	184663
'904'	'ASF1B'	155285	7684	0.458769550653179	1.05848073381934e-25	0.99992512685239	0.73892347125595	chr19_14136739_14137239	chr19	14136739	14137239	chr19	14136956	14136956	1	*	368	14136989	-33
'905'	'ASGR1'	142011	6252	0.51409938809918	4.97239163735142e-33	0.998577410195419	0.717868912486269	chr17_7239305_7239805	chr17	7239305	7239805	chr17	7179564	7179564	1	*	119	7239555	-59991
'906'	'ASGR1'	142023	6252	0.551928190799844	7.12816895651183e-39	0.99035864237705	0.717868912486269	chr17_7281349_7281849	chr17	7281349	7281849	chr17	7179564	7179564	1	*	119	7281599	-102035
'907'	'ASNA1'	154998	7645	0.450333449160491	1.06852434672332e-24	0.753367851774206	0.729220065909923	chr19_12564007_12564507	chr19	12564007	12564507	chr19	12737139	12737139	1	*	329	12564257	172882
'908'	'ASNA1'	155013	7645	0.454440425431419	3.4923606465339e-25	0.99193097847685	0.729220065909923	chr19_12681091_12681591	chr19	12681091	12681591	chr19	12737139	12737139	1	*	329	12681341	55798
'909'	'ASNA1'	155014	7645	0.47272558336425	1.99538597104799e-27	0.977342233638777	0.729220065909923	chr19_12681651_12682151	chr19	12681651	12682151	chr19	12737139	12737139	1	*	329	12681901	55238
'910'	'ASNA1'	155016	7645	0.469728226221311	4.75485867507493e-27	0.909622351362403	0.729220065909923	chr19_12696386_12696886	chr19	12696386	12696886	chr19	12737139	12737139	1	*	329	12696636	40503
'911'	'ASNA1'	155020	7645	0.494019340288754	3.23703064702499e-30	0.90370737270125	0.729220065909923	chr19_12723751_12724251	chr19	12723751	12724251	chr19	12737139	12737139	1	*	329	12724001	13138
'912'	'ASNA1'	155023	7645	0.488782750919829	1.63655331074596e-29	0.990329845012584	0.729220065909923	chr19_12734514_12735014	chr19	12734514	12735014	chr19	12737139	12737139	1	*	329	12734764	2375
'913'	'ASNA1'	155041	7645	0.488608702229047	1.72592535737911e-29	0.9971029851348	0.729220065909923	chr19_12789797_12790297	chr19	12789797	12790297	chr19	12737139	12737139	1	*	329	12790047	-52908
'914'	'ASNA1'	155042	7645	0.549933521320608	1.51159933070327e-38	0.978661152931284	0.729220065909923	chr19_12791167_12791667	chr19	12791167	12791667	chr19	12737139	12737139	1	*	329	12791417	-54278
'915'	'ASNA1'	155045	7645	0.550279824587548	1.32802831704917e-38	0.932291636669412	0.729220065909923	chr19_12796447_12796947	chr19	12796447	12796947	chr19	12737139	12737139	1	*	329	12796697	-59558
'916'	'ASNA1'	155046	7645	0.485135607194186	4.9917411120871e-29	0.688383719122026	0.729220065909923	chr19_12801096_12801596	chr19	12801096	12801596	chr19	12737139	12737139	1	*	329	12801346	-64207
'917'	'ASNA1'	155049	7645	0.573689982517358	1.3919882171262e-42	0.977209765762237	0.729220065909923	chr19_12825467_12825967	chr19	12825467	12825967	chr19	12737139	12737139	1	*	329	12825717	-88578
'918'	'ASNA1'	155050	7645	0.457662858592938	1.4370176618836e-25	0.9505088494301	0.729220065909923	chr19_12828358_12828858	chr19	12828358	12828858	chr19	12737139	12737139	1	*	329	12828608	-91469
'919'	'ASNA1'	155051	7645	0.467317784681622	9.50872520851361e-27	0.839806020952962	0.729220065909923	chr19_12830455_12830955	chr19	12830455	12830955	chr19	12737139	12737139	1	*	329	12830705	-93566
'920'	'ASNA1'	155057	7645	0.591156796940739	9.12566208591691e-46	0.965189745834461	0.729220065909923	chr19_12838196_12838696	chr19	12838196	12838696	chr19	12737139	12737139	1	*	329	12838446	-101307
'921'	'ASNA1'	155059	7645	0.455630474269232	2.51939303201583e-25	0.998709878071959	0.729220065909923	chr19_12840494_12840994	chr19	12840494	12840994	chr19	12737139	12737139	1	*	329	12840744	-103605
'922'	'ASNA1'	155060	7645	0.517157523134314	1.77999319386056e-33	0.981696395145916	0.729220065909923	chr19_12841055_12841555	chr19	12841055	12841555	chr19	12737139	12737139	1	*	329	12841305	-104166
'923'	'ASNA1'	155067	7645	0.521098402451449	4.66239308912165e-34	0.966572019328791	0.729220065909923	chr19_12881274_12881774	chr19	12881274	12881774	chr19	12737139	12737139	1	*	329	12881524	-144385
'924'	'ASNA1'	155074	7645	0.545715615349547	7.27697887686987e-38	0.988452256849453	0.729220065909923	chr19_12919121_12919621	chr19	12919121	12919621	chr19	12737139	12737139	1	*	329	12919371	-182232
'925'	'ASPM'	12585	1320	0.547858148648828	3.29290890839169e-38	0.983147782314963	0.964909068717198	chr1_196991844_196992344	chr1	196991844	196992344	chr1	197146694	197146694	1	*	1320	196992094	154600
'926'	'ASPM'	12592	1320	0.542848582106016	2.09139182848037e-37	0.993710655600799	0.964909068717198	chr1_197201092_197201592	chr1	197201092	197201592	chr1	197146694	197146694	1	*	1320	197201342	-54648
'927'	'ASPSCR1'	148973	7046	0.48244042612906	1.12528189851385e-28	0.995306029592172	0.919992676675211	chr17_81860459_81860959	chr17	81860459	81860959	chr17	81976807	81976807	1	*	913	81860709	116098
'928'	'ASPSCR1'	148977	7046	0.473715018967622	1.4950298723933e-27	0.907963623169208	0.919992676675211	chr17_81869187_81869687	chr17	81869187	81869687	chr17	81976807	81976807	1	*	913	81869437	107370
'929'	'ASPSCR1'	148983	7046	0.497406006049401	1.11604396058224e-30	0.976599261635575	0.919992676675211	chr17_81891647_81892147	chr17	81891647	81892147	chr17	81976807	81976807	1	*	913	81891897	84910
'930'	'ASPSCR1'	148988	7046	0.51194894960013	1.01624172846183e-32	0.929717152286223	0.919992676675211	chr17_81917924_81918424	chr17	81917924	81918424	chr17	81976807	81976807	1	*	913	81918174	58633
'931'	'ASPSCR1'	148992	7046	0.559791492299716	3.50139146895732e-40	0.996008685285123	0.919992676675211	chr17_81927570_81928070	chr17	81927570	81928070	chr17	81976807	81976807	1	*	913	81927820	48987
'932'	'ASPSCR1'	148996	7046	0.514786492449198	3.94884999163185e-33	0.507242537162999	0.919992676675211	chr17_81936562_81937062	chr17	81936562	81937062	chr17	81976807	81976807	1	*	913	81936812	39995
'933'	'ASPSCR1'	149004	7046	0.475824597898277	8.03970617626616e-28	0.844240815080604	0.919992676675211	chr17_81966759_81967259	chr17	81966759	81967259	chr17	81976807	81976807	1	*	913	81967009	9798
'934'	'ASPSCR1'	149006	7046	0.4963386069838	1.56132348847537e-30	0.694822809816446	0.919992676675211	chr17_81976466_81976966	chr17	81976466	81976966	chr17	81976807	81976807	1	*	913	81976716	91
'935'	'ASPSCR1'	149007	7046	0.464426685709167	2.1611110615993e-26	0.983539426471689	0.919992676675211	chr17_81977298_81977798	chr17	81977298	81977798	chr17	81976807	81976807	1	*	913	81977548	-741
'936'	'ASPSCR1'	149018	7046	0.450020376365401	1.16304555830318e-24	0.876672406941317	0.919992676675211	chr17_82019854_82020354	chr17	82019854	82020354	chr17	81976807	81976807	1	*	913	82020104	-43297
'937'	'ASS1'	91390	15672	0.499574942206036	5.60970466546014e-31	0.481509212276892	0.963383376052728	chr9_130210274_130210774	chr9	130210274	130210774	chr9	130444929	130444929	1	*	525	130210524	234405
'938'	'ASS1'	91392	15672	0.452222219859763	6.40574591616079e-25	0.621464403577785	0.963383376052728	chr9_130219743_130220243	chr9	130219743	130220243	chr9	130444929	130444929	1	*	525	130219993	224936
'939'	'ASS1'	91395	15672	0.489703010744489	1.2325777410311e-29	0.878826449803314	0.963383376052728	chr9_130240530_130241030	chr9	130240530	130241030	chr9	130444929	130444929	1	*	525	130240780	204149
'940'	'ASS1'	91417	15672	0.49737133098075	1.1280240975662e-30	0.744659528759928	0.963383376052728	chr9_130445437_130445937	chr9	130445437	130445937	chr9	130444929	130444929	1	*	525	130445687	-758
'941'	'ATAD3A'	128	32	0.461439254608852	5.01353940289579e-26	0.702287086685827	0.488587818869767	chr1_1264939_1265439	chr1	1264939	1265439	chr1	1512151	1512151	1	*	32	1265189	246962
'942'	'ATAT1'	60681	13148	0.4783020541735	3.87484334014417e-28	0.969296250007199	0.600207494202368	chr6_30721184_30721684	chr6	30721184	30721684	chr6	30626842	30626842	1	*	209	30721434	-94592
'943'	'ATF4'	168432	10464	0.563276685839543	8.91847042396791e-41	0.763003449924263	0.939460515073844	chr22_39311653_39312153	chr22	39311653	39312153	chr22	39519695	39519695	1	*	261	39311903	207792
'944'	'ATF5'	158677	8282	0.466058485060469	1.35839814248936e-26	0.940113000858161	0.731783229586232	chr19_49889851_49890351	chr19	49889851	49890351	chr19	49928702	49928702	1	*	966	49890101	38601
'945'	'ATF5'	158686	8282	0.467247090498329	9.70384786464475e-27	0.886503827169737	0.731783229586232	chr19_49937623_49938123	chr19	49937623	49938123	chr19	49928702	49928702	1	*	966	49937873	-9171
'946'	'ATG2A'	105068	2714	0.471476193883564	2.86754775109242e-27	0.769367667471073	0.38935676797266	chr11_64711747_64712247	chr11	64711747	64712247	chr11	64917248	64917248	1	*	443	64711997	205251
'947'	'ATG2A'	105096	2714	0.507056202794522	5.06492700188322e-32	0.999210952213653	0.38935676797266	chr11_64778613_64779113	chr11	64778613	64779113	chr11	64917248	64917248	1	*	443	64778863	138385
'948'	'ATG2A'	105106	2714	0.46101055138273	5.65644185136352e-26	0.545122590380528	0.38935676797266	chr11_64839897_64840397	chr11	64839897	64840397	chr11	64917248	64917248	1	*	443	64840147	77101
'949'	'ATG2A'	105108	2714	0.557016441510261	1.02376976851932e-39	0.988855419951966	0.38935676797266	chr11_64844569_64845069	chr11	64844569	64845069	chr11	64917248	64917248	1	*	443	64844819	72429
'950'	'ATG2A'	105124	2714	0.604951348742827	1.99784871879744e-48	0.99928006588837	0.38935676797266	chr11_64917098_64917598	chr11	64917098	64917598	chr11	64917248	64917248	1	*	443	64917348	-100
'951'	'ATG2A'	105131	2714	0.469847015329132	4.59408037769547e-27	0.846458212144425	0.38935676797266	chr11_64935638_64936138	chr11	64935638	64936138	chr11	64917248	64917248	1	*	443	64935888	-18640
'952'	'ATG2A'	105138	2714	0.456081509039098	2.22539247762081e-25	0.945809119549379	0.38935676797266	chr11_65027128_65027628	chr11	65027128	65027628	chr11	64917248	64917248	1	*	443	65027378	-110130
'953'	'ATG2A'	105153	2714	0.460625242279299	6.29882207023809e-26	0.875192222407805	0.38935676797266	chr11_65112460_65112960	chr11	65112460	65112960	chr11	64917248	64917248	1	*	443	65112710	-195462
'954'	'ATG2A'	105156	2714	0.532965818420164	7.46617210515289e-36	0.995784065842294	0.38935676797266	chr11_65117553_65118053	chr11	65117553	65118053	chr11	64917248	64917248	1	*	443	65117803	-200555
'955'	'ATG2A'	105158	2714	0.475780661087015	8.1464389326134e-28	0.984167209017031	0.38935676797266	chr11_65121987_65122487	chr11	65121987	65122487	chr11	64917248	64917248	1	*	443	65122237	-204989
'956'	'ATG2A'	105159	2714	0.463579680115532	2.7445146245984e-26	0.716662731026856	0.38935676797266	chr11_65133287_65133787	chr11	65133287	65133787	chr11	64917248	64917248	1	*	443	65133537	-216289
'957'	'ATG2A'	105160	2714	0.50406156837967	1.33456575041156e-31	0.967758470744757	0.38935676797266	chr11_65134274_65134774	chr11	65134274	65134774	chr11	64917248	64917248	1	*	443	65134524	-217276
'958'	'ATG2A'	105161	2714	0.599899932651232	1.95082042609829e-47	0.987772639048074	0.38935676797266	chr11_65134869_65135369	chr11	65134869	65135369	chr11	64917248	64917248	1	*	443	65135119	-217871
'959'	'ATP10D'	42710	11708	0.454983120690833	3.00875228322238e-25	0.97393838515899	0.403698279018674	chr4_47485010_47485510	chr4	47485010	47485510	chr4	47485288	47485288	1	*	187	47485260	28
'960'	'ATP1A3'	157409	8065	0.55529450175964	1.9814920718583e-39	0.994557298116076	0.557610155010375	chr19_41859488_41859988	chr19	41859488	41859988	chr19	41997497	41997497	1	*	749	41859738	137759
'961'	'ATP1A3'	157410	8065	0.503231875528002	1.74522118875468e-31	0.438146140865188	0.557610155010375	chr19_41860396_41860896	chr19	41860396	41860896	chr19	41997497	41997497	1	*	749	41860646	136851
'962'	'ATP1A3'	157414	8065	0.536678638754474	1.97444934007796e-36	0.785851278890956	0.557610155010375	chr19_41882844_41883344	chr19	41882844	41883344	chr19	41997497	41997497	1	*	749	41883094	114403
'963'	'ATP1A3'	157425	8065	0.573643515819736	1.41806129886308e-42	0.763878889804005	0.557610155010375	chr19_41927734_41928234	chr19	41927734	41928234	chr19	41997497	41997497	1	*	749	41927984	69513
'964'	'ATP1A3'	157430	8065	0.493661789004557	3.61700332516672e-30	0.839235833136551	0.557610155010375	chr19_41934802_41935302	chr19	41934802	41935302	chr19	41997497	41997497	1	*	749	41935052	62445
'965'	'ATP1A3'	157433	8065	0.51021589575305	1.79824550682219e-32	0.482891485771222	0.557610155010375	chr19_41940698_41941198	chr19	41940698	41941198	chr19	41997497	41997497	1	*	749	41940948	56549
'966'	'ATP1A3'	157434	8065	0.544909623293118	9.79011577164416e-38	0.872519826985434	0.557610155010375	chr19_41951542_41952042	chr19	41951542	41952042	chr19	41997497	41997497	1	*	749	41951792	45705
'967'	'ATP1A3'	157435	8065	0.475615909812548	8.55154952738338e-28	0.897844229296135	0.557610155010375	chr19_41957715_41958215	chr19	41957715	41958215	chr19	41997497	41997497	1	*	749	41957965	39532
'968'	'ATP1A3'	157436	8065	0.478957743813089	3.18986321028796e-28	0.964348862792077	0.557610155010375	chr19_41958434_41958934	chr19	41958434	41958934	chr19	41997497	41997497	1	*	749	41958684	38813
'969'	'ATP1A3'	157437	8065	0.482654441781027	1.05548191804287e-28	0.986315492406135	0.557610155010375	chr19_41959113_41959613	chr19	41959113	41959613	chr19	41997497	41997497	1	*	749	41959363	38134
'970'	'ATP1A3'	157439	8065	0.517242058373823	1.73007470200349e-33	0.679957610279507	0.557610155010375	chr19_41993531_41994031	chr19	41993531	41994031	chr19	41997497	41997497	1	*	749	41993781	3716
'971'	'ATP1A3'	157440	8065	0.584169351592135	1.8169105712314e-44	0.975412810219609	0.557610155010375	chr19_41994047_41994547	chr19	41994047	41994547	chr19	41997497	41997497	1	*	749	41994297	3200
'972'	'ATP1A3'	157444	8065	0.608660663782735	3.66440096728777e-49	0.932211004048909	0.557610155010375	chr19_41998465_41998965	chr19	41998465	41998965	chr19	41997497	41997497	1	*	749	41998715	-1218
'973'	'ATP1A3'	157463	8065	0.4910757240686	8.07240674174273e-30	0.986534352376071	0.557610155010375	chr19_42133031_42133531	chr19	42133031	42133531	chr19	41997497	41997497	1	*	749	42133281	-135784
'974'	'ATP1A3'	157481	8065	0.489195456534904	1.44110863312242e-29	0.960392104914558	0.557610155010375	chr19_42184268_42184768	chr19	42184268	42184768	chr19	41997497	41997497	1	*	749	42184518	-187021
'975'	'ATP1A3'	157487	8065	0.598171981006279	4.22929943871737e-47	0.9632545629424	0.557610155010375	chr19_42216992_42217492	chr19	42216992	42217492	chr19	41997497	41997497	1	*	749	42217242	-219745
'976'	'ATP1A3'	157488	8065	0.609106152958637	2.98959321808718e-49	0.995542167980786	0.557610155010375	chr19_42217528_42218028	chr19	42217528	42218028	chr19	41997497	41997497	1	*	749	42217778	-220281
'977'	'ATP1A3'	157491	8065	0.51885262192838	1.00229852862899e-33	0.996020204230909	0.557610155010375	chr19_42220028_42220528	chr19	42220028	42220528	chr19	41997497	41997497	1	*	749	42220278	-222781
'978'	'ATP1A3'	157493	8065	0.459276343807418	9.19575821726082e-26	0.560655888773059	0.557610155010375	chr19_42243433_42243933	chr19	42243433	42243933	chr19	41997497	41997497	1	*	749	42243683	-246186
'979'	'ATP1A3'	157494	8065	0.541416376484841	3.53693280109102e-37	0.994154135013564	0.557610155010375	chr19_42244582_42245082	chr19	42244582	42245082	chr19	41997497	41997497	1	*	749	42244832	-247335
'980'	'ATP1B2'	142058	6286	0.49071070730511	9.03201981313468e-30	0.995910774245941	0.912791407298914	chr17_7403924_7404424	chr17	7403924	7404424	chr17	7646627	7646627	1	*	153	7404174	242453
'981'	'ATP1B2'	142059	6286	0.515970694360591	2.65676785244873e-33	0.955358325606041	0.912791407298914	chr17_7404602_7405102	chr17	7404602	7405102	chr17	7646627	7646627	1	*	153	7404852	241775
'982'	'ATP1B2'	142060	6286	0.525258788503293	1.11586139523249e-34	0.771181901432381	0.912791407298914	chr17_7405460_7405960	chr17	7405460	7405960	chr17	7646627	7646627	1	*	153	7405710	240917
'983'	'ATP1B2'	142067	6286	0.478058238970955	4.16405513828439e-28	0.986246378731419	0.912791407298914	chr17_7435086_7435586	chr17	7435086	7435586	chr17	7646627	7646627	1	*	153	7435336	211291
'984'	'ATP1B2'	142069	6286	0.55698276045123	1.03659785280598e-39	0.969290490534306	0.912791407298914	chr17_7436866_7437366	chr17	7436866	7437366	chr17	7646627	7646627	1	*	153	7437116	209511
'985'	'ATP1B2'	142076	6286	0.549404918787002	1.84468529682396e-38	0.967568408139287	0.912791407298914	chr17_7445212_7445712	chr17	7445212	7445712	chr17	7646627	7646627	1	*	153	7445462	201165
'986'	'ATP1B2'	142085	6286	0.498263860900627	8.50865778341067e-31	0.994776158086012	0.912791407298914	chr17_7484043_7484543	chr17	7484043	7484543	chr17	7646627	7646627	1	*	153	7484293	162334
'987'	'ATP1B2'	142097	6286	0.492107855601278	5.86711512757396e-30	0.9274191226019	0.912791407298914	chr17_7560882_7561382	chr17	7560882	7561382	chr17	7646627	7646627	1	*	153	7561132	85495
'988'	'ATP1B2'	142098	6286	0.54366109594273	1.55162318116805e-37	0.981886457751387	0.912791407298914	chr17_7561529_7562029	chr17	7561529	7562029	chr17	7646627	7646627	1	*	153	7561779	84848
'989'	'ATP1B2'	142113	6286	0.570151915093295	5.84073504505034e-42	0.932919419214754	0.912791407298914	chr17_7614353_7614853	chr17	7614353	7614853	chr17	7646627	7646627	1	*	153	7614603	32024
'990'	'ATP1B2'	142114	6286	0.6177693095653	5.17419119069358e-51	0.999078484337113	0.912791407298914	chr17_7614901_7615401	chr17	7614901	7615401	chr17	7646627	7646627	1	*	153	7615151	31476
'991'	'ATP1B2'	142116	6286	0.51091971469429	1.42620637452941e-32	0.982427848203332	0.912791407298914	chr17_7627615_7628115	chr17	7627615	7628115	chr17	7646627	7646627	1	*	153	7627865	18762
'992'	'ATP1B2'	142123	6286	0.566090512528305	2.93888158000743e-41	0.992875532031309	0.912791407298914	chr17_7656862_7657362	chr17	7656862	7657362	chr17	7646627	7646627	1	*	153	7657112	-10485
'993'	'ATP1B2'	142128	6286	0.467982180862463	7.864162802665e-27	0.98437455004118	0.912791407298914	chr17_7685870_7686370	chr17	7685870	7686370	chr17	7646627	7646627	1	*	153	7686120	-39493
'994'	'ATP1B2'	142129	6286	0.488984279504239	1.5367624200323e-29	0.976328566409602	0.912791407298914	chr17_7686424_7686924	chr17	7686424	7686924	chr17	7646627	7646627	1	*	153	7686674	-40047
'995'	'ATP1B2'	142130	6286	0.477196980821982	5.37147928806839e-28	0.960052296013869	0.912791407298914	chr17_7687340_7687840	chr17	7687340	7687840	chr17	7646627	7646627	1	*	153	7687590	-40963
'996'	'ATP1B2'	142131	6286	0.558426677578862	5.94365525493912e-40	0.99770772978857	0.912791407298914	chr17_7688052_7688552	chr17	7688052	7688552	chr17	7646627	7646627	1	*	153	7688302	-41675
'997'	'ATP1B2'	142141	6286	0.489054508841962	1.50388076018744e-29	0.995380902739781	0.912791407298914	chr17_7717075_7717575	chr17	7717075	7717575	chr17	7646627	7646627	1	*	153	7717325	-70698
'998'	'ATP1B2'	142149	6286	0.46043521740757	6.64302221721015e-26	0.96554683315383	0.912791407298914	chr17_7833652_7834152	chr17	7833652	7834152	chr17	7646627	7646627	1	*	153	7833902	-187275
'999'	'ATP1B2'	142151	6286	0.471803988525879	2.60817659679567e-27	0.990704210750632	0.912791407298914	chr17_7835341_7835841	chr17	7835341	7835841	chr17	7646627	7646627	1	*	153	7835591	-188964
'1000'	'ATP1B2'	142153	6286	0.52851115920274	3.58788722676419e-35	0.995594003236824	0.912791407298914	chr17_7836692_7837192	chr17	7836692	7837192	chr17	7646627	7646627	1	*	153	7836942	-190315
'1001'	'ATP1B2'	142156	6286	0.465006717888513	1.83316228239926e-26	0.261652853530845	0.912791407298914	chr17_7839052_7839552	chr17	7839052	7839552	chr17	7646627	7646627	1	*	153	7839302	-192675
'1002'	'ATP1B2'	142159	6286	0.571225094781531	3.80060774279408e-42	0.98490442154734	0.912791407298914	chr17_7841978_7842478	chr17	7841978	7842478	chr17	7646627	7646627	1	*	153	7842228	-195601
'1003'	'ATP1B2'	142163	6286	0.453911399079639	4.03869336015082e-25	0.973587057312515	0.912791407298914	chr17_7851627_7852127	chr17	7851627	7852127	chr17	7646627	7646627	1	*	153	7851877	-205250
'1004'	'ATP1B2'	142165	6286	0.520172655961651	6.39074556365742e-34	0.788126270683707	0.912791407298914	chr17_7853320_7853820	chr17	7853320	7853820	chr17	7646627	7646627	1	*	153	7853570	-206943
'1005'	'ATP1B2'	142170	6286	0.501690963776127	2.86612950684392e-31	0.982030444573713	0.912791407298914	chr17_7857366_7857866	chr17	7857366	7857866	chr17	7646627	7646627	1	*	153	7857616	-210989
'1006'	'ATP2B1'	115419	3743	0.453273337823613	4.80713564387964e-25	0.739332016333865	0.841022824362261	chr12_89707506_89708006	chr12	89707506	89708006	chr12	89708831	89708831	1	*	552	89707756	1075
'1007'	'ATP2B1'	115422	3743	0.465547868269825	1.57139669951308e-26	0.998514055993595	0.841022824362261	chr12_89709374_89709874	chr12	89709374	89709874	chr12	89708831	89708831	1	*	552	89709624	-793
'1008'	'ATP5F1E'	163674	9976	0.510359876789024	1.71449779952749e-32	0.960818305908643	0.747040156230929	chr20_58890836_58891336	chr20	58890836	58891336	chr20	59032382	59032382	1	*	381	58891086	141296
'1009'	'ATP5IF1'	3509	324	0.456835547511472	1.80790472462062e-25	0.640534018326643	0.954534358598804	chr1_28091126_28091626	chr1	28091126	28091626	chr1	28236109	28236109	1	*	324	28091376	144733
'1010'	'ATP5MPL'	128922	4859	0.452521054272869	5.9037029997041e-25	0.987985739545117	0.816672769437325	chr14_103715393_103715893	chr14	103715393	103715893	chr14	103928269	103928269	1	*	512	103715643	212626
'1011'	'ATP6AP1'	173568	16365	0.473122910725749	1.77818805671462e-27	0.934192262724115	0.931893079458074	chrX_154369370_154369870	chrX	154369370	154369870	chrX	154428632	154428632	1	*	566	154369620	59012
'1012'	'ATP6AP1'	173569	16365	0.460740521636664	6.09767834858572e-26	0.494779037822458	0.931893079458074	chrX_154370418_154370918	chrX	154370418	154370918	chrX	154428632	154428632	1	*	566	154370668	57964
'1013'	'ATP6AP1'	173570	16365	0.627205043017347	5.39040672458121e-53	0.980665449498062	0.931893079458074	chrX_154371123_154371623	chrX	154371123	154371623	chrX	154428632	154428632	1	*	566	154371373	57259
'1014'	'ATP6AP1'	173575	16365	0.465648969764369	1.52696464982363e-26	0.990790602844028	0.931893079458074	chrX_154378582_154379082	chrX	154378582	154379082	chrX	154428632	154428632	1	*	566	154378832	49800
'1015'	'ATP6AP1'	173580	16365	0.584468300792794	1.59950225784284e-44	0.936640038703658	0.931893079458074	chrX_154397969_154398469	chrX	154397969	154398469	chrX	154428632	154428632	1	*	566	154398219	30413
'1016'	'ATP6AP1'	173590	16365	0.617795290970508	5.11181573203472e-51	0.856738871258502	0.931893079458074	chrX_154458021_154458521	chrX	154458021	154458521	chrX	154428632	154428632	1	*	566	154458271	-29639
'1017'	'ATP6AP1'	173592	16365	0.466246974041582	1.28765108497888e-26	0.922465975913884	0.931893079458074	chrX_154478676_154479176	chrX	154478676	154479176	chrX	154428632	154428632	1	*	566	154478926	-50294
'1018'	'ATP6AP1'	173595	16365	0.468981406284557	5.89998070328951e-27	0.958117113121807	0.931893079458074	chrX_154490493_154490993	chrX	154490493	154490993	chrX	154428632	154428632	1	*	566	154490743	-62111
'1019'	'ATP6V0D1'	139016	5928	0.458297345456264	1.20675208565644e-25	0.975597113352186	0.90040278286342	chr16_67481033_67481533	chr16	67481033	67481533	chr16	67481237	67481237	1	*	522	67481283	-46
'1020'	'ATP6V1C1'	82631	14967	0.54189284323962	2.96660073113232e-37	0.97486566029477	0.895459538630538	chr8_103020665_103021165	chr8	103020665	103021165	chr8	103021063	103021063	1	*	390	103020915	148
'1021'	'ATPAF1'	5481	557	0.450128417103672	1.1295440291814e-24	0.975948441198662	0.707005980715245	chr1_46668267_46668767	chr1	46668267	46668767	chr1	46673867	46673867	1	*	557	46668517	5350
'1022'	'ATPAF1'	5483	557	0.461891653673119	4.41416942713263e-26	0.986407643972424	0.707005980715245	chr1_46718919_46719419	chr1	46718919	46719419	chr1	46673867	46673867	1	*	557	46719169	-45302
'1023'	'ATRIP'	32082	10840	0.472346262962226	2.22819123212128e-27	0.937740098026229	0.771573294275601	chr3_48429364_48429864	chr3	48429364	48429864	chr3	48446710	48446710	1	*	250	48429614	17096
'1024'	'ATRIP'	32090	10840	0.48191052164054	1.31950207052624e-28	0.984679802104511	0.771573294275601	chr3_48446458_48446958	chr3	48446458	48446958	chr3	48446710	48446710	1	*	250	48446708	2
'1025'	'ATRIP'	32119	10840	0.469483203013409	5.10575664431553e-27	0.682779751997097	0.771573294275601	chr3_48656801_48657301	chr3	48656801	48657301	chr3	48446710	48446710	1	*	250	48657051	-210341
'1026'	'ATRIP'	32120	10840	0.498528658319828	7.82711068012895e-31	0.900787319944479	0.771573294275601	chr3_48661609_48662109	chr3	48661609	48662109	chr3	48446710	48446710	1	*	250	48661859	-215149
'1027'	'ATRN'	159936	9641	0.455148378208714	2.87523840693525e-25	0.938005033779309	0.901684364701575	chr20_3407847_3408347	chr20	3407847	3408347	chr20	3471040	3471040	1	*	46	3408097	62943
'1028'	'ATXN2L'	137255	5711	0.535154325751288	3.4182926823663e-36	0.992109522136534	0.70523617722446	chr16_28924671_28925171	chr16	28924671	28925171	chr16	28823035	28823035	1	*	305	28924921	-101886
'1029'	'ATXN2L'	137256	5711	0.453481318292834	4.54184040378285e-25	0.977630207283429	0.70523617722446	chr16_28925322_28925822	chr16	28925322	28925822	chr16	28823035	28823035	1	*	305	28925572	-102537
'1030'	'ATXN2L'	137263	5711	0.578556604817264	1.89356908302563e-43	0.979208302856123	0.70523617722446	chr16_28974467_28974967	chr16	28974467	28974967	chr16	28823035	28823035	1	*	305	28974717	-151682
'1031'	'ATXN7L1'	74154	14329	0.480181979913563	2.21516308333702e-28	0.956970978016092	0.946051507384353	chr7_105639125_105639625	chr7	105639125	105639625	chr7	105876604	105876604	1	*	510	105639375	237229
'1032'	'ATXN7L1'	74173	14329	0.509522842365218	2.25324138144586e-32	0.971479090233662	0.946051507384353	chr7_105775983_105776483	chr7	105775983	105776483	chr7	105876604	105876604	1	*	510	105776233	100371
'1033'	'ATXN7L1'	74182	14329	0.59417901248082	2.45864668346194e-46	0.99259331785955	0.946051507384353	chr7_105849491_105849991	chr7	105849491	105849991	chr7	105876604	105876604	1	*	510	105849741	26863
'1034'	'ATXN7L3B'	114755	3703	0.46270386284007	3.51296810508684e-26	0.976875716334441	0.725985597461247	chr12_74537557_74538057	chr12	74537557	74538057	chr12	74537827	74537827	1	*	512	74537807	20
'1035'	'AURKB'	142207	6307	0.545704528874174	7.30498520217911e-38	0.960829824854429	0.870499206639815	chr17_8079157_8079657	chr17	8079157	8079657	chr17	8210600	8210600	1	*	174	8079407	131193
'1036'	'AURKB'	142211	6307	0.553714017810327	3.62335918893373e-39	0.911787913170187	0.870499206639815	chr17_8110176_8110676	chr17	8110176	8110676	chr17	8210600	8210600	1	*	174	8110426	100174
'1037'	'AURKB'	142215	6307	0.562309634442897	1.30354464058946e-40	0.966295564629925	0.870499206639815	chr17_8120163_8120663	chr17	8120163	8120663	chr17	8210600	8210600	1	*	174	8120413	90187
'1038'	'AURKB'	142216	6307	0.534737720944001	3.96913761895879e-36	0.812523397858628	0.870499206639815	chr17_8120936_8121436	chr17	8120936	8121436	chr17	8210600	8210600	1	*	174	8121186	89414
'1039'	'AURKB'	142217	6307	0.522636834285064	2.75683241482021e-34	0.961054444297258	0.870499206639815	chr17_8121537_8122037	chr17	8121537	8122037	chr17	8210600	8210600	1	*	174	8121787	88813
'1040'	'AURKB'	142226	6307	0.498059743582922	9.08187203212721e-31	0.990162820298686	0.870499206639815	chr17_8138733_8139233	chr17	8138733	8139233	chr17	8210600	8210600	1	*	174	8138983	71617
'1041'	'AURKB'	142230	6307	0.459069927601286	9.73971044727647e-26	0.970327195655054	0.870499206639815	chr17_8152262_8152762	chr17	8152262	8152762	chr17	8210600	8210600	1	*	174	8152512	58088
'1042'	'AURKB'	142233	6307	0.53817266447995	1.1513380791516e-36	0.956297119687606	0.870499206639815	chr17_8154085_8154585	chr17	8154085	8154585	chr17	8210600	8210600	1	*	174	8154335	56265
'1043'	'AURKB'	142234	6307	0.745735490208312	4.4114424001897e-85	0.999579558478808	0.870499206639815	chr17_8156274_8156774	chr17	8156274	8156774	chr17	8210600	8210600	1	*	174	8156524	54076
'1044'	'AURKB'	142236	6307	0.528798309989932	3.2415410002768e-35	0.863851820281408	0.870499206639815	chr17_8158684_8159184	chr17	8158684	8159184	chr17	8210600	8210600	1	*	174	8158934	51666
'1045'	'AURKB'	142238	6307	0.535345063907329	3.19470485318098e-36	0.904732558876212	0.870499206639815	chr17_8162755_8163255	chr17	8162755	8163255	chr17	8210600	8210600	1	*	174	8163005	47595
'1046'	'AURKB'	142243	6307	0.51571289146879	2.89672601119468e-33	0.950410938390919	0.870499206639815	chr17_8173571_8174071	chr17	8173571	8174071	chr17	8210600	8210600	1	*	174	8173821	36779
'1047'	'AURKB'	142247	6307	0.599559902640842	2.26940720892251e-47	0.978188876154054	0.870499206639815	chr17_8186059_8186559	chr17	8186059	8186559	chr17	8210600	8210600	1	*	174	8186309	24291
'1048'	'AURKB'	142251	6307	0.555086722140357	2.14275690959484e-39	0.981241396787366	0.870499206639815	chr17_8190044_8190544	chr17	8190044	8190544	chr17	8210600	8210600	1	*	174	8190294	20306
'1049'	'AURKB'	142252	6307	0.593303881265058	3.60276453417369e-46	0.953866622126743	0.870499206639815	chr17_8192075_8192575	chr17	8192075	8192575	chr17	8210600	8210600	1	*	174	8192325	18275
'1050'	'AURKB'	142254	6307	0.609005465674243	3.12923337752427e-49	0.960616724357387	0.870499206639815	chr17_8210408_8210908	chr17	8210408	8210908	chr17	8210600	8210600	1	*	174	8210658	-58
'1051'	'AURKB'	142256	6307	0.460844759225754	5.92304018250781e-26	0.663900199853709	0.870499206639815	chr17_8219960_8220460	chr17	8219960	8220460	chr17	8210600	8210600	1	*	174	8220210	-9610
'1052'	'AURKB'	142257	6307	0.465283199027101	1.69353849927502e-26	0.925708559152666	0.870499206639815	chr17_8220723_8221223	chr17	8220723	8221223	chr17	8210600	8210600	1	*	174	8220973	-10373
'1053'	'AURKB'	142258	6307	0.56758189557023	1.63447139748292e-41	0.976812362132618	0.870499206639815	chr17_8221273_8221773	chr17	8221273	8221773	chr17	8210600	8210600	1	*	174	8221523	-10923
'1054'	'AURKB'	142259	6307	0.57327418191209	1.65101880643049e-42	0.966606576166149	0.870499206639815	chr17_8222089_8222589	chr17	8222089	8222589	chr17	8210600	8210600	1	*	174	8222339	-11739
'1055'	'AURKB'	142260	6307	0.481712510671713	1.40090002293062e-28	0.966940625593946	0.870499206639815	chr17_8222822_8223322	chr17	8222822	8223322	chr17	8210600	8210600	1	*	174	8223072	-12472
'1056'	'AURKB'	142263	6307	0.497041586719597	1.25182450112274e-30	0.97971513647071	0.870499206639815	chr17_8226747_8227247	chr17	8226747	8227247	chr17	8210600	8210600	1	*	174	8226997	-16397
'1057'	'AURKB'	142265	6307	0.502446237051613	2.24790087806413e-31	0.986925996532797	0.870499206639815	chr17_8247817_8248317	chr17	8247817	8248317	chr17	8210600	8210600	1	*	174	8248067	-37467
'1058'	'AURKB'	142267	6307	0.491145414883662	7.9010883208411e-30	0.951073277773618	0.870499206639815	chr17_8249005_8249505	chr17	8249005	8249505	chr17	8210600	8210600	1	*	174	8249255	-38655
'1059'	'AURKB'	142287	6307	0.614710778712983	2.19508592414949e-50	0.991786991654524	0.870499206639815	chr17_8383014_8383514	chr17	8383014	8383514	chr17	8210600	8210600	1	*	174	8383264	-172664
'1060'	'AURKB'	142293	6307	0.523878633584998	1.79767347440132e-34	0.986470998174247	0.870499206639815	chr17_8435678_8436178	chr17	8435678	8436178	chr17	8210600	8210600	1	*	174	8435928	-225328
'1061'	'AURKC'	159479	8446	0.471959010592916	2.49436597011502e-27	0.875952472829687	0.724032710850726	chr19_57191220_57191720	chr19	57191220	57191720	chr19	57230802	57230802	1	*	1130	57191470	39332
'1062'	'AURKC'	159481	8446	0.485260932646603	4.80537317740065e-29	0.821513935044665	0.724032710850726	chr19_57230736_57231236	chr19	57230736	57231236	chr19	57230802	57230802	1	*	1130	57230986	-184
'1063'	'AURKC'	159486	8446	0.548221853428532	2.86894405339344e-38	0.970638207191278	0.724032710850726	chr19_57280202_57280702	chr19	57280202	57280702	chr19	57230802	57230802	1	*	1130	57280452	-49650
'1064'	'AURKC'	159498	8446	0.572745719958251	2.05065909611799e-42	0.991562372211695	0.724032710850726	chr19_57434983_57435483	chr19	57434983	57435483	chr19	57230802	57230802	1	*	1130	57435233	-204431
'1065'	'AUTS2'	71963	14087	0.5262968641888	7.78526273767293e-35	0.808232590553313	0.980227023068473	chr7_69597222_69597722	chr7	69597222	69597722	chr7	69598919	69598919	1	*	268	69597472	1447
'1066'	'AUTS2'	71964	14087	0.634949444440164	1.12754587342378e-54	0.983798602751876	0.980227023068473	chr7_69598104_69598604	chr7	69598104	69598604	chr7	69598919	69598919	1	*	268	69598354	565
'1067'	'AUTS2'	71967	14087	0.462495415979537	3.72393580040429e-26	0.693855218370415	0.980227023068473	chr7_69599888_69600388	chr7	69599888	69600388	chr7	69598919	69598919	1	*	268	69600138	-1219
'1068'	'AUTS2'	71968	14087	0.460086464207827	7.32731100278503e-26	0.419761903390602	0.980227023068473	chr7_69600556_69601056	chr7	69600556	69601056	chr7	69598919	69598919	1	*	268	69600806	-1887
'1069'	'AXL'	157331	8050	0.508037842748955	3.6758657500137e-32	0.907180334855754	0.881118027584523	chr19_41089930_41090430	chr19	41089930	41090430	chr19	41219203	41219203	1	*	734	41090180	129023
'1070'	'AXL'	157334	8050	0.568684622165981	1.05364580835847e-41	0.889953751432669	0.881118027584523	chr19_41126680_41127180	chr19	41126680	41127180	chr19	41219203	41219203	1	*	734	41126930	92273
'1071'	'AXL'	157339	8050	0.596189440257025	1.01797532294764e-46	0.958675781992432	0.881118027584523	chr19_41176000_41176500	chr19	41176000	41176500	chr19	41219203	41219203	1	*	734	41176250	42953
'1072'	'AXL'	157341	8050	0.580969619555298	6.95293449779617e-44	0.729742493966952	0.881118027584523	chr19_41186855_41187355	chr19	41186855	41187355	chr19	41219203	41219203	1	*	734	41187105	32098
'1073'	'AXL'	157342	8050	0.552404062519458	5.94865211547097e-39	0.97138117919448	0.881118027584523	chr19_41189301_41189801	chr19	41189301	41189801	chr19	41219203	41219203	1	*	734	41189551	29652
'1074'	'AXL'	157346	8050	0.467518494789713	8.97856233593414e-27	0.994701284938402	0.881118027584523	chr19_41218744_41219244	chr19	41218744	41219244	chr19	41219203	41219203	1	*	734	41218994	209
'1075'	'AXL'	157349	8050	0.50040154578822	4.32141713103501e-31	0.889389323089151	0.881118027584523	chr19_41223379_41223879	chr19	41223379	41223879	chr19	41219203	41219203	1	*	734	41223629	-4426
'1076'	'AXL'	157357	8050	0.702046859413944	2.03283546556722e-71	0.999775380557171	0.881118027584523	chr19_41263838_41264338	chr19	41263838	41264338	chr19	41219203	41219203	1	*	734	41264088	-44885
'1077'	'AXL'	157358	8050	0.472957198512636	1.86594301061003e-27	0.763562118794888	0.881118027584523	chr19_41264544_41265044	chr19	41264544	41265044	chr19	41219203	41219203	1	*	734	41264794	-45591
'1078'	'AXL'	157365	8050	0.457505321594484	1.50124278004556e-25	0.380511095624528	0.881118027584523	chr19_41309093_41309593	chr19	41309093	41309593	chr19	41219203	41219203	1	*	734	41309343	-90140
'1079'	'AXL'	157377	8050	0.572865196582579	1.95244372578483e-42	0.92753431205976	0.881118027584523	chr19_41352595_41353095	chr19	41352595	41353095	chr19	41219203	41219203	1	*	734	41352845	-133642
'1080'	'AXL'	157380	8050	0.563974125556331	6.78311716721774e-41	0.684645821214443	0.881118027584523	chr19_41363321_41363821	chr19	41363321	41363821	chr19	41219203	41219203	1	*	734	41363571	-144368
'1081'	'AXL'	157381	8050	0.689802227851816	4.74121052934042e-68	0.997920830285612	0.881118027584523	chr19_41363950_41364450	chr19	41363950	41364450	chr19	41219203	41219203	1	*	734	41364200	-144997
'1082'	'AXL'	157385	8050	0.59082266860989	1.05517268568354e-45	0.994862550179408	0.881118027584523	chr19_41397246_41397746	chr19	41397246	41397746	chr19	41219203	41219203	1	*	734	41397496	-178293
'1083'	'AXL'	157390	8050	0.510750609485053	1.5076358871438e-32	0.949691004279288	0.881118027584523	chr19_41439372_41439872	chr19	41439372	41439872	chr19	41219203	41219203	1	*	734	41439622	-220419
'1084'	'AZIN1'	82624	14965	0.505639324786828	8.0246143908616e-32	0.876286522257483	0.979921884535579	chr8_102909717_102910217	chr8	102909717	102910217	chr8	102893864	102893864	1	*	388	102909967	-16103
'1085'	'B3GALT4'	60993	13245	0.477794998155932	4.50307782614304e-28	0.98202468510082	0.282131087513731	chr6_33200452_33200952	chr6	33200452	33200952	chr6	33277132	33277132	1	*	306	33200702	76430
'1086'	'B3GALT4'	61039	13245	0.514058428486243	5.03951380256653e-33	0.993249897769356	0.282131087513731	chr6_33391305_33391805	chr6	33391305	33391805	chr6	33277132	33277132	1	*	306	33391555	-114423
'1087'	'B3GALT4'	61049	13245	0.570939305302013	4.26240698348338e-42	0.997385199306559	0.282131087513731	chr6_33417993_33418493	chr6	33417993	33418493	chr6	33277132	33277132	1	*	306	33418243	-141111
'1088'	'B3GALT6'	128	14	0.480247488816548	2.17305306895993e-28	0.702287086685827	0.486085682900037	chr1_1264939_1265439	chr1	1264939	1265439	chr1	1232265	1232265	1	*	14	1265189	-32924
'1089'	'B3GNT4'	118002	3965	0.464933588746583	1.87141167457219e-26	0.937561554366544	0.328023922860979	chr12_122421941_122422441	chr12	122421941	122422441	chr12	122203543	122203543	1	*	774	122422191	-218648
'1090'	'B3GNT9'	138944	5909	0.51451162193503	4.3307349707771e-33	0.946442661567613	0.324057121933358	chr16_67028874_67029374	chr16	67028874	67029374	chr16	67151214	67151214	1	*	503	67029124	122090
'1091'	'B3GNT9'	138966	5909	0.4774121809837	5.04127183083531e-28	0.875036716639693	0.324057121933358	chr16_67170569_67171069	chr16	67170569	67171069	chr16	67151214	67151214	1	*	503	67170819	-19605
'1092'	'B3GNT9'	138971	5909	0.471196290039351	3.10964575219401e-27	0.808727905222114	0.324057121933358	chr16_67184270_67184770	chr16	67184270	67184770	chr16	67151214	67151214	1	*	503	67184520	-33306
'1093'	'B3GNT9'	139001	5909	0.493870416874021	3.39184950202845e-30	0.938615537905971	0.324057121933358	chr16_67396186_67396686	chr16	67396186	67396686	chr16	67151214	67151214	1	*	503	67396436	-245222
'1094'	'B4GALT5'	162945	9923	0.588882619951311	2.44521706248371e-45	0.948135946598167	0.98291224215794	chr20_49936113_49936613	chr20	49936113	49936613	chr20	49713878	49713878	1	*	328	49936363	-222485
'1095'	'B4GALT7'	57864	12899	0.461878592948677	4.43045412728473e-26	0.956130094973708	0.79073599414134	chr5_177351682_177352182	chr5	177351682	177352182	chr5	177600100	177600100	1	*	757	177351932	248168
'1096'	'B4GALT7'	57880	12899	0.484507520649923	6.04192874353641e-29	0.914903788005322	0.79073599414134	chr5_177403659_177404159	chr5	177403659	177404159	chr5	177600100	177600100	1	*	757	177403909	196191
'1097'	'B4GALT7'	57883	12899	0.502219756151595	2.41739624972975e-31	0.991694840088235	0.79073599414134	chr5_177426159_177426659	chr5	177426159	177426659	chr5	177600100	177600100	1	*	757	177426409	173691
'1098'	'B4GALT7'	57896	12899	0.541141977761416	3.91675791863362e-37	0.976927551590478	0.79073599414134	chr5_177455225_177455725	chr5	177455225	177455725	chr5	177600100	177600100	1	*	757	177455475	144625
'1099'	'B4GAT1'	105424	2778	0.469542832210553	5.01922536422432e-27	0.965483478952006	0.601305992920786	chr11_66438825_66439325	chr11	66438825	66439325	chr11	66347692	66347692	1	*	507	66439075	-91383
'1100'	'B4GAT1'	105430	2778	0.473723162880709	1.49149047966721e-27	0.744383074061062	0.601305992920786	chr11_66494892_66495392	chr11	66494892	66495392	chr11	66347692	66347692	1	*	507	66495142	-147450
'1101'	'BABAM1'	155545	7732	0.514623724465724	4.1699414722188e-33	0.995461535360284	0.878188697668742	chr19_17245846_17246346	chr19	17245846	17246346	chr19	17267350	17267350	1	*	416	17246096	21254
'1102'	'BABAM1'	155553	7732	0.482135191456806	1.23372888887953e-28	0.724334348920387	0.878188697668742	chr19_17281696_17282196	chr19	17281696	17282196	chr19	17267350	17267350	1	*	416	17281946	-14596
'1103'	'BABAM1'	155567	7732	0.454214090659179	3.71621153871783e-25	0.986626503942359	0.878188697668742	chr19_17327584_17328084	chr19	17327584	17328084	chr19	17267350	17267350	1	*	416	17327834	-60484
'1104'	'BABAM1'	155591	7732	0.465623805249813	1.53794202779578e-26	0.84483980026148	0.878188697668742	chr19_17420397_17420897	chr19	17420397	17420897	chr19	17267350	17267350	1	*	416	17420647	-153297
'1105'	'BABAM1'	155596	7732	0.550152431741468	1.39343262761519e-38	0.826962396401481	0.878188697668742	chr19_17453353_17453853	chr19	17453353	17453853	chr19	17267350	17267350	1	*	416	17453603	-186253
'1106'	'BACE1'	108605	3066	0.458582840380498	1.11411302826106e-25	0.956988256434771	0.390028072745026	chr11_117098297_117098797	chr11	117098297	117098797	chr11	117316259	117316259	1	*	795	117098547	217712
'1107'	'BAD'	104930	2698	0.527435472729219	5.23653462085823e-35	0.452573620462255	0.955388746490907	chr11_64069755_64070255	chr11	64069755	64070255	chr11	64284704	64284704	1	*	427	64070005	214699
'1108'	'BAD'	104960	2698	0.468966677486775	5.92394896842579e-27	0.926537923249264	0.955388746490907	chr11_64165935_64166435	chr11	64165935	64166435	chr11	64284704	64284704	1	*	427	64166185	118519
'1109'	'BAD'	104964	2698	0.652072600227045	1.54685274357435e-58	0.999665950572204	0.955388746490907	chr11_64185690_64186190	chr11	64185690	64186190	chr11	64284704	64284704	1	*	427	64185940	98764
'1110'	'BAD'	104970	2698	0.483185826097016	9.00886633427016e-29	0.992311103687791	0.955388746490907	chr11_64230205_64230705	chr11	64230205	64230705	chr11	64284704	64284704	1	*	427	64230455	54249
'1111'	'BAD'	104975	2698	0.534454450099005	4.39581710809944e-36	0.997834438192217	0.955388746490907	chr11_64241100_64241600	chr11	64241100	64241600	chr11	64284704	64284704	1	*	427	64241350	43354
'1112'	'BAD'	104984	2698	0.468763699665868	6.27889319846637e-27	0.789157216331561	0.955388746490907	chr11_64250557_64251057	chr11	64250557	64251057	chr11	64284704	64284704	1	*	427	64250807	33897
'1113'	'BAD'	104985	2698	0.562993626019557	9.951028069242e-41	0.981621521998307	0.955388746490907	chr11_64251205_64251705	chr11	64251205	64251705	chr11	64284704	64284704	1	*	427	64251455	33249
'1114'	'BAD'	104989	2698	0.480906147752705	1.78476694357304e-28	0.997661654005425	0.955388746490907	chr11_64269861_64270361	chr11	64269861	64270361	chr11	64284704	64284704	1	*	427	64270111	14593
'1115'	'BAD'	104992	2698	0.639980738490171	8.782505088379e-56	0.993860401896018	0.955388746490907	chr11_64284470_64284970	chr11	64284470	64284970	chr11	64284704	64284704	1	*	427	64284720	-16
'1116'	'BAD'	104993	2698	0.520192351525472	6.3485678665388e-34	0.980826714739067	0.955388746490907	chr11_64285196_64285696	chr11	64285196	64285696	chr11	64284704	64284704	1	*	427	64285446	-742
'1117'	'BAD'	104994	2698	0.506754564943435	5.5929644731197e-32	0.685797715793051	0.955388746490907	chr11_64285944_64286444	chr11	64285944	64286444	chr11	64284704	64284704	1	*	427	64286194	-1490
'1118'	'BAD'	105003	2698	0.501272877207946	3.27481309622933e-31	0.998473739683344	0.955388746490907	chr11_64305063_64305563	chr11	64305063	64305563	chr11	64284704	64284704	1	*	427	64305313	-20609
'1119'	'BAD'	105004	2698	0.4984255925161	8.08547876701328e-31	0.938074147454025	0.955388746490907	chr11_64305882_64306382	chr11	64305882	64306382	chr11	64284704	64284704	1	*	427	64306132	-21428
'1120'	'BAD'	105007	2698	0.512041594894543	9.85303825804238e-33	0.980348678488945	0.955388746490907	chr11_64317799_64318299	chr11	64317799	64318299	chr11	64284704	64284704	1	*	427	64318049	-33345
'1121'	'BAD'	105012	2698	0.461537188012725	4.87704730023473e-26	0.981604243579628	0.955388746490907	chr11_64342439_64342939	chr11	64342439	64342939	chr11	64284704	64284704	1	*	427	64342689	-57985
'1122'	'BAHD1'	130183	4964	0.500950623804583	3.62965628322304e-31	0.269508774556953	0.502746246796045	chr15_40375726_40376226	chr15	40375726	40376226	chr15	40439721	40439721	1	*	80	40375976	63745
'1123'	'BAHD1'	130185	4964	0.558147288772905	6.63066069327181e-40	0.695249010810531	0.502746246796045	chr15_40383099_40383599	chr15	40383099	40383599	chr15	40439721	40439721	1	*	80	40383349	56372
'1124'	'BAHD1'	130221	4964	0.520126930799318	6.4907021602501e-34	0.884989085798868	0.502746246796045	chr15_40569030_40569530	chr15	40569030	40569530	chr15	40439721	40439721	1	*	80	40569280	-129559
'1125'	'BAIAP2-DT'	148751	7011	0.61459026636091	2.32517701909014e-50	0.82718701584431	0.366166239472721	chr17_80991622_80992122	chr17	80991622	80992122	chr17	81034881	81034881	1	*	878	80991872	43009
'1126'	'BAIAP2-DT'	148757	7011	0.555856031575712	1.59821619061214e-39	0.859129052509114	0.366166239472721	chr17_81023714_81024214	chr17	81023714	81024214	chr17	81034881	81034881	1	*	878	81023964	10917
'1127'	'BAIAP2-DT'	148759	7011	0.522006852188772	3.42114692213542e-34	0.749912168038381	0.366166239472721	chr17_81034001_81034501	chr17	81034001	81034501	chr17	81034881	81034881	1	*	878	81034251	630
'1128'	'BAIAP2-DT'	148760	7011	0.501236918451185	3.31224575763076e-31	0.971640355474667	0.366166239472721	chr17_81034657_81035157	chr17	81034657	81035157	chr17	81034881	81034881	1	*	878	81034907	-26
'1129'	'BAIAP2-DT'	148761	7011	0.579223875768696	1.43366027580429e-43	0.766758626250526	0.366166239472721	chr17_81035560_81036060	chr17	81035560	81036060	chr17	81034881	81034881	1	*	878	81035810	-929
'1130'	'BAIAP2-DT'	148782	7011	0.497297774295183	1.15506654089078e-30	0.395526041456686	0.366166239472721	chr17_81096709_81097209	chr17	81096709	81097209	chr17	81034881	81034881	1	*	878	81096959	-62078
'1131'	'BAIAP2-DT'	148807	7011	0.483917762171678	7.21920717977482e-29	0.477909541718742	0.366166239472721	chr17_81221915_81222415	chr17	81221915	81222415	chr17	81034881	81034881	1	*	878	81222165	-187284
'1132'	'BAIAP2-DT'	148809	7011	0.468842705309893	6.13834869747885e-27	0.752037413535913	0.366166239472721	chr17_81223618_81224118	chr17	81223618	81224118	chr17	81034881	81034881	1	*	878	81223868	-188987
'1133'	'BANP'	140822	6089	0.492217250863628	5.67323798940944e-30	0.99134351224176	0.504821188819724	chr16_87951261_87951761	chr16	87951261	87951761	chr16	87949244	87949244	1	*	683	87951511	-2267
'1134'	'BAP1'	32559	10935	0.537782902896146	1.32552208200506e-36	0.956965218543199	0.741852801171732	chr3_52449864_52450364	chr3	52449864	52450364	chr3	52410350	52410350	1	*	345	52450114	-39764
'1135'	'BATF3'	14006	1447	0.499021281880922	6.69465995247557e-31	0.657616614927402	0.548822165263029	chr1_212669100_212669600	chr1	212669100	212669600	chr1	212699985	212699985	1	*	1447	212669350	30635
'1136'	'BAZ2A'	113809	3603	0.452885902833909	5.34292257744393e-25	0.927614944680263	0.930794580739656	chr12_56468287_56468787	chr12	56468287	56468787	chr12	56636816	56636816	1	*	412	56468537	168279
'1137'	'BBC3'	158119	8184	0.466396421367196	1.23455137053711e-26	0.886809079233069	0.993042841450018	chr19_46991094_46991594	chr19	46991094	46991594	chr19	47232766	47232766	1	*	868	46991344	241422
'1138'	'BBC3'	158125	8184	0.499264914332523	6.19175789738288e-31	0.861663220582052	0.993042841450018	chr19_47019538_47020038	chr19	47019538	47020038	chr19	47232766	47232766	1	*	868	47019788	212978
'1139'	'BBC3'	158128	8184	0.491664477155702	6.73228845737289e-30	0.395641230914547	0.993042841450018	chr19_47022074_47022574	chr19	47022074	47022574	chr19	47232766	47232766	1	*	868	47022324	210442
'1140'	'BBC3'	158133	8184	0.61332355845752	4.221769690237e-50	0.935551498326873	0.993042841450018	chr19_47035664_47036164	chr19	47035664	47036164	chr19	47232766	47232766	1	*	868	47035914	196852
'1141'	'BBC3'	158136	8184	0.543948231505858	1.39621070220593e-37	0.991205284892327	0.993042841450018	chr19_47048474_47048974	chr19	47048474	47048974	chr19	47232766	47232766	1	*	868	47048724	184042
'1142'	'BBC3'	158146	8184	0.4564819732185	1.99337787606499e-25	0.997621337695174	0.993042841450018	chr19_47112968_47113468	chr19	47112968	47113468	chr19	47232766	47232766	1	*	868	47113218	119548
'1143'	'BBC3'	158147	8184	0.460765340821961	6.05594825431357e-26	0.916228466770721	0.993042841450018	chr19_47113570_47114070	chr19	47113570	47114070	chr19	47232766	47232766	1	*	868	47113820	118946
'1144'	'BBC3'	158149	8184	0.676592050430935	1.4590707415823e-64	0.992812177829485	0.993042841450018	chr19_47130661_47131161	chr19	47130661	47131161	chr19	47232766	47232766	1	*	868	47130911	101855
'1145'	'BBC3'	158154	8184	0.594702928111125	1.9538492479389e-46	0.858898673593393	0.993042841450018	chr19_47157825_47158325	chr19	47157825	47158325	chr19	47232766	47232766	1	*	868	47158075	74691
'1146'	'BBC3'	158159	8184	0.493067461087189	4.35297617402365e-30	0.994211729742494	0.993042841450018	chr19_47226001_47226501	chr19	47226001	47226501	chr19	47232766	47232766	1	*	868	47226251	6515
'1147'	'BBC3'	158161	8184	0.58586028434324	8.87305431713419e-45	0.999562280060129	0.993042841450018	chr19_47227721_47228221	chr19	47227721	47228221	chr19	47232766	47232766	1	*	868	47227971	4795
'1148'	'BBC3'	158164	8184	0.557844520079567	7.45413961778247e-40	0.525453990450794	0.993042841450018	chr19_47229831_47230331	chr19	47229831	47230331	chr19	47232766	47232766	1	*	868	47230081	2685
'1149'	'BBC3'	158165	8184	0.635880764707629	7.0775194094727e-55	0.929360064966854	0.993042841450018	chr19_47230422_47230922	chr19	47230422	47230922	chr19	47232766	47232766	1	*	868	47230672	2094
'1150'	'BBC3'	158166	8184	0.612757477120955	5.48693484324396e-50	0.9946206523179	0.993042841450018	chr19_47231086_47231586	chr19	47231086	47231586	chr19	47232766	47232766	1	*	868	47231336	1430
'1151'	'BBC3'	158167	8184	0.576338334695894	4.70861359312869e-43	0.608039072264106	0.993042841450018	chr19_47232387_47232887	chr19	47232387	47232887	chr19	47232766	47232766	1	*	868	47232637	129
'1152'	'BBC3'	158168	8184	0.534070376547941	5.03941028906798e-36	0.918543774873724	0.993042841450018	chr19_47239460_47239960	chr19	47239460	47239960	chr19	47232766	47232766	1	*	868	47239710	-6944
'1153'	'BBC3'	158170	8184	0.472527215664693	2.11390145300544e-27	0.935804915134167	0.993042841450018	chr19_47240898_47241398	chr19	47240898	47241398	chr19	47232766	47232766	1	*	868	47241148	-8382
'1154'	'BBC3'	158171	8184	0.566020803282238	3.02118528173132e-41	0.973489146273333	0.993042841450018	chr19_47242920_47243420	chr19	47242920	47243420	chr19	47232766	47232766	1	*	868	47243170	-10404
'1155'	'BBC3'	158172	8184	0.550042595699688	1.44973463999362e-38	0.979772731199641	0.993042841450018	chr19_47244120_47244620	chr19	47244120	47244620	chr19	47232766	47232766	1	*	868	47244370	-11604
'1156'	'BBC3'	158173	8184	0.462962299980791	3.26755374249419e-26	0.614553036106136	0.993042841450018	chr19_47247326_47247826	chr19	47247326	47247826	chr19	47232766	47232766	1	*	868	47247576	-14810
'1157'	'BBC3'	158176	8184	0.564147297553708	6.33329932126893e-41	0.99054870498252	0.993042841450018	chr19_47256278_47256778	chr19	47256278	47256778	chr19	47232766	47232766	1	*	868	47256528	-23762
'1158'	'BBC3'	158177	8184	0.617985220374965	4.67413337002195e-51	0.999251268523905	0.993042841450018	chr19_47256949_47257449	chr19	47256949	47257449	chr19	47232766	47232766	1	*	868	47257199	-24433
'1159'	'BBC3'	158181	8184	0.539551653385189	6.98323795397929e-37	0.988135485840336	0.993042841450018	chr19_47274072_47274572	chr19	47274072	47274572	chr19	47232766	47232766	1	*	868	47274322	-41556
'1160'	'BBC3'	158187	8184	0.456326622072203	2.08065533230911e-25	0.886325283510053	0.993042841450018	chr19_47296072_47296572	chr19	47296072	47296572	chr19	47232766	47232766	1	*	868	47296322	-63556
'1161'	'BBC3'	158190	8184	0.554706863611985	2.47727512822676e-39	0.995478813778963	0.993042841450018	chr19_47348985_47349485	chr19	47348985	47349485	chr19	47232766	47232766	1	*	868	47349235	-116469
'1162'	'BBC3'	158196	8184	0.505351487656204	8.80765273556535e-32	0.896761448392243	0.993042841450018	chr19_47407035_47407535	chr19	47407035	47407535	chr19	47232766	47232766	1	*	868	47407285	-174519
'1163'	'BBC3'	158197	8184	0.529289631977551	2.72895129994471e-35	0.699908424381001	0.993042841450018	chr19_47414399_47414899	chr19	47414399	47414899	chr19	47232766	47232766	1	*	868	47414649	-181883
'1164'	'BBC3'	158199	8184	0.563084464317121	9.61377320517671e-41	0.83347636024351	0.993042841450018	chr19_47418721_47419221	chr19	47418721	47419221	chr19	47232766	47232766	1	*	868	47418971	-186205
'1165'	'BBC3'	158206	8184	0.669804675516112	7.78286467963645e-63	0.997736527153035	0.993042841450018	chr19_47428108_47428608	chr19	47428108	47428608	chr19	47232766	47232766	1	*	868	47428358	-195592
'1166'	'BBC3'	158211	8184	0.569393052639023	7.93140894519883e-42	0.992339901052256	0.993042841450018	chr19_47447268_47447768	chr19	47447268	47447768	chr19	47232766	47232766	1	*	868	47447518	-214752
'1167'	'BBC3'	158212	8184	0.580001659017074	1.03971674452775e-43	0.615607019645562	0.993042841450018	chr19_47448220_47448720	chr19	47448220	47448720	chr19	47232766	47232766	1	*	868	47448470	-215704
'1168'	'BBC3'	158213	8184	0.50200295554519	2.5919663882325e-31	0.468648309306732	0.993042841450018	chr19_47456947_47457447	chr19	47456947	47457447	chr19	47232766	47232766	1	*	868	47457197	-224431
'1169'	'BCAM'	157692	8121	0.559526966565593	3.88223132990791e-40	0.967810306000795	0.518186256560478	chr19_44808757_44809257	chr19	44808757	44809257	chr19	44809059	44809059	1	*	805	44809007	52
'1170'	'BCAM'	157696	8121	0.557226877413266	9.45518024851753e-40	0.980550260040201	0.518186256560478	chr19_44844664_44845164	chr19	44844664	44845164	chr19	44809059	44809059	1	*	805	44844914	-35855
'1171'	'BCAM'	157697	8121	0.518666122168052	1.06821926378174e-33	0.836004768843555	0.518186256560478	chr19_44845191_44845691	chr19	44845191	44845691	chr19	44809059	44809059	1	*	805	44845441	-36382
'1172'	'BCAM'	157706	8121	0.456507230459584	1.97947626078643e-25	0.999550761114343	0.518186256560478	chr19_44890525_44891025	chr19	44890525	44891025	chr19	44809059	44809059	1	*	805	44890775	-81716
'1173'	'BCAM'	157707	8121	0.491082193473862	8.05668061302726e-30	0.778611621464404	0.518186256560478	chr19_44891401_44891901	chr19	44891401	44891901	chr19	44809059	44809059	1	*	805	44891651	-82592
'1174'	'BCAM'	157711	8121	0.592260176687063	5.67212415254614e-46	0.993347808808538	0.518186256560478	chr19_44906331_44906831	chr19	44906331	44906831	chr19	44809059	44809059	1	*	805	44906581	-97522
'1175'	'BCAM'	157720	8121	0.527355321011855	5.38409389380547e-35	0.869231167963508	0.518186256560478	chr19_44954480_44954980	chr19	44954480	44954980	chr19	44809059	44809059	1	*	805	44954730	-145671
'1176'	'BCAM'	157721	8121	0.622540838162301	5.25834553229909e-52	0.991291676985722	0.518186256560478	chr19_44955063_44955563	chr19	44955063	44955563	chr19	44809059	44809059	1	*	805	44955313	-146254
'1177'	'BCAM'	157726	8121	0.525409385065783	1.05900134300477e-34	0.966618095111935	0.518186256560478	chr19_45001124_45001624	chr19	45001124	45001624	chr19	44809059	44809059	1	*	805	45001374	-192315
'1178'	'BCAM'	157727	8121	0.46385950552341	2.53616091819894e-26	0.979167986545871	0.518186256560478	chr19_45001761_45002261	chr19	45001761	45002261	chr19	44809059	44809059	1	*	805	45002011	-192952
'1179'	'BCKDK'	137477	5787	0.454774724013527	3.18692665549692e-25	0.931807840946397	0.97534480654217	chr16_30875111_30875611	chr16	30875111	30875611	chr16	31106107	31106107	1	*	381	30875361	230746
'1180'	'BCKDK'	137480	5787	0.52395218528237	1.75284079314979e-34	0.970966497146181	0.97534480654217	chr16_30893885_30894385	chr16	30893885	30894385	chr16	31106107	31106107	1	*	381	30894135	211972
'1181'	'BCKDK'	137483	5787	0.451905574280755	6.98013919318438e-25	0.958410846239352	0.97534480654217	chr16_30896924_30897424	chr16	30896924	30897424	chr16	31106107	31106107	1	*	381	30897174	208933
'1182'	'BCKDK'	137484	5787	0.477552925143057	4.83552306904023e-28	0.894739873406786	0.97534480654217	chr16_30901952_30902452	chr16	30901952	30902452	chr16	31106107	31106107	1	*	381	30902202	203905
'1183'	'BCKDK'	137487	5787	0.501745197044134	2.81640622096541e-31	0.997287288267378	0.97534480654217	chr16_30922458_30922958	chr16	30922458	30922958	chr16	31106107	31106107	1	*	381	30922708	183399
'1184'	'BCKDK'	137513	5787	0.49288027653168	4.6144499345955e-30	0.955847880801949	0.97534480654217	chr16_31033251_31033751	chr16	31033251	31033751	chr16	31106107	31106107	1	*	381	31033501	72606
'1185'	'BCKDK'	137525	5787	0.462755871801639	3.46237164269686e-26	0.984892902601554	0.97534480654217	chr16_31094601_31095101	chr16	31094601	31095101	chr16	31106107	31106107	1	*	381	31094851	11256
'1186'	'BCKDK'	137540	5787	0.525761767437884	9.370933284875e-35	0.989546556699131	0.97534480654217	chr16_31142134_31142634	chr16	31142134	31142634	chr16	31106107	31106107	1	*	381	31142384	-36277
'1187'	'BCKDK'	137548	5787	0.566817791859861	2.20666273568795e-41	0.70477517897562	0.97534480654217	chr16_31179210_31179710	chr16	31179210	31179710	chr16	31106107	31106107	1	*	381	31179460	-73353
'1188'	'BCKDK'	137549	5787	0.55512388188813	2.11378034164862e-39	0.986050556653055	0.97534480654217	chr16_31179875_31180375	chr16	31179875	31180375	chr16	31106107	31106107	1	*	381	31180125	-74018
'1189'	'BCL2L1'	161242	9742	0.502281320901076	2.37074119679775e-31	0.392398647675765	0.745209325033565	chr20_31869475_31869975	chr20	31869475	31869975	chr20	31723989	31723989	1	*	147	31869725	-145736
'1190'	'BCL2L14'	111274	3326	0.464336298206935	2.21706997371453e-26	0.2895805375892	0.325643842304406	chr12_11953407_11953907	chr12	11953407	11953907	chr12	12049844	12049844	1	*	135	11953657	96187
'1191'	'BCL2L2'	123801	4395	0.498360728985032	8.25375905049278e-31	0.282790119048305	0.689185890394239	chr14_23300587_23301087	chr14	23300587	23301087	chr14	23306762	23306762	1	*	48	23300837	5925
'1192'	'BCL2L2'	123803	4395	0.475874808987256	7.92176022222129e-28	0.983792843278983	0.689185890394239	chr14_23301646_23302146	chr14	23301646	23302146	chr14	23306762	23306762	1	*	48	23301896	4866
'1193'	'BCL2L2'	123822	4395	0.463910707316073	2.49914392368079e-26	0.980083742735865	0.689185890394239	chr14_23469149_23469649	chr14	23469149	23469649	chr14	23306762	23306762	1	*	48	23469399	-162637
'1194'	'BCL7A'	117924	3962	0.520437865062013	5.8400276999968e-34	0.826121513359097	0.617661418283901	chr12_121776082_121776582	chr12	121776082	121776582	chr12	122019422	122019422	1	*	771	121776332	243090
'1195'	'BCL7A'	117935	3962	0.459084611815925	9.70230181104663e-26	0.806677532872192	0.617661418283901	chr12_121800803_121801303	chr12	121800803	121801303	chr12	122019422	122019422	1	*	771	121801053	218369
'1196'	'BCL7A'	117936	3962	0.500347420624452	4.39682895946187e-31	0.602492699868108	0.617661418283901	chr12_121801725_121802225	chr12	121801725	121802225	chr12	122019422	122019422	1	*	771	121801975	217447
'1197'	'BCL7A'	117937	3962	0.460310289204576	6.8777594993962e-26	0.951424605620094	0.617661418283901	chr12_121802714_121803214	chr12	121802714	121803214	chr12	122019422	122019422	1	*	771	121802964	216458
'1198'	'BCL7A'	117974	3962	0.532620411145418	8.44114549305582e-36	0.405927649501518	0.617661418283901	chr12_122098284_122098784	chr12	122098284	122098784	chr12	122019422	122019422	1	*	771	122098534	-79112
'1199'	'BECN1'	144802	6620	0.470152330342369	4.2083422826077e-27	0.997863235556682	0.565848895398511	chr17_42676902_42677402	chr17	42676902	42677402	chr17	42833350	42833350	1	*	487	42677152	156198
'1200'	'BEND5'	5621	566	0.515718447291214	2.89137878425723e-33	0.94190995640079	0.793177102404492	chr1_48572619_48573119	chr1	48572619	48573119	chr1	48776969	48776969	1	*	566	48572869	204100
'1201'	'BGN'	173461	16340	0.496436937766175	1.51406829259119e-30	0.962707413017561	0.328939338459661	chrX_153470661_153471161	chrX	153470661	153471161	chrX	153494939	153494939	1	*	541	153470911	24028
'1202'	'BICDL2'	135512	5528	0.493090437094087	4.32244670129409e-30	0.988642319454924	0.509154155986818	chr16_2964814_2965314	chr16	2964814	2965314	chr16	3036926	3036926	1	*	122	2965064	71862
'1203'	'BICDL2'	135516	5528	0.485224603738586	4.85783489902541e-29	0.965374048967038	0.509154155986818	chr16_2980268_2980768	chr16	2980268	2980768	chr16	3036926	3036926	1	*	122	2980518	56408
'1204'	'BICDL2'	135540	5528	0.460095869870601	7.30829294810639e-26	0.958629706209288	0.509154155986818	chr16_3023493_3023993	chr16	3023493	3023993	chr16	3036926	3036926	1	*	122	3023743	13183
'1205'	'BICDL2'	135585	5528	0.46175044599402	4.59372950157925e-26	0.98825643477109	0.509154155986818	chr16_3158609_3159109	chr16	3158609	3159109	chr16	3036926	3036926	1	*	122	3158859	-121933
'1206'	'BICRA'	158206	8195	0.534025542128679	5.11837900639515e-36	0.997736527153035	0.76406688636641	chr19_47428108_47428608	chr19	47428108	47428608	chr19	47608196	47608196	1	*	879	47428358	179838
'1207'	'BICRA'	158211	8195	0.521124784547278	4.61975427210961e-34	0.992339901052256	0.76406688636641	chr19_47447268_47447768	chr19	47447268	47447768	chr19	47608196	47608196	1	*	879	47447518	160678
'1208'	'BICRA'	158232	8195	0.605066212057018	1.89842950938515e-48	0.993820085585767	0.76406688636641	chr19_47608512_47609012	chr19	47608512	47609012	chr19	47608196	47608196	1	*	879	47608762	-566
'1209'	'BICRAL'	62042	13346	0.531842713042487	1.112778635751e-35	0.90588445345482	0.388624435493714	chr6_42783255_42783755	chr6	42783255	42783755	chr6	42746958	42746958	1	*	407	42783505	-36547
'1210'	'BIK'	168917	10516	0.462963899176141	3.26617472182275e-26	0.67774597268858	0.396558037348956	chr22_43033821_43034321	chr22	43033821	43034321	chr22	43110748	43110748	1	*	313	43034071	76677
'1211'	'BIN3'	78580	14660	0.49066480801698	9.1590720992523e-30	0.803072102841148	0.717380690833638	chr8_22689823_22690323	chr8	22689823	22690323	chr8	22669148	22669148	1	*	83	22690073	-20925
'1212'	'BIRC5'	148270	6980	0.505581040644744	8.17356957233314e-32	0.311351345124894	0.860002441108263	chr17_78115009_78115509	chr17	78115009	78115509	chr17	78214186	78214186	1	*	847	78115259	98927
'1213'	'BIRC5'	148326	6980	0.552779200951079	5.16583955205471e-39	0.717676398256032	0.860002441108263	chr17_78358767_78359267	chr17	78358767	78359267	chr17	78214186	78214186	1	*	847	78359017	-144831
'1214'	'BIRC5'	148329	6980	0.511069510086511	1.3577788257627e-32	0.990220415027617	0.860002441108263	chr17_78360722_78361222	chr17	78360722	78361222	chr17	78214186	78214186	1	*	847	78360972	-146786
'1215'	'BIRC5'	148338	6980	0.465735487086296	1.48976575737642e-26	0.902762819146792	0.860002441108263	chr17_78378380_78378880	chr17	78378380	78378880	chr17	78214186	78214186	1	*	847	78378630	-164444
'1216'	'BLM'	134194	5367	0.47746283134648	4.96715519840241e-28	0.925852545974992	0.975527889661907	chr15_90931620_90932120	chr15	90931620	90932120	chr15	90717327	90717327	1	*	483	90931870	-214543
'1217'	'BLMH'	143545	6466	0.521799758998077	3.67293921135881e-34	0.631272785914633	0.889417795679238	chr17_30291126_30291626	chr17	30291126	30291626	chr17	30292056	30292056	1	*	333	30291376	680
'1218'	'BLMH'	143555	6466	0.557258709378503	9.34506871816475e-40	0.97768780201236	0.889417795679238	chr17_30477121_30477621	chr17	30477121	30477621	chr17	30292056	30292056	1	*	333	30477371	-185315
'1219'	'BLVRB'	157236	8033	0.587819449508253	3.84921473439793e-45	0.998669561761708	0.904857805443671	chr19_40425791_40426291	chr19	40425791	40426291	chr19	40465840	40465840	1	*	717	40426041	39799
'1220'	'BLVRB'	157246	8033	0.560780545624651	2.38442976819714e-40	0.993566668778473	0.904857805443671	chr19_40465700_40466200	chr19	40465700	40466200	chr19	40465840	40465840	1	*	717	40465950	-110
'1221'	'BLVRB'	157262	8033	0.580933921544576	7.05424284134214e-44	0.999372217454659	0.904857805443671	chr19_40570553_40571053	chr19	40570553	40571053	chr19	40465840	40465840	1	*	717	40570803	-104963
'1222'	'BLVRB'	157266	8033	0.474469527171793	1.19714610606336e-27	0.983072909167353	0.904857805443671	chr19_40578377_40578877	chr19	40578377	40578877	chr19	40465840	40465840	1	*	717	40578627	-112787
'1223'	'BLVRB'	157276	8033	0.494462609200285	2.8193496306508e-30	0.999792658975851	0.904857805443671	chr19_40603842_40604342	chr19	40603842	40604342	chr19	40465840	40465840	1	*	717	40604092	-138252
'1224'	'BLZF1'	11420	1222	0.597327815525508	6.16112319622437e-47	0.995421219050033	0.484193823996094	chr1_169367607_169368107	chr1	169367607	169368107	chr1	169367970	169367970	1	*	1222	169367857	113
'1225'	'BLZF1'	11423	1222	0.527221177399494	5.64608224026507e-35	0.95785793684162	0.484193823996094	chr1_169427194_169427694	chr1	169427194	169427694	chr1	169367970	169367970	1	*	1222	169427444	-59474
'1226'	'BLZF1'	11434	1222	0.515211881543292	3.42449627602681e-33	0.903263893288486	0.484193823996094	chr1_169586225_169586725	chr1	169586225	169586725	chr1	169367970	169367970	1	*	1222	169586475	-218505
'1227'	'BMF'	130136	4956	0.484776203927511	5.56846649745971e-29	0.996843808854614	0.857561332845112	chr15_40108747_40109247	chr15	40108747	40109247	chr15	40108892	40108892	1	*	72	40108997	-105
'1228'	'BMF'	130154	4956	0.467120110716043	1.00607531179755e-26	0.906840525955065	0.857561332845112	chr15_40282366_40282866	chr15	40282366	40282866	chr15	40108892	40108892	1	*	72	40282616	-173724
'1229'	'BMP1'	78471	14650	0.453949594638554	3.99682980389203e-25	0.811354224861341	0.356523861833272	chr8_22036715_22037215	chr8	22036715	22037215	chr8	22164736	22164736	1	*	73	22036965	127771
'1230'	'BMP1'	78499	14650	0.462816965524775	3.40518938529985e-26	0.582069608989385	0.356523861833272	chr8_22131065_22131565	chr8	22131065	22131565	chr8	22164736	22164736	1	*	73	22131315	33421
'1231'	'BMP1'	78521	14650	0.510074646959394	1.88394703188072e-32	0.290617242709947	0.356523861833272	chr8_22243163_22243663	chr8	22243163	22243663	chr8	22164736	22164736	1	*	73	22243413	-78677
'1232'	'BMT2'	74535	14356	0.553112113986594	4.55883326358359e-39	0.999233990105226	0.39185890394239	chr7_112939781_112940281	chr7	112939781	112940281	chr7	112939916	112939916	1	*	537	112940031	-115
'1233'	'BNIP3'	100657	2248	0.462749887207909	3.46829560118436e-26	0.957114964838418	0.9979860856829	chr10_131981793_131982293	chr10	131981793	131982293	chr10	131982013	131982013	1	*	610	131982043	-30
'1234'	'BOK'	29367	9586	0.470480890764125	3.82800991448093e-27	0.980705765808313	0.700842182350787	chr2_241315512_241316012	chr2	241315512	241316012	chr2	241558721	241558721	1	*	1082	241315762	242959
'1235'	'BOK'	29386	9586	0.59564190002831	1.29805668319717e-46	0.648603039849793	0.700842182350787	chr2_241540541_241541041	chr2	241540541	241541041	chr2	241558721	241558721	1	*	1082	241540791	17930
'1236'	'BOK'	29387	9586	0.524213378853662	1.60102796800395e-34	0.986350049243493	0.700842182350787	chr2_241541082_241541582	chr2	241541082	241541582	chr2	241558721	241558721	1	*	1082	241541332	17389
'1237'	'BOK'	29388	9586	0.475197636279045	9.66856052423487e-28	0.770715384128045	0.700842182350787	chr2_241541667_241542167	chr2	241541667	241542167	chr2	241558721	241558721	1	*	1082	241541917	16804
'1238'	'BOK'	29424	9586	0.485132253197919	4.99672200477617e-29	0.7437725699344	0.700842182350787	chr2_241804620_241805120	chr2	241804620	241805120	chr2	241558721	241558721	1	*	1082	241804870	-246149
'1239'	'BRCA1'	144864	6632	0.471932883006953	2.51363183928325e-27	0.517937878325376	0.672952520444282	chr17_43360207_43360707	chr17	43360207	43360707	chr17	43170245	43170245	1	*	499	43360457	-190212
'1240'	'BRD3'	91978	15720	0.519936177666829	6.93111118788081e-34	0.943130964654115	0.868424264616136	chr9_133992603_133993103	chr9	133992603	133993103	chr9	134068535	134068535	1	*	573	133992853	75682
'1241'	'BRD3'	91987	15720	0.45775350223057	1.40159057509992e-25	0.781324333197026	0.868424264616136	chr9_134067183_134067683	chr9	134067183	134067683	chr9	134068535	134068535	1	*	573	134067433	1102
'1242'	'BRD3'	91989	15720	0.460601261805853	6.34036338253153e-26	0.951413086674308	0.868424264616136	chr9_134068330_134068830	chr9	134068330	134068830	chr9	134068535	134068535	1	*	573	134068580	-45
'1243'	'BRD3OS'	91946	15719	0.464935366115419	1.87061114961343e-26	0.864779095417187	0.679360429635054	chr9_133876108_133876608	chr9	133876108	133876608	chr9	134025439	134025439	1	*	572	133876358	149081
'1244'	'BRD3OS'	91978	15719	0.531430131127317	1.28726520948859e-35	0.943130964654115	0.679360429635054	chr9_133992603_133993103	chr9	133992603	133993103	chr9	134025439	134025439	1	*	572	133992853	32586
'1245'	'BRD3OS'	92012	15719	0.468871284077901	6.08851952289193e-27	0.337510871005086	0.679360429635054	chr9_134240315_134240815	chr9	134240315	134240815	chr9	134025439	134025439	1	*	572	134240565	-215126
'1246'	'BRD8'	54956	12609	0.521345298409064	4.28618035140059e-34	0.97998007222379	0.714207250091542	chr5_138337756_138338256	chr5	138337756	138338256	chr5	138178986	138178986	1	*	467	138338006	-159020
'1247'	'BRICD5'	135375	5497	0.471310641522622	3.00664545659292e-27	0.878256261986903	0.490113511534237	chr16_2150756_2151256	chr16	2150756	2151256	chr16	2211950	2211950	1	*	91	2151006	60944
'1248'	'BRICD5'	135384	5497	0.472184708461285	2.33583504093049e-27	0.556497549344284	0.490113511534237	chr16_2179091_2179591	chr16	2179091	2179591	chr16	2211950	2211950	1	*	91	2179341	32609
'1249'	'BRICD5'	135385	5497	0.473794498067938	1.46040119207948e-27	0.453299314046778	0.490113511534237	chr16_2180918_2181418	chr16	2180918	2181418	chr16	2211950	2211950	1	*	91	2181168	30782
'1250'	'BRICD5'	135392	5497	0.487538682953737	2.3958475570523e-29	0.992789139937913	0.490113511534237	chr16_2205189_2205689	chr16	2205189	2205689	chr16	2211950	2211950	1	*	91	2205439	6511
'1251'	'BRICD5'	135411	5497	0.465975803765372	1.39090365309416e-26	0.964734747475911	0.490113511534237	chr16_2268190_2268690	chr16	2268190	2268690	chr16	2211950	2211950	1	*	91	2268440	-56490
'1252'	'BRICD5'	135412	5497	0.479895489623676	2.41306774567289e-28	0.814354910238615	0.490113511534237	chr16_2268707_2269207	chr16	2268707	2269207	chr16	2211950	2211950	1	*	91	2268957	-57007
'1253'	'BRICD5'	135418	5497	0.466331597355255	1.25718414235823e-26	0.998842345948499	0.490113511534237	chr16_2340621_2341121	chr16	2340621	2341121	chr16	2211950	2211950	1	*	91	2340871	-128921
'1254'	'BRICD5'	135419	5497	0.562560280305317	1.17997579983345e-40	0.718223548180871	0.490113511534237	chr16_2341741_2342241	chr16	2341741	2342241	chr16	2211950	2211950	1	*	91	2341991	-130041
'1255'	'BRIX1'	50230	12229	0.49892819932126	6.89470895680813e-31	0.673633709042948	0.927865250823874	chr5_35089620_35090120	chr5	35089620	35090120	chr5	34915376	34915376	1	*	87	35089870	-174494
'1256'	'BROX'	14496	1487	0.565305774363027	4.00169626495646e-41	0.96685423350055	0.717624801659954	chr1_222465348_222465848	chr1	222465348	222465848	chr1	222712553	222712553	1	*	1487	222465598	246955
'1257'	'BROX'	14499	1487	0.468149440483114	7.49642392374272e-27	0.989915162964285	0.717624801659954	chr1_222617591_222618091	chr1	222617591	222618091	chr1	222712553	222712553	1	*	1487	222617841	94712
'1258'	'BROX'	14506	1487	0.499322003027781	6.08174459426123e-31	0.943384381461409	0.717624801659954	chr1_222736374_222736874	chr1	222736374	222736874	chr1	222712553	222712553	1	*	1487	222736624	-24071
'1259'	'BRWD1'	165521	10135	0.499094400099065	6.54395465746348e-31	0.945336842772149	0.890516294397657	chr21_39313651_39314151	chr21	39313651	39314151	chr21	39321559	39321559	1	*	94	39313901	7658
'1260'	'BRWD1'	165525	10135	0.478410083815327	3.7525628187404e-28	0.977659004647895	0.890516294397657	chr21_39349151_39349651	chr21	39349151	39349651	chr21	39321559	39321559	1	*	94	39349401	-27842
'1261'	'BSG'	153111	7325	0.455823622702398	2.38903632660695e-25	0.985296065704067	0.95721957768827	chr19_344550_345050	chr19	344550	345050	chr19	571277	571277	1	*	9	344800	226477
'1262'	'BSG'	153125	7325	0.573063177690784	1.80179551224313e-42	0.919528644738434	0.95721957768827	chr19_460010_460510	chr19	460010	460510	chr19	571277	571277	1	*	9	460260	111017
'1263'	'BSG'	153127	7325	0.537525781095043	1.45254370862077e-36	0.865637256878251	0.95721957768827	chr19_461789_462289	chr19	461789	462289	chr19	571277	571277	1	*	9	462039	109238
'1264'	'BSG'	153133	7325	0.577063923488848	3.49688279680417e-43	0.991596929049053	0.95721957768827	chr19_488845_489345	chr19	488845	489345	chr19	571277	571277	1	*	9	489095	82182
'1265'	'BSG'	153134	7325	0.509224541218141	2.48649050544871e-32	0.859376709843515	0.95721957768827	chr19_489354_489854	chr19	489354	489854	chr19	571277	571277	1	*	9	489604	81673
'1266'	'BSG'	153136	7325	0.516286071006442	2.38719700177811e-33	0.856491213924102	0.95721957768827	chr19_492029_492529	chr19	492029	492529	chr19	571277	571277	1	*	9	492279	78998
'1267'	'BSG'	153137	7325	0.58250190712625	3.65524352564746e-44	0.92111249978402	0.95721957768827	chr19_495581_496081	chr19	495581	496081	chr19	571277	571277	1	*	9	495831	75446
'1268'	'BSG'	153138	7325	0.453752622250163	4.21718758305434e-25	0.756155436654437	0.95721957768827	chr19_496230_496730	chr19	496230	496730	chr19	571277	571277	1	*	9	496480	74797
'1269'	'BSG'	153139	7325	0.50206875523258	2.5387750339881e-31	0.850530159479804	0.95721957768827	chr19_506323_506823	chr19	506323	506823	chr19	571277	571277	1	*	9	506573	64704
'1270'	'BSG'	153140	7325	0.571708188062365	3.12432397421813e-42	0.992604836805336	0.95721957768827	chr19_506895_507395	chr19	506895	507395	chr19	571277	571277	1	*	9	507145	64132
'1271'	'BSG'	153141	7325	0.596170892410239	1.0259440511004e-46	0.982692783956412	0.95721957768827	chr19_507668_508168	chr19	507668	508168	chr19	571277	571277	1	*	9	507918	63359
'1272'	'BSG'	153142	7325	0.56589224173661	3.17578498647114e-41	0.969463274721098	0.95721957768827	chr19_510632_511132	chr19	510632	511132	chr19	571277	571277	1	*	9	510882	60395
'1273'	'BSG'	153144	7325	0.493298223931849	4.05009592918043e-30	0.650503665904496	0.95721957768827	chr19_512749_513249	chr19	512749	513249	chr19	571277	571277	1	*	9	512999	58278
'1274'	'BSG'	153146	7325	0.575093663237607	7.83357848203331e-43	0.48601312007925	0.95721957768827	chr19_519358_519858	chr19	519358	519858	chr19	571277	571277	1	*	9	519608	51669
'1275'	'BSG'	153148	7325	0.525887731590837	8.972335542014e-35	0.665219119146216	0.95721957768827	chr19_525931_526431	chr19	525931	526431	chr19	571277	571277	1	*	9	526181	45096
'1276'	'BSG'	153149	7325	0.47680064283444	6.03872573911309e-28	0.923445086305701	0.95721957768827	chr19_530854_531354	chr19	530854	531354	chr19	571277	571277	1	*	9	531104	40173
'1277'	'BSG'	153150	7325	0.61492370779126	1.98337448424889e-50	0.982041963519499	0.95721957768827	chr19_531402_531902	chr19	531402	531902	chr19	571277	571277	1	*	9	531652	39625
'1278'	'BSG'	153158	7325	0.525129979940758	1.16616143497752e-34	0.764466356039095	0.95721957768827	chr19_571473_571973	chr19	571473	571973	chr19	571277	571277	1	*	9	571723	-446
'1279'	'BSG'	153159	7325	0.684083889131085	1.61505935944943e-66	0.99566311691154	0.95721957768827	chr19_572158_572658	chr19	572158	572658	chr19	571277	571277	1	*	9	572408	-1131
'1280'	'BSG'	153167	7325	0.453790463753167	4.17373590976046e-25	0.888064644323752	0.95721957768827	chr19_588032_588532	chr19	588032	588532	chr19	571277	571277	1	*	9	588282	-17005
'1281'	'BSG'	153169	7325	0.539489192676893	7.1455211841147e-37	0.685809234738837	0.95721957768827	chr19_589630_590130	chr19	589630	590130	chr19	571277	571277	1	*	9	589880	-18603
'1282'	'BSG'	153170	7325	0.586499565124417	6.75825549300376e-45	0.790412781422244	0.95721957768827	chr19_591428_591928	chr19	591428	591928	chr19	571277	571277	1	*	9	591678	-20401
'1283'	'BSG'	153174	7325	0.474704640701214	1.11754056941841e-27	0.731222678500464	0.95721957768827	chr19_628082_628582	chr19	628082	628582	chr19	571277	571277	1	*	9	628332	-57055
'1284'	'BSG'	153176	7325	0.585511877571823	1.02588001144975e-44	0.990254971864975	0.95721957768827	chr19_633414_633914	chr19	633414	633914	chr19	571277	571277	1	*	9	633664	-62387
'1285'	'BSG'	153178	7325	0.454601462910495	3.34151387307541e-25	0.981506332540446	0.95721957768827	chr19_639623_640123	chr19	639623	640123	chr19	571277	571277	1	*	9	639873	-68596
'1286'	'BSG'	153182	7325	0.60875480891884	3.51042224203802e-49	0.987455868038957	0.95721957768827	chr19_663115_663615	chr19	663115	663615	chr19	571277	571277	1	*	9	663365	-92088
'1287'	'BSG'	153184	7325	0.528840113331984	3.19388335660375e-35	0.421149936357825	0.95721957768827	chr19_675229_675729	chr19	675229	675729	chr19	571277	571277	1	*	9	675479	-104202
'1288'	'BSG'	153187	7325	0.457425267202525	1.53474107358322e-25	0.998963294879253	0.95721957768827	chr19_680331_680831	chr19	680331	680831	chr19	571277	571277	1	*	9	680581	-109304
'1289'	'BSG'	153188	7325	0.498609456626235	7.6260465475594e-31	0.798406929797785	0.95721957768827	chr19_681128_681628	chr19	681128	681628	chr19	571277	571277	1	*	9	681378	-110101
'1290'	'BSG'	153189	7325	0.52632626756619	7.70789994740413e-35	0.409089600119797	0.95721957768827	chr19_682725_683225	chr19	682725	683225	chr19	571277	571277	1	*	9	682975	-111698
'1291'	'BSG'	153193	7325	0.465785932906863	1.46815367159153e-26	0.811976247933789	0.95721957768827	chr19_708546_709046	chr19	708546	709046	chr19	571277	571277	1	*	9	708796	-137519
'1292'	'BSG'	153194	7325	0.527282255540573	5.52463828770926e-35	0.559768929947531	0.95721957768827	chr19_709357_709857	chr19	709357	709857	chr19	571277	571277	1	*	9	709607	-138330
'1293'	'BSG'	153195	7325	0.518646293413322	1.07551195232779e-33	0.501091420113231	0.95721957768827	chr19_709891_710391	chr19	709891	710391	chr19	571277	571277	1	*	9	710141	-138864
'1294'	'BSG'	153196	7325	0.460324697222047	6.85054248762875e-26	0.314588168890783	0.95721957768827	chr19_710628_711128	chr19	710628	711128	chr19	571277	571277	1	*	9	710878	-139601
'1295'	'BSG'	153203	7325	0.619775996230998	1.98141271457329e-51	0.883560736521394	0.95721957768827	chr19_733972_734472	chr19	733972	734472	chr19	571277	571277	1	*	9	734222	-162945
'1296'	'BSG'	153207	7325	0.523530531091316	2.02492919499801e-34	0.88631952403716	0.95721957768827	chr19_770160_770660	chr19	770160	770660	chr19	571277	571277	1	*	9	770410	-199133
'1297'	'BSG'	153212	7325	0.595914678905464	1.15155565092731e-46	0.999879051069246	0.95721957768827	chr19_796881_797381	chr19	796881	797381	chr19	571277	571277	1	*	9	797131	-225854
'1298'	'BSG'	153213	7325	0.71377898618234	7.35493849919613e-75	0.970016184118829	0.95721957768827	chr19_797661_798161	chr19	797661	798161	chr19	571277	571277	1	*	9	797911	-226634
'1299'	'BST2'	155533	7741	0.578413482041456	2.00755961589179e-43	0.96876637850104	0.993164896863176	chr19_17215396_17215896	chr19	17215396	17215896	chr19	17405648	17405648	1	*	425	17215646	190002
'1300'	'BST2'	155535	7741	0.673515851228503	8.94077906643581e-64	0.991038260178428	0.993164896863176	chr19_17226234_17226734	chr19	17226234	17226734	chr19	17405648	17405648	1	*	425	17226484	179164
'1301'	'BST2'	155539	7741	0.481052562972746	1.70848094362717e-28	0.944288618705616	0.993164896863176	chr19_17235517_17236017	chr19	17235517	17236017	chr19	17405648	17405648	1	*	425	17235767	169881
'1302'	'BST2'	155545	7741	0.587497954319794	4.41792283142435e-45	0.995461535360284	0.993164896863176	chr19_17245846_17246346	chr19	17245846	17246346	chr19	17405648	17405648	1	*	425	17246096	159552
'1303'	'BST2'	155556	7741	0.534905412342876	3.73993826153814e-36	0.979023999723545	0.993164896863176	chr19_17292304_17292804	chr19	17292304	17292804	chr19	17405648	17405648	1	*	425	17292554	113094
'1304'	'BST2'	155558	7741	0.492954552084969	4.50973222654736e-30	0.960109890742799	0.993164896863176	chr19_17293960_17294460	chr19	17293960	17294460	chr19	17405648	17405648	1	*	425	17294210	111438
'1305'	'BST2'	155560	7741	0.669080573756524	1.17878712417007e-62	0.998099373945297	0.993164896863176	chr19_17303191_17303691	chr19	17303191	17303691	chr19	17405648	17405648	1	*	425	17303441	102207
'1306'	'BST2'	155563	7741	0.734328889670102	2.95257906402867e-81	0.999856013177674	0.993164896863176	chr19_17305431_17305931	chr19	17305431	17305931	chr19	17405648	17405648	1	*	425	17305681	99967
'1307'	'BST2'	155565	7741	0.628212599548387	3.29446262231464e-53	0.994971980164375	0.993164896863176	chr19_17309237_17309737	chr19	17309237	17309737	chr19	17405648	17405648	1	*	425	17309487	96161
'1308'	'BST2'	155566	7741	0.563453620701775	8.31862091398261e-41	0.598489866207445	0.993164896863176	chr19_17327075_17327575	chr19	17327075	17327575	chr19	17405648	17405648	1	*	425	17327325	78323
'1309'	'BST2'	155567	7741	0.641218978432603	4.62052419688614e-56	0.986626503942359	0.993164896863176	chr19_17327584_17328084	chr19	17327584	17328084	chr19	17405648	17405648	1	*	425	17327834	77814
'1310'	'BST2'	155569	7741	0.542073399986243	2.7786898689575e-37	0.987905106924614	0.993164896863176	chr19_17332661_17333161	chr19	17332661	17333161	chr19	17405648	17405648	1	*	425	17332911	72737
'1311'	'BST2'	155571	7741	0.68941779932905	5.99493282798536e-68	0.997022352514298	0.993164896863176	chr19_17334603_17335103	chr19	17334603	17335103	chr19	17405648	17405648	1	*	425	17334853	70795
'1312'	'BST2'	155572	7741	0.472834424670463	1.93398670560453e-27	0.823973229969993	0.993164896863176	chr19_17336420_17336920	chr19	17336420	17336920	chr19	17405648	17405648	1	*	425	17336670	68978
'1313'	'BST2'	155573	7741	0.59518270761006	1.5810312925747e-46	0.988809344168822	0.993164896863176	chr19_17337216_17337716	chr19	17337216	17337716	chr19	17405648	17405648	1	*	425	17337466	68182
'1314'	'BST2'	155582	7741	0.463295129981809	2.97520763224868e-26	0.98950624038888	0.993164896863176	chr19_17390946_17391446	chr19	17390946	17391446	chr19	17405648	17405648	1	*	425	17391196	14452
'1315'	'BST2'	155583	7741	0.600449426968815	1.52784106775295e-47	0.619742321182765	0.993164896863176	chr19_17391497_17391997	chr19	17391497	17391997	chr19	17405648	17405648	1	*	425	17391747	13901
'1316'	'BST2'	155585	7741	0.490904002559124	8.5086699853762e-30	0.979490517027882	0.993164896863176	chr19_17403257_17403757	chr19	17403257	17403757	chr19	17405648	17405648	1	*	425	17403507	2141
'1317'	'BST2'	155590	7741	0.661457394084566	8.96670448821579e-61	0.998761713327996	0.993164896863176	chr19_17419630_17420130	chr19	17419630	17420130	chr19	17405648	17405648	1	*	425	17419880	-14232
'1318'	'BST2'	155591	7741	0.593049004796985	4.02609953964488e-46	0.84483980026148	0.993164896863176	chr19_17420397_17420897	chr19	17420397	17420897	chr19	17405648	17405648	1	*	425	17420647	-14999
'1319'	'BST2'	155596	7741	0.612121752157831	7.37056040810652e-50	0.826962396401481	0.993164896863176	chr19_17453353_17453853	chr19	17453353	17453853	chr19	17405648	17405648	1	*	425	17453603	-47955
'1320'	'BST2'	155600	7741	0.488937569224129	1.55950202829922e-29	0.99861772650567	0.993164896863176	chr19_17469477_17469977	chr19	17469477	17469977	chr19	17405648	17405648	1	*	425	17469727	-64079
'1321'	'BST2'	155601	7741	0.674536696799782	4.90510640029107e-64	0.996717100450967	0.993164896863176	chr19_17470017_17470517	chr19	17470017	17470517	chr19	17405648	17405648	1	*	425	17470267	-64619
'1322'	'BST2'	155604	7741	0.457626178297358	1.45179476318024e-25	0.359275919067887	0.993164896863176	chr19_17486177_17486677	chr19	17486177	17486677	chr19	17405648	17405648	1	*	425	17486427	-80779
'1323'	'BST2'	155607	7741	0.487318832642027	2.56331828048572e-29	0.964176078605286	0.993164896863176	chr19_17496198_17496698	chr19	17496198	17496698	chr19	17405648	17405648	1	*	425	17496448	-90800
'1324'	'BST2'	155611	7741	0.595337148986169	1.47935979749711e-46	0.993353568281431	0.993164896863176	chr19_17511263_17511763	chr19	17511263	17511763	chr19	17405648	17405648	1	*	425	17511513	-105865
'1325'	'BST2'	155612	7741	0.582690890347367	3.37320719919518e-44	0.969739729419963	0.993164896863176	chr19_17512018_17512518	chr19	17512018	17512518	chr19	17405648	17405648	1	*	425	17512268	-106620
'1326'	'BST2'	155614	7741	0.51542598307503	3.18711221144868e-33	0.876125257016478	0.993164896863176	chr19_17538911_17539411	chr19	17538911	17539411	chr19	17405648	17405648	1	*	425	17539161	-133513
'1327'	'BST2'	155615	7741	0.547669978419217	3.5338700147043e-38	0.990986424922391	0.993164896863176	chr19_17539579_17540079	chr19	17539579	17540079	chr19	17405648	17405648	1	*	425	17539829	-134181
'1328'	'BST2'	155616	7741	0.585553835881625	1.0081923154787e-44	0.993843123477339	0.993164896863176	chr19_17555324_17555824	chr19	17555324	17555824	chr19	17405648	17405648	1	*	425	17555574	-149926
'1329'	'BST2'	155621	7741	0.519917565165751	6.9734971032385e-34	0.999164876430509	0.993164896863176	chr19_17576720_17577220	chr19	17576720	17577220	chr19	17405648	17405648	1	*	425	17576970	-171322
'1330'	'BST2'	155622	7741	0.462577044661151	3.6396074467894e-26	0.970494220368952	0.993164896863176	chr19_17579569_17580069	chr19	17579569	17580069	chr19	17405648	17405648	1	*	425	17579819	-174171
'1331'	'BST2'	155625	7741	0.581618676285633	5.30629450601575e-44	0.985146319408848	0.993164896863176	chr19_17605624_17606124	chr19	17605624	17606124	chr19	17405648	17405648	1	*	425	17605874	-200226
'1332'	'BST2'	155626	7741	0.495854982094608	1.81893122690319e-30	0.990796362316921	0.993164896863176	chr19_17606143_17606643	chr19	17606143	17606643	chr19	17405648	17405648	1	*	425	17606393	-200745
'1333'	'BST2'	155630	7741	0.505019596177817	9.80237394588053e-32	0.88067524060198	0.993164896863176	chr19_17654964_17655464	chr19	17654964	17655464	chr19	17405648	17405648	1	*	425	17655214	-249566
'1334'	'BTBD2'	153501	7383	0.575680741607117	6.17307228048015e-43	0.697051725826052	0.798364457463689	chr19_1789698_1790198	chr19	1789698	1790198	chr19	2034881	2034881	1	*	67	1789948	244933
'1335'	'BTBD2'	153504	7383	0.591922351762686	6.57244235134744e-46	0.920870601922512	0.798364457463689	chr19_1795731_1796231	chr19	1795731	1796231	chr19	2034881	2034881	1	*	67	1795981	238900
'1336'	'BTBD2'	153510	7383	0.484275357867201	6.48060517362356e-29	0.901196242519885	0.798364457463689	chr19_1826067_1826567	chr19	1826067	1826567	chr19	2034881	2034881	1	*	67	1826317	208564
'1337'	'BTBD2'	153516	7383	0.650616383927553	3.37484887828411e-58	0.998214563403157	0.798364457463689	chr19_1848490_1848990	chr19	1848490	1848990	chr19	2034881	2034881	1	*	67	1848740	186141
'1338'	'BTBD2'	153519	7383	0.536156476478064	2.38327825645938e-36	0.986522833430284	0.798364457463689	chr19_1855267_1855767	chr19	1855267	1855767	chr19	2034881	2034881	1	*	67	1855517	179364
'1339'	'BTBD2'	153522	7383	0.545321684580558	8.40327084320626e-38	0.574323117948245	0.798364457463689	chr19_1859152_1859652	chr19	1859152	1859652	chr19	2034881	2034881	1	*	67	1859402	175479
'1340'	'BTBD2'	153523	7383	0.505824061047679	7.55712767824015e-32	0.788805888485086	0.798364457463689	chr19_1859992_1860492	chr19	1859992	1860492	chr19	2034881	2034881	1	*	67	1860242	174639
'1341'	'BTBD2'	153527	7383	0.598301909666507	3.9929749883228e-47	0.994136856594884	0.798364457463689	chr19_1863925_1864425	chr19	1863925	1864425	chr19	2034881	2034881	1	*	67	1864175	170706
'1342'	'BTBD2'	153528	7383	0.620855161949006	1.18689747840153e-51	0.948418160769926	0.798364457463689	chr19_1864654_1865154	chr19	1864654	1865154	chr19	2034881	2034881	1	*	67	1864904	169977
'1343'	'BTBD2'	153529	7383	0.512323617212865	8.97851911922592e-33	0.434932354990871	0.798364457463689	chr19_1865239_1865739	chr19	1865239	1865739	chr19	2034881	2034881	1	*	67	1865489	169392
'1344'	'BTBD2'	153530	7383	0.530906439946324	1.54694665056302e-35	0.980308362178693	0.798364457463689	chr19_1875989_1876489	chr19	1875989	1876489	chr19	2034881	2034881	1	*	67	1876239	158642
'1345'	'BTBD2'	153531	7383	0.489644026010568	1.25487625427855e-29	0.595546775559101	0.798364457463689	chr19_1876536_1877036	chr19	1876536	1877036	chr19	2034881	2034881	1	*	67	1876786	158095
'1346'	'BTBD2'	153535	7383	0.543769675219281	1.49125772252158e-37	0.970914661890144	0.798364457463689	chr19_1885317_1885817	chr19	1885317	1885817	chr19	2034881	2034881	1	*	67	1885567	149314
'1347'	'BTBD2'	153539	7383	0.602824267439358	5.22548225879309e-48	0.999314622725728	0.798364457463689	chr19_1905053_1905553	chr19	1905053	1905553	chr19	2034881	2034881	1	*	67	1905303	129578
'1348'	'BTBD2'	153541	7383	0.520769547746118	5.21867004966977e-34	0.786312036722399	0.798364457463689	chr19_1929801_1930301	chr19	1929801	1930301	chr19	2034881	2034881	1	*	67	1930051	104830
'1349'	'BTBD2'	153545	7383	0.633144954160016	2.80351595988252e-54	0.976397680084319	0.798364457463689	chr19_1940850_1941350	chr19	1940850	1941350	chr19	2034881	2034881	1	*	67	1941100	93781
'1350'	'BTBD2'	153555	7383	0.466781224992086	1.10730234310826e-26	0.854325652116318	0.798364457463689	chr19_2015912_2016412	chr19	2015912	2016412	chr19	2034881	2034881	1	*	67	2016162	18719
'1351'	'BTBD2'	153558	7383	0.536714279153284	1.94898924661459e-36	0.999020889608183	0.798364457463689	chr19_2034808_2035308	chr19	2034808	2035308	chr19	2034881	2034881	1	*	67	2035058	-177
'1352'	'BTBD2'	153560	7383	0.63228968901084	4.29649634947271e-54	0.999429812183589	0.798364457463689	chr19_2042005_2042505	chr19	2042005	2042505	chr19	2034881	2034881	1	*	67	2042255	-7374
'1353'	'BTBD2'	153561	7383	0.479485732244519	2.72760025802207e-28	0.334631134558565	0.798364457463689	chr19_2049109_2049609	chr19	2049109	2049609	chr19	2034881	2034881	1	*	67	2049359	-14478
'1354'	'BTBD2'	153563	7383	0.704503220207691	4.01614674849116e-72	0.998888421731643	0.798364457463689	chr19_2051074_2051574	chr19	2051074	2051574	chr19	2034881	2034881	1	*	67	2051324	-16443
'1355'	'BTBD2'	153568	7383	0.538786678474019	9.22758647593452e-37	0.998899940677429	0.798364457463689	chr19_2061353_2061853	chr19	2061353	2061853	chr19	2034881	2034881	1	*	67	2061603	-26722
'1356'	'BTBD2'	153569	7383	0.473442081755492	1.61946463385682e-27	0.85133648568483	0.798364457463689	chr19_2061927_2062427	chr19	2061927	2062427	chr19	2034881	2034881	1	*	67	2062177	-27296
'1357'	'BTBD2'	153571	7383	0.548752312406874	2.35332885302665e-38	0.965644744193011	0.798364457463689	chr19_2095852_2096352	chr19	2095852	2096352	chr19	2034881	2034881	1	*	67	2096102	-61221
'1358'	'BTBD2'	153572	7383	0.671590189488263	2.73118849741565e-63	0.999107281701579	0.798364457463689	chr19_2096552_2097052	chr19	2096552	2097052	chr19	2034881	2034881	1	*	67	2096802	-61921
'1359'	'BTBD2'	153577	7383	0.467419252041848	9.23658392074781e-27	0.624084963744118	0.798364457463689	chr19_2123661_2124161	chr19	2123661	2124161	chr19	2034881	2034881	1	*	67	2123911	-89030
'1360'	'BTBD2'	153583	7383	0.580801091722892	7.45823016216806e-44	0.998289436550767	0.798364457463689	chr19_2151449_2151949	chr19	2151449	2151949	chr19	2034881	2034881	1	*	67	2151699	-116818
'1361'	'BTBD2'	153584	7383	0.475518330162232	8.80069666229936e-28	0.812402448927874	0.798364457463689	chr19_2151957_2152457	chr19	2151957	2152457	chr19	2034881	2034881	1	*	67	2152207	-117326
'1362'	'BTBD2'	153586	7383	0.658680051952196	4.20236273298132e-60	0.997984184487436	0.798364457463689	chr19_2163611_2164111	chr19	2163611	2164111	chr19	2034881	2034881	1	*	67	2163861	-128980
'1363'	'BTBD2'	153587	7383	0.453929081028659	4.01907111976342e-25	0.675050539374636	0.798364457463689	chr19_2164287_2164787	chr19	2164287	2164787	chr19	2034881	2034881	1	*	67	2164537	-129656
'1364'	'BTBD2'	153595	7383	0.542146706824871	2.70689219173406e-37	0.967165245036774	0.798364457463689	chr19_2235856_2236356	chr19	2235856	2236356	chr19	2034881	2034881	1	*	67	2236106	-201225
'1365'	'BTBD2'	153596	7383	0.615525107017628	1.49899049716907e-50	0.996083558432732	0.798364457463689	chr19_2236471_2236971	chr19	2236471	2236971	chr19	2034881	2034881	1	*	67	2236721	-201840
'1366'	'BTBD2'	153604	7383	0.6145421229204	2.37460920573969e-50	0.996354253658705	0.798364457463689	chr19_2269111_2269611	chr19	2269111	2269611	chr19	2034881	2034881	1	*	67	2269361	-234480
'1367'	'BTBD2'	153605	7383	0.513817238672892	5.46503334189239e-33	0.416634509609681	0.798364457463689	chr19_2269916_2270416	chr19	2269916	2270416	chr19	2034881	2034881	1	*	67	2270166	-235285
'1368'	'BTBD2'	153606	7383	0.493961140285578	3.29736047913797e-30	0.559394564209484	0.798364457463689	chr19_2270627_2271127	chr19	2270627	2271127	chr19	2034881	2034881	1	*	67	2270877	-235996
'1369'	'BTBD2'	153608	7383	0.536208759711868	2.33917748342462e-36	0.358026113450097	0.798364457463689	chr19_2272863_2273363	chr19	2272863	2273363	chr19	2034881	2034881	1	*	67	2273113	-238232
'1370'	'BTBD2'	153609	7383	0.572637235795183	2.14557159208547e-42	0.983383920703577	0.798364457463689	chr19_2273574_2274074	chr19	2273574	2274074	chr19	2034881	2034881	1	*	67	2273824	-238943
'1371'	'BTBD2'	153611	7383	0.481300000994748	1.58637958413372e-28	0.532088903223577	0.798364457463689	chr19_2275591_2276091	chr19	2275591	2276091	chr19	2034881	2034881	1	*	67	2275841	-240960
'1372'	'BTBD6'	129134	4877	0.490161254512377	1.07024210649277e-29	0.993462998266399	0.600634688148419	chr14_105020924_105021424	chr14	105020924	105021424	chr14	105248490	105248490	1	*	530	105021174	227316
'1373'	'BTBD6'	129184	4877	0.460001241688441	7.50332500255197e-26	0.977509258352676	0.600634688148419	chr14_105301170_105301670	chr14	105301170	105301670	chr14	105248490	105248490	1	*	530	105301420	-52930
'1374'	'BTBD6'	129187	4877	0.536484336940707	2.11844164200172e-36	0.993416922483254	0.600634688148419	chr14_105314362_105314862	chr14	105314362	105314862	chr14	105248490	105248490	1	*	530	105314612	-66122
'1375'	'BTBD6'	129211	4877	0.470441806033181	3.87151108533373e-27	0.963784434448559	0.600634688148419	chr14_105474005_105474505	chr14	105474005	105474505	chr14	105248490	105248490	1	*	530	105474255	-225765
'1376'	'BTF3'	51612	12361	0.472633034456071	2.04955829321257e-27	0.891917731689196	0.799768094715001	chr5_73486463_73486963	chr5	73486463	73486963	chr5	73498408	73498408	1	*	219	73486713	11695
'1377'	'BTN2A2'	60145	13077	0.473585389281828	1.55265537718492e-27	0.677964832658515	0.343097766385939	chr6_26272226_26272726	chr6	26272226	26272726	chr6	26383096	26383096	1	*	138	26272476	110620
'1378'	'BTN2A2'	60161	13077	0.492344680767013	5.45453703416399e-30	0.82737707844978	0.343097766385939	chr6_26322587_26323087	chr6	26322587	26323087	chr6	26383096	26383096	1	*	138	26322837	60259
'1379'	'BTN2A2'	60163	13077	0.481927231304229	1.31294071057699e-28	0.784451726977947	0.343097766385939	chr6_26327353_26327853	chr6	26327353	26327853	chr6	26383096	26383096	1	*	138	26327603	55493
'1380'	'BTN2A2'	60197	13077	0.466376059547324	1.24173464450869e-26	0.828338910422918	0.343097766385939	chr6_26553244_26553744	chr6	26553244	26553744	chr6	26383096	26383096	1	*	138	26553494	-170398
'1381'	'BTN2A2'	60205	13077	0.474672264298837	1.12808629498077e-27	0.793021822642792	0.343097766385939	chr6_26572500_26573000	chr6	26572500	26573000	chr6	26383096	26383096	1	*	138	26572750	-189654
'1382'	'BTN2A2'	60210	13077	0.514538777392255	4.29157127716426e-33	0.974646800324834	0.343097766385939	chr6_26596602_26597102	chr6	26596602	26597102	chr6	26383096	26383096	1	*	138	26596852	-213756
'1383'	'BZW1'	26514	9349	0.49984917762967	5.14653988417925e-31	0.940827175496899	0.89887709019895	chr2_200585659_200586159	chr2	200585659	200586159	chr2	200810594	200810594	1	*	845	200585909	224685
'1384'	'BZW2'	69470	13905	0.451823411881509	7.1351929467954e-25	0.98713909702984	0.967838398632979	chr7_16645537_16646037	chr7	16645537	16646037	chr7	16646131	16646131	1	*	86	16645787	344
'1385'	'BZW2'	69473	13905	0.545537306460539	7.76957631120643e-38	0.86637446940856	0.967838398632979	chr7_16657882_16658382	chr7	16657882	16658382	chr7	16646131	16646131	1	*	86	16658132	-12001
'1386'	'BZW2'	69475	13905	0.502270636194159	2.37829253372959e-31	0.712446796869151	0.967838398632979	chr7_16670674_16671174	chr7	16670674	16671174	chr7	16646131	16646131	1	*	86	16670924	-24793
'1387'	'BZW2'	69476	13905	0.532856900668836	7.75829384419716e-36	0.992414774199865	0.967838398632979	chr7_16753380_16753880	chr7	16753380	16753880	chr7	16646131	16646131	1	*	86	16753630	-107499
'1388'	'C10orf88'	99979	2213	0.481331156557059	1.57159172785376e-28	0.86105271645539	0.337483217380691	chr10_122845760_122846260	chr10	122845760	122846260	chr10	122954403	122954403	1	*	575	122846010	108393
'1389'	'C11orf24'	105672	2830	0.455673357132753	2.48936074556303e-25	0.996786214125683	0.594653972903698	chr11_68128210_68128710	chr11	68128210	68128710	chr11	68272001	68272001	1	*	559	68128460	143541
'1390'	'C11orf80'	105442	2795	0.465475114908586	1.6037425936659e-26	0.978736026078893	0.335103136824118	chr11_66592854_66593354	chr11	66592854	66593354	chr11	66744451	66744451	1	*	524	66593104	151347
'1391'	'C11orf80'	105488	2795	0.512673353462248	8.00544286303451e-33	0.999239749578119	0.335103136824118	chr11_66958263_66958763	chr11	66958263	66958763	chr11	66744451	66744451	1	*	524	66958513	-214062
'1392'	'C12orf29'	115328	3736	0.452032773109713	6.74240031804369e-25	0.705990427756052	0.913401684364702	chr12_87939108_87939608	chr12	87939108	87939608	chr12	88033846	88033846	1	*	545	87939358	94488
'1393'	'C12orf29'	115331	3736	0.54164104911178	3.25656081588978e-37	0.954287063647935	0.913401684364702	chr12_88035252_88035752	chr12	88035252	88035752	chr12	88033846	88033846	1	*	545	88035502	-1656
'1394'	'C12orf29'	115333	3736	0.474613685869155	1.14749873131628e-27	0.678725083080396	0.913401684364702	chr12_88141373_88141873	chr12	88141373	88141873	chr12	88033846	88033846	1	*	545	88141623	-107777
'1395'	'C12orf29'	115334	3736	0.589645654858828	1.75881215588314e-45	0.993439960374827	0.913401684364702	chr12_88142033_88142533	chr12	88142033	88142533	chr12	88033846	88033846	1	*	545	88142283	-108437
'1396'	'C12orf76'	116871	3853	0.452965772382949	5.22696817016967e-25	0.960219320727767	0.877334309776639	chr12_110280888_110281388	chr12	110280888	110281388	chr12	110073634	110073634	1	*	662	110281138	-207504
'1397'	'C14orf132'	128130	4803	0.452920201759974	5.29286628804206e-25	0.917841119180773	0.654339069937752	chr14_95948526_95949026	chr14	95948526	95949026	chr14	96039324	96039324	1	*	456	95948776	90548
'1398'	'C16orf54'	137291	5727	0.527095382822813	5.90171504063169e-35	0.479078714716029	0.274685707311119	chr16_29612880_29613380	chr16	29612880	29613380	chr16	29746006	29746006	1	*	321	29613130	132876
'1399'	'C16orf54'	137292	5727	0.51658691307572	2.15613104110373e-33	0.994597614426328	0.274685707311119	chr16_29613507_29614007	chr16	29613507	29614007	chr16	29746006	29746006	1	*	321	29613757	132249
'1400'	'C16orf54'	137304	5727	0.504125185223937	1.30767028172863e-31	0.954966681449314	0.274685707311119	chr16_29691829_29692329	chr16	29691829	29692329	chr16	29746006	29746006	1	*	321	29692079	53927
'1401'	'C16orf54'	137307	5727	0.569056452388767	9.07913105933937e-42	0.875785448115788	0.274685707311119	chr16_29700435_29700935	chr16	29700435	29700935	chr16	29746006	29746006	1	*	321	29700685	45321
'1402'	'C16orf54'	137318	5727	0.537150025622381	1.66525711118488e-36	0.985163597827527	0.274685707311119	chr16_29790308_29790808	chr16	29790308	29790808	chr16	29746006	29746006	1	*	321	29790558	-44552
'1403'	'C16orf54'	137324	5727	0.569100176609816	8.91849122135675e-42	0.99789779239404	0.274685707311119	chr16_29805582_29806082	chr16	29805582	29806082	chr16	29746006	29746006	1	*	321	29805832	-59826
'1404'	'C16orf54'	137325	5727	0.459289554911611	9.16266060338735e-26	0.902071682399627	0.274685707311119	chr16_29806486_29806986	chr16	29806486	29806986	chr16	29746006	29746006	1	*	321	29806736	-60730
'1405'	'C16orf54'	137328	5727	0.470090373531721	4.28304812810787e-27	0.744671047705714	0.274685707311119	chr16_29810473_29810973	chr16	29810473	29810973	chr16	29746006	29746006	1	*	321	29810723	-64717
'1406'	'C16orf54'	137335	5727	0.654012984215063	5.39995796411415e-59	0.994966220691482	0.274685707311119	chr16_29815828_29816328	chr16	29815828	29816328	chr16	29746006	29746006	1	*	321	29816078	-70072
'1407'	'C16orf54'	137336	5727	0.518314130920407	1.20462153635963e-33	0.865539345839069	0.274685707311119	chr16_29816583_29817083	chr16	29816583	29817083	chr16	29746006	29746006	1	*	321	29816833	-70827
'1408'	'C16orf54'	137337	5727	0.4825882658576	1.07642771188113e-28	0.694955277692985	0.274685707311119	chr16_29817180_29817680	chr16	29817180	29817680	chr16	29746006	29746006	1	*	321	29817430	-71424
'1409'	'C16orf54'	137341	5727	0.521710055298836	3.78767925642293e-34	0.926382417481152	0.274685707311119	chr16_29862755_29863255	chr16	29862755	29863255	chr16	29746006	29746006	1	*	321	29863005	-116999
'1410'	'C16orf54'	137342	5727	0.59245580669516	5.21348911592232e-46	0.995939571610406	0.274685707311119	chr16_29863301_29863801	chr16	29863301	29863801	chr16	29746006	29746006	1	*	321	29863551	-117545
'1411'	'C16orf54'	137347	5727	0.528829197573499	3.20627669187273e-35	0.925956216487067	0.274685707311119	chr16_29900333_29900833	chr16	29900333	29900833	chr16	29746006	29746006	1	*	321	29900583	-154577
'1412'	'C16orf54'	137349	5727	0.626142534222873	9.06579798308333e-53	0.992662431534266	0.274685707311119	chr16_29925933_29926433	chr16	29925933	29926433	chr16	29746006	29746006	1	*	321	29926183	-180177
'1413'	'C16orf54'	137354	5727	0.533080444768533	7.17066814029444e-36	0.996100836851411	0.274685707311119	chr16_29973463_29973963	chr16	29973463	29973963	chr16	29746006	29746006	1	*	321	29973713	-227707
'1414'	'C16orf54'	137356	5727	0.643239917458937	1.61186957950768e-56	0.876539939064777	0.274685707311119	chr16_29995394_29995894	chr16	29995394	29995894	chr16	29746006	29746006	1	*	321	29995644	-249638
'1415'	'C16orf89'	135797	5578	0.547955196035294	3.17470548449603e-38	0.995231156444562	0.293482240937386	chr16_4847159_4847659	chr16	4847159	4847659	chr16	5066110	5066110	1	*	172	4847409	218701
'1416'	'C16orf89'	135803	5578	0.46610327359043	1.3413872600289e-26	0.979559630702598	0.293482240937386	chr16_4937091_4937591	chr16	4937091	4937591	chr16	5066110	5066110	1	*	172	4937341	128769
'1417'	'C16orf91'	135223	5460	0.512387053129917	8.79487382060632e-33	0.998387347589949	0.743500549249359	chr16_1308879_1309379	chr16	1308879	1309379	chr16	1420800	1420800	1	*	54	1309129	111671
'1418'	'C16orf91'	135251	5460	0.461937665314006	4.35715363663224e-26	0.999136079066044	0.743500549249359	chr16_1420604_1421104	chr16	1420604	1421104	chr16	1420800	1420800	1	*	54	1420854	-54
'1419'	'C17orf53'	144970	6650	0.48204777137491	1.26626189657725e-28	0.973846233592702	0.309959721713658	chr17_44066428_44066928	chr17	44066428	44066928	chr17	44141906	44141906	1	*	517	44066678	75228
'1420'	'C19orf12'	156207	7842	0.481794692210039	1.36660364514518e-28	0.749232550237002	0.704381789332357	chr19_29526143_29526643	chr19	29526143	29526643	chr19	29715789	29715789	1	*	526	29526393	189396
'1421'	'C19orf12'	156208	7842	0.483538440966441	8.09522152346437e-29	0.701348292604261	0.704381789332357	chr19_29526692_29527192	chr19	29526692	29527192	chr19	29715789	29715789	1	*	526	29526942	188847
'1422'	'C19orf12'	156210	7842	0.519107605779409	9.18734699280448e-34	0.968230747521987	0.704381789332357	chr19_29528287_29528787	chr19	29528287	29528787	chr19	29715789	29715789	1	*	526	29528537	187252
'1423'	'C19orf12'	156218	7842	0.456274107224445	2.11024668873011e-25	0.933558720705881	0.704381789332357	chr19_29605977_29606477	chr19	29605977	29606477	chr19	29715789	29715789	1	*	526	29606227	109562
'1424'	'C19orf12'	156226	7842	0.531918628009519	1.08281896922123e-35	0.327408755550692	0.704381789332357	chr19_29667365_29667865	chr19	29667365	29667865	chr19	29715789	29715789	1	*	526	29667615	48174
'1425'	'C19orf12'	156250	7842	0.47602219405754	7.59117439669137e-28	0.939203004141061	0.704381789332357	chr19_29844237_29844737	chr19	29844237	29844737	chr19	29715789	29715789	1	*	526	29844487	-128698
'1426'	'C19orf12'	156258	7842	0.585257845728321	1.14050584048181e-44	0.942007867439972	0.704381789332357	chr19_29873430_29873930	chr19	29873430	29873930	chr19	29715789	29715789	1	*	526	29873680	-157891
'1427'	'C19orf12'	156263	7842	0.505072811550658	9.63652719135784e-32	0.942480144217201	0.704381789332357	chr19_29941958_29942458	chr19	29941958	29942458	chr19	29715789	29715789	1	*	526	29942208	-226419
'1428'	'C19orf48'	158763	8301	0.557760381248359	7.69700775223854e-40	0.962073870999326	0.903026974246308	chr19_50556540_50557040	chr19	50556540	50557040	chr19	50804929	50804929	1	*	985	50556790	248139
'1429'	'C19orf48'	158767	8301	0.459521729831377	8.58652530828467e-26	0.550628646466275	0.903026974246308	chr19_50564869_50565369	chr19	50564869	50565369	chr19	50804929	50804929	1	*	985	50565119	239810
'1430'	'C19orf48'	158777	8301	0.469538964411617	5.02463272996991e-27	0.993745212438158	0.903026974246308	chr19_50607972_50608472	chr19	50607972	50608472	chr19	50804929	50804929	1	*	985	50608222	196707
'1431'	'C19orf48'	158796	8301	0.502248695178899	2.39486692219061e-31	0.750637861622904	0.903026974246308	chr19_50695311_50695811	chr19	50695311	50695811	chr19	50804929	50804929	1	*	985	50695561	109368
'1432'	'C19orf48'	158808	8301	0.524135276152852	1.64487452581811e-34	0.532209852154331	0.903026974246308	chr19_50723610_50724110	chr19	50723610	50724110	chr19	50804929	50804929	1	*	985	50723860	81069
'1433'	'C19orf48'	158809	8301	0.627649148618916	4.34017982257368e-53	0.999769621084278	0.903026974246308	chr19_50724687_50725187	chr19	50724687	50725187	chr19	50804929	50804929	1	*	985	50724937	79992
'1434'	'C19orf48'	158817	8301	0.467465140737615	9.11658063767465e-27	0.993975591353879	0.903026974246308	chr19_50804736_50805236	chr19	50804736	50805236	chr19	50804929	50804929	1	*	985	50804986	-57
'1435'	'C19orf48'	158819	8301	0.454754188979743	3.2044451177753e-25	0.971767063878314	0.903026974246308	chr19_50818196_50818696	chr19	50818196	50818696	chr19	50804929	50804929	1	*	985	50818446	-13517
'1436'	'C19orf48'	158824	8301	0.529368265406556	2.65553488940488e-35	0.988872698370645	0.903026974246308	chr19_50835912_50836412	chr19	50835912	50836412	chr19	50804929	50804929	1	*	985	50836162	-31233
'1437'	'C19orf48'	158830	8301	0.548406109051044	2.67957345721712e-38	0.996037482649588	0.903026974246308	chr19_50909386_50909886	chr19	50909386	50909886	chr19	50804929	50804929	1	*	985	50909636	-104707
'1438'	'C19orf48'	158840	8301	0.589505061798077	1.86922593551754e-45	0.994528500751611	0.903026974246308	chr19_51002455_51002955	chr19	51002455	51002955	chr19	50804929	50804929	1	*	985	51002705	-197776
'1439'	'C19orf48'	158845	8301	0.468460211601934	6.85141423142238e-27	0.721990243452919	0.903026974246308	chr19_51020929_51021429	chr19	51020929	51021429	chr19	50804929	50804929	1	*	985	51021179	-216250
'1440'	'C19orf48'	158847	8301	0.491626071082152	6.81259033314677e-30	0.971173838170331	0.903026974246308	chr19_51046753_51047253	chr19	51046753	51047253	chr19	50804929	50804929	1	*	985	51047003	-242074
'1441'	'C19orf54'	157252	8040	0.631662237235817	5.88413690302299e-54	0.966514424599861	0.839314048578054	chr19_40519447_40519947	chr19	40519447	40519947	chr19	40751553	40751553	1	*	724	40519697	231856
'1442'	'C19orf54'	157255	8040	0.645733292480747	4.39484898782602e-57	0.988993647301399	0.839314048578054	chr19_40529133_40529633	chr19	40529133	40529633	chr19	40751553	40751553	1	*	724	40529383	222170
'1443'	'C19orf54'	157256	8040	0.615675163207476	1.39595318115165e-50	0.920237059904278	0.839314048578054	chr19_40530183_40530683	chr19	40530183	40530683	chr19	40751553	40751553	1	*	724	40530433	221120
'1444'	'C19orf54'	157260	8040	0.465601111320602	1.54801621565068e-26	0.679802104511395	0.839314048578054	chr19_40567700_40568200	chr19	40567700	40568200	chr19	40751553	40751553	1	*	724	40567950	183603
'1445'	'C19orf54'	157265	8040	0.64175889257525	3.48212508241978e-56	0.896686575244634	0.839314048578054	chr19_40577145_40577645	chr19	40577145	40577645	chr19	40751553	40751553	1	*	724	40577395	174158
'1446'	'C19orf54'	157266	8040	0.534093733166113	4.99832571537771e-36	0.983072909167353	0.839314048578054	chr19_40578377_40578877	chr19	40578377	40578877	chr19	40751553	40751553	1	*	724	40578627	172926
'1447'	'C19orf54'	157268	8040	0.587280822458344	4.85046665024329e-45	0.929429178641571	0.839314048578054	chr19_40596845_40597345	chr19	40596845	40597345	chr19	40751553	40751553	1	*	724	40597095	154458
'1448'	'C19orf54'	157269	8040	0.57873721284607	1.75638055849111e-43	0.980181653775047	0.839314048578054	chr19_40597976_40598476	chr19	40597976	40598476	chr19	40751553	40751553	1	*	724	40598226	153327
'1449'	'C19orf54'	157270	8040	0.586661103973558	6.30921267251838e-45	0.956884585922696	0.839314048578054	chr19_40598511_40599011	chr19	40598511	40599011	chr19	40751553	40751553	1	*	724	40598761	152792
'1450'	'C19orf54'	157273	8040	0.462854740269289	3.36890621891459e-26	0.849355227009624	0.839314048578054	chr19_40601156_40601656	chr19	40601156	40601656	chr19	40751553	40751553	1	*	724	40601406	150147
'1451'	'C19orf54'	157274	8040	0.483732919744972	7.63321700938628e-29	0.773652715303495	0.839314048578054	chr19_40602039_40602539	chr19	40602039	40602539	chr19	40751553	40751553	1	*	724	40602289	149264
'1452'	'C19orf54'	157276	8040	0.519078754146789	9.27509931802738e-34	0.999792658975851	0.839314048578054	chr19_40603842_40604342	chr19	40603842	40604342	chr19	40751553	40751553	1	*	724	40604092	147461
'1453'	'C19orf54'	157277	8040	0.463173921267493	3.07733449557938e-26	0.757226698612543	0.839314048578054	chr19_40605078_40605578	chr19	40605078	40605578	chr19	40751553	40751553	1	*	724	40605328	146225
'1454'	'C19orf54'	157278	8040	0.539350107422647	7.51755641394201e-37	0.936939531294096	0.839314048578054	chr19_40605589_40606089	chr19	40605589	40606089	chr19	40751553	40751553	1	*	724	40605839	145714
'1455'	'C19orf54'	157281	8040	0.692794515149113	7.36123983331039e-69	0.991683321142449	0.839314048578054	chr19_40609854_40610354	chr19	40609854	40610354	chr19	40751553	40751553	1	*	724	40610104	141449
'1456'	'C19orf54'	157282	8040	0.520570710621444	5.58154518904814e-34	0.979098872871155	0.839314048578054	chr19_40613091_40613591	chr19	40613091	40613591	chr19	40751553	40751553	1	*	724	40613341	138212
'1457'	'C19orf54'	157283	8040	0.559853846450794	3.41911521031132e-40	0.981391143082585	0.839314048578054	chr19_40613599_40614099	chr19	40613599	40614099	chr19	40751553	40751553	1	*	724	40613849	137704
'1458'	'C19orf54'	157284	8040	0.47023194756233	4.11258239086195e-27	0.91664314881902	0.839314048578054	chr19_40614763_40615263	chr19	40614763	40615263	chr19	40751553	40751553	1	*	724	40615013	136540
'1459'	'C19orf54'	157285	8040	0.499764536327174	5.28506962669092e-31	0.987968461126438	0.839314048578054	chr19_40623873_40624373	chr19	40623873	40624373	chr19	40751553	40751553	1	*	724	40624123	127430
'1460'	'C19orf54'	157287	8040	0.563246418567738	9.01919252348686e-41	0.941270654909663	0.839314048578054	chr19_40662720_40663220	chr19	40662720	40663220	chr19	40751553	40751553	1	*	724	40662970	88583
'1461'	'C19orf54'	157289	8040	0.538765030250086	9.29838350507763e-37	0.993192303040426	0.839314048578054	chr19_40690457_40690957	chr19	40690457	40690957	chr19	40751553	40751553	1	*	724	40690707	60846
'1462'	'C19orf54'	157294	8040	0.593032301170425	4.0553943145378e-46	0.634152522361153	0.839314048578054	chr19_40716207_40716707	chr19	40716207	40716707	chr19	40751553	40751553	1	*	724	40716457	35096
'1463'	'C19orf54'	157295	8040	0.555932407735142	1.55148596178501e-39	0.996146912634556	0.839314048578054	chr19_40716714_40717214	chr19	40716714	40717214	chr19	40751553	40751553	1	*	724	40716964	34589
'1464'	'C19orf54'	157300	8040	0.711790492915065	2.90538315319653e-74	0.999827215813209	0.839314048578054	chr19_40750400_40750900	chr19	40750400	40750900	chr19	40751553	40751553	1	*	724	40750650	903
'1465'	'C19orf54'	157301	8040	0.522096405264733	3.32036314499992e-34	0.617524924118945	0.839314048578054	chr19_40751551_40752051	chr19	40751551	40752051	chr19	40751553	40751553	1	*	724	40751801	-248
'1466'	'C19orf54'	157303	8040	0.501043981233289	3.5215273548492e-31	0.673794974283954	0.839314048578054	chr19_40771138_40771638	chr19	40771138	40771638	chr19	40751553	40751553	1	*	724	40771388	-19835
'1467'	'C19orf54'	157304	8040	0.52058191905971	5.56048698970098e-34	0.998951775933467	0.839314048578054	chr19_40777827_40778327	chr19	40777827	40778327	chr19	40751553	40751553	1	*	724	40778077	-26524
'1468'	'C19orf54'	157307	8040	0.582143904164895	4.2540933871473e-44	0.998433423373093	0.839314048578054	chr19_40798749_40799249	chr19	40798749	40799249	chr19	40751553	40751553	1	*	724	40798999	-47446
'1469'	'C19orf54'	157314	8040	0.529422472282599	2.60668324134203e-35	0.931802081473504	0.839314048578054	chr19_40810640_40811140	chr19	40810640	40811140	chr19	40751553	40751553	1	*	724	40810890	-59337
'1470'	'C19orf54'	157318	8040	0.509852662701196	2.02397698630496e-32	0.555737298922403	0.839314048578054	chr19_40819678_40820178	chr19	40819678	40820178	chr19	40751553	40751553	1	*	724	40819928	-68375
'1471'	'C19orf54'	157323	8040	0.555710021639754	1.68897912055217e-39	0.725923963438866	0.839314048578054	chr19_40974521_40975021	chr19	40974521	40975021	chr19	40751553	40751553	1	*	724	40974771	-223218
'1472'	'C19orf57'	155193	7674	0.490275966933562	1.03294877084868e-29	0.843791576194947	0.291590382033443	chr19_13689031_13689531	chr19	13689031	13689531	chr19	13906452	13906452	1	*	358	13689281	217171
'1473'	'C19orf57'	155199	7674	0.535435420470239	3.09263839972277e-36	0.959591538182426	0.291590382033443	chr19_13731447_13731947	chr19	13731447	13731947	chr19	13906452	13906452	1	*	358	13731697	174755
'1474'	'C19orf57'	155200	7674	0.461233492314196	5.31081421578683e-26	0.992725785736089	0.291590382033443	chr19_13747600_13748100	chr19	13747600	13748100	chr19	13906452	13906452	1	*	358	13747850	158602
'1475'	'C19orf57'	155213	7674	0.622004971954785	6.79859499781135e-52	0.998698359126173	0.291590382033443	chr19_13817929_13818429	chr19	13817929	13818429	chr19	13906452	13906452	1	*	358	13818179	88273
'1476'	'C19orf57'	155214	7674	0.505967545421964	7.21137182513937e-32	0.972872882673778	0.291590382033443	chr19_13825708_13826208	chr19	13825708	13826208	chr19	13906452	13906452	1	*	358	13825958	80494
'1477'	'C19orf57'	155215	7674	0.657170608521216	9.69754714751415e-60	0.998203044457371	0.291590382033443	chr19_13833508_13834008	chr19	13833508	13834008	chr19	13906452	13906452	1	*	358	13833758	72694
'1478'	'C19orf57'	155216	7674	0.47454761645291	1.16978563325126e-27	0.792779924781284	0.291590382033443	chr19_13839463_13839963	chr19	13839463	13839963	chr19	13906452	13906452	1	*	358	13839713	66739
'1479'	'C19orf57'	155219	7674	0.487205531455505	2.65368672425268e-29	0.635753655825419	0.291590382033443	chr19_13844096_13844596	chr19	13844096	13844596	chr19	13906452	13906452	1	*	358	13844346	62106
'1480'	'C19orf57'	155220	7674	0.574881845256842	8.53337795184511e-43	0.473584177576068	0.291590382033443	chr19_13844628_13845128	chr19	13844628	13845128	chr19	13906452	13906452	1	*	358	13844878	61574
'1481'	'C19orf57'	155221	7674	0.485652219366444	4.26698082522239e-29	0.950025053707085	0.291590382033443	chr19_13846846_13847346	chr19	13846846	13847346	chr19	13906452	13906452	1	*	358	13847096	59356
'1482'	'C19orf57'	155222	7674	0.589777404547654	1.66146650003764e-45	0.982473923986477	0.291590382033443	chr19_13847561_13848061	chr19	13847561	13848061	chr19	13906452	13906452	1	*	358	13847811	58641
'1483'	'C19orf57'	155223	7674	0.511757031577569	1.08350981191101e-32	0.92497710609525	0.291590382033443	chr19_13850365_13850865	chr19	13850365	13850865	chr19	13906452	13906452	1	*	358	13850615	55837
'1484'	'C19orf57'	155225	7674	0.456208995787498	2.1482052918955e-25	0.700403739049802	0.291590382033443	chr19_13854513_13855013	chr19	13854513	13855013	chr19	13906452	13906452	1	*	358	13854763	51689
'1485'	'C19orf57'	155232	7674	0.521765218283703	3.71579131390862e-34	0.959274767173308	0.291590382033443	chr19_13880044_13880544	chr19	13880044	13880544	chr19	13906452	13906452	1	*	358	13880294	26158
'1486'	'C19orf57'	155236	7674	0.609360534228823	2.65743745707657e-49	0.992380217362507	0.291590382033443	chr19_13905944_13906444	chr19	13905944	13906444	chr19	13906452	13906452	1	*	358	13906194	258
'1487'	'C19orf57'	155237	7674	0.515862046380283	2.75629591896969e-33	0.618722894480697	0.291590382033443	chr19_13918994_13919494	chr19	13918994	13919494	chr19	13906452	13906452	1	*	358	13919244	-12792
'1488'	'C19orf57'	155243	7674	0.648167348571263	1.2322091129527e-57	0.999838734758995	0.291590382033443	chr19_13952043_13952543	chr19	13952043	13952543	chr19	13906452	13906452	1	*	358	13952293	-45841
'1489'	'C19orf57'	155248	7674	0.490064036165221	1.10272778932643e-29	0.981788546712205	0.291590382033443	chr19_13974009_13974509	chr19	13974009	13974509	chr19	13906452	13906452	1	*	358	13974259	-67807
'1490'	'C19orf57'	155253	7674	0.451064984485267	8.7644387492827e-25	0.447971801620716	0.291590382033443	chr19_13987322_13987822	chr19	13987322	13987822	chr19	13906452	13906452	1	*	358	13987572	-81120
'1491'	'C19orf57'	155255	7674	0.647987414157222	1.35402038853929e-57	0.992622115224015	0.291590382033443	chr19_14005563_14006063	chr19	14005563	14006063	chr19	13906452	13906452	1	*	358	14005813	-99361
'1492'	'C19orf57'	155256	7674	0.533531239834373	6.10203228956851e-36	0.996377291550277	0.291590382033443	chr19_14006328_14006828	chr19	14006328	14006828	chr19	13906452	13906452	1	*	358	14006578	-100126
'1493'	'C19orf57'	155265	7674	0.553994849502674	3.25627712556808e-39	0.680331976017555	0.291590382033443	chr19_14058881_14059381	chr19	14058881	14059381	chr19	13906452	13906452	1	*	358	14059131	-152679
'1494'	'C19orf57'	155268	7674	0.629659019373043	1.60011718966945e-53	0.964654114855408	0.291590382033443	chr19_14073297_14073797	chr19	14073297	14073797	chr19	13906452	13906452	1	*	358	14073547	-167095
'1495'	'C19orf57'	155272	7674	0.490663059182327	9.16361345705408e-30	0.98916643148819	0.291590382033443	chr19_14081303_14081803	chr19	14081303	14081803	chr19	13906452	13906452	1	*	358	14081553	-175101
'1496'	'C19orf57'	155273	7674	0.656599540947631	1.31956579878155e-59	0.835768630454941	0.291590382033443	chr19_14089822_14090322	chr19	14089822	14090322	chr19	13906452	13906452	1	*	358	14090072	-183620
'1497'	'C19orf57'	155275	7674	0.465005474432792	1.8337469435992e-26	0.903281171707165	0.291590382033443	chr19_14091108_14091608	chr19	14091108	14091608	chr19	13906452	13906452	1	*	358	14091358	-184906
'1498'	'C19orf57'	155281	7674	0.541525835379975	3.39620328182401e-37	0.996878365691972	0.291590382033443	chr19_14117553_14118053	chr19	14117553	14118053	chr19	13906452	13906452	1	*	358	14117803	-211351
'1499'	'C19orf57'	155282	7674	0.540707376816178	4.58663178368048e-37	0.918013903367564	0.291590382033443	chr19_14118087_14118587	chr19	14118087	14118587	chr19	13906452	13906452	1	*	358	14118337	-211885
'1500'	'C19orf57'	155284	7674	0.523585214286681	1.98789385364035e-34	0.67399655583521	0.291590382033443	chr19_14135984_14136484	chr19	14135984	14136484	chr19	13906452	13906452	1	*	358	14136234	-229782
'1501'	'C19orf57'	155285	7674	0.678137903551515	5.79586725713225e-65	0.99992512685239	0.291590382033443	chr19_14136739_14137239	chr19	14136739	14137239	chr19	13906452	13906452	1	*	358	14136989	-230537
'1502'	'C1orf109'	4473	428	0.46627284182218	1.27817632114872e-26	0.926825896893916	0.867752959843769	chr1_37514551_37515051	chr1	37514551	37515051	chr1	37692249	37692249	1	*	428	37514801	177448
'1503'	'C1orf109'	4496	428	0.459031967611548	9.84217454932086e-26	0.534761298645948	0.867752959843769	chr1_37689839_37690339	chr1	37689839	37690339	chr1	37692249	37692249	1	*	428	37690089	2160
'1504'	'C1orf112'	11427	1225	0.614521315341266	2.39649787738956e-50	0.997696210842784	0.508116684974979	chr1_169485806_169486306	chr1	169485806	169486306	chr1	169662007	169662007	1	*	1225	169486056	175951
'1505'	'C1orf112'	11440	1225	0.622849984079361	4.5258239713627e-52	0.960841343800215	0.508116684974979	chr1_169781298_169781798	chr1	169781298	169781798	chr1	169662007	169662007	1	*	1225	169781548	-119541
'1506'	'C1orf112'	11442	1225	0.501159374658525	3.39685456954342e-31	0.983821640643448	0.508116684974979	chr1_169794715_169795215	chr1	169794715	169795215	chr1	169662007	169662007	1	*	1225	169794965	-132958
'1507'	'C1orf112'	11446	1225	0.511290081147761	1.26270762728096e-32	0.985157838354634	0.508116684974979	chr1_169893716_169894216	chr1	169893716	169894216	chr1	169662007	169662007	1	*	1225	169893966	-231959
'1508'	'C1orf123'	5884	593	0.49436751331187	2.90459855438786e-30	0.278637539092422	0.826620285609667	chr1_53073708_53074208	chr1	53073708	53074208	chr1	53220617	53220617	1	*	593	53073958	146659
'1509'	'C1orf56'	9820	986	0.450511248682459	1.01834767481415e-24	0.724835423062081	0.757414866349323	chr1_150981785_150982285	chr1	150981785	150982285	chr1	151047740	151047740	1	*	986	150982035	65705
'1510'	'C1orf61'	10466	1108	0.45663816351031	1.90917825311613e-25	0.903010476481192	0.26309044306115	chr1_156501219_156501719	chr1	156501219	156501719	chr1	156430701	156430701	1	*	1108	156501469	-70768
'1511'	'C1orf74'	13776	1426	0.455215707158415	2.82254730877404e-25	0.803314000702656	0.553643354082754	chr1_209566011_209566511	chr1	209566011	209566511	chr1	209784559	209784559	1	*	1426	209566261	218298
'1512'	'C1orf74'	13779	1426	0.458010481538185	1.30681214964396e-25	0.78478001693285	0.553643354082754	chr1_209583399_209583899	chr1	209583399	209583899	chr1	209784559	209784559	1	*	1426	209583649	200910
'1513'	'C1orf74'	13788	1426	0.454980324552201	3.01089900345794e-25	0.63153196219482	0.553643354082754	chr1_209635729_209636229	chr1	209635729	209636229	chr1	209784559	209784559	1	*	1426	209635979	148580
'1514'	'C1orf74'	13795	1426	0.540752542943543	4.51288495793358e-37	0.997845957138003	0.553643354082754	chr1_209747644_209748144	chr1	209747644	209748144	chr1	209784559	209784559	1	*	1426	209747894	36665
'1515'	'C1orf74'	13800	1426	0.569003566291461	9.26996778880461e-42	0.989840289816676	0.553643354082754	chr1_209805921_209806421	chr1	209805921	209806421	chr1	209784559	209784559	1	*	1426	209806171	-21612
'1516'	'C1orf74'	13805	1426	0.481713158894198	1.40078464049819e-28	0.657622374400295	0.553643354082754	chr1_209850342_209850842	chr1	209850342	209850842	chr1	209784559	209784559	1	*	1426	209850592	-66033
'1517'	'C1QTNF6'	168080	10406	0.461219315753133	5.33210601797834e-26	0.620076370610562	0.569144391553765	chr22_37418661_37419161	chr22	37418661	37419161	chr22	37198301	37198301	1	*	203	37418911	-220610
'1518'	'C1R'	111010	3275	0.465331003186772	1.67080207146195e-26	0.99547305430607	0.317710240449164	chr12_7018360_7018860	chr12	7018360	7018860	chr12	7099960	7099960	1	*	84	7018610	81350
'1519'	'C1R'	111021	3275	0.456755413058707	1.84861803510829e-25	0.952870233316247	0.317710240449164	chr12_7130104_7130604	chr12	7130104	7130604	chr12	7099960	7099960	1	*	84	7130354	-30394
'1520'	'C1RL-AS1'	110974	3277	0.481895853126526	1.32524970993809e-28	0.604439401705956	0.319296960820212	chr12_6868824_6869324	chr12	6868824	6869324	chr12	7108052	7108052	1	*	86	6869074	238978
'1521'	'C1RL-AS1'	110987	3277	0.459405383094384	8.87022807006692e-26	0.849608643816918	0.319296960820212	chr12_6924181_6924681	chr12	6924181	6924681	chr12	7108052	7108052	1	*	86	6924431	183621
'1522'	'C1RL-AS1'	111021	3277	0.496736937980149	1.37767319868436e-30	0.952870233316247	0.319296960820212	chr12_7130104_7130604	chr12	7130104	7130604	chr12	7108052	7108052	1	*	86	7130354	-22302
'1523'	'C22orf23'	168151	10426	0.45645586812764	2.00786552282138e-25	0.810323279213486	0.305138532893934	chr22_37735071_37735571	chr22	37735071	37735571	chr22	37953669	37953669	1	*	223	37735321	218348
'1524'	'C22orf23'	168154	10426	0.580073317571927	1.00904468150087e-43	0.975216988141245	0.305138532893934	chr22_37745943_37746443	chr22	37745943	37746443	chr22	37953669	37953669	1	*	223	37746193	207476
'1525'	'C22orf23'	168155	10426	0.477913033662365	4.3472324438926e-28	0.554625720654046	0.305138532893934	chr22_37746661_37747161	chr22	37746661	37747161	chr22	37953669	37953669	1	*	223	37746911	206758
'1526'	'C22orf23'	168166	10426	0.492585797125383	5.06089540635213e-30	0.88862907266727	0.305138532893934	chr22_37804951_37805451	chr22	37804951	37805451	chr22	37953669	37953669	1	*	223	37805201	148468
'1527'	'C22orf23'	168175	10426	0.685971075592407	5.04717732454156e-67	0.993969831880986	0.305138532893934	chr22_37844171_37844671	chr22	37844171	37844671	chr22	37953669	37953669	1	*	223	37844421	109248
'1528'	'C22orf23'	168189	10426	0.64632961976681	3.23185682152873e-57	0.976109706439667	0.305138532893934	chr22_37953331_37953831	chr22	37953331	37953831	chr22	37953669	37953669	1	*	223	37953581	88
'1529'	'C22orf23'	168233	10426	0.583337685567507	2.57940743963961e-44	0.987755360629395	0.305138532893934	chr22_38181617_38182117	chr22	38181617	38182117	chr22	37953669	37953669	1	*	223	38181867	-228198
'1530'	'C22orf23'	168238	10426	0.511821974153901	1.06054239099529e-32	0.975228507087031	0.305138532893934	chr22_38201666_38202166	chr22	38201666	38202166	chr22	37953669	37953669	1	*	223	38201916	-248247
'1531'	'C22orf46'	168695	10492	0.531709827546752	1.16672336323188e-35	0.948913475438728	0.849017453924082	chr22_41447416_41447916	chr22	41447416	41447916	chr22	41688939	41688939	1	*	289	41447666	241273
'1532'	'C22orf46'	168726	10492	0.463739989434009	2.62363699958692e-26	0.94874645072483	0.849017453924082	chr22_41666594_41667094	chr22	41666594	41667094	chr22	41688939	41688939	1	*	289	41666844	22095
'1533'	'C2CD4C'	153106	7319	0.508881057491546	2.78323607218609e-32	0.690278585703836	0.535029903576224	chr19_291627_292127	chr19	291627	292127	chr19	409170	409170	1	*	3	291877	117293
'1534'	'C2CD4C'	153111	7319	0.520310639515801	6.09696155814729e-34	0.985296065704067	0.535029903576224	chr19_344550_345050	chr19	344550	345050	chr19	409170	409170	1	*	3	344800	64370
'1535'	'C2CD4C'	153116	7319	0.450439039118139	1.03843420601729e-24	0.352865625737932	0.535029903576224	chr19_405598_406098	chr19	405598	406098	chr19	409170	409170	1	*	3	405848	3322
'1536'	'C2CD4C'	153125	7319	0.68106487024632	1.02439711779662e-65	0.919528644738434	0.535029903576224	chr19_460010_460510	chr19	460010	460510	chr19	409170	409170	1	*	3	460260	-51090
'1537'	'C2CD4C'	153127	7319	0.476011649970816	7.61406163661817e-28	0.865637256878251	0.535029903576224	chr19_461789_462289	chr19	461789	462289	chr19	409170	409170	1	*	3	462039	-52869
'1538'	'C2CD4C'	153137	7319	0.606282592460557	1.09019291460048e-48	0.92111249978402	0.535029903576224	chr19_495581_496081	chr19	495581	496081	chr19	409170	409170	1	*	3	495831	-86661
'1539'	'C2CD4C'	153140	7319	0.526806825799403	6.51736510376704e-35	0.992604836805336	0.535029903576224	chr19_506895_507395	chr19	506895	507395	chr19	409170	409170	1	*	3	507145	-97975
'1540'	'C2CD4C'	153141	7319	0.59810227042717	4.36137134795473e-47	0.982692783956412	0.535029903576224	chr19_507668_508168	chr19	507668	508168	chr19	409170	409170	1	*	3	507918	-98748
'1541'	'C2CD4C'	153142	7319	0.471447128414141	2.89146461366439e-27	0.969463274721098	0.535029903576224	chr19_510632_511132	chr19	510632	511132	chr19	409170	409170	1	*	3	510882	-101712
'1542'	'C2CD4C'	153146	7319	0.49649189234974	1.48873995340834e-30	0.48601312007925	0.535029903576224	chr19_519358_519858	chr19	519358	519858	chr19	409170	409170	1	*	3	519608	-110438
'1543'	'C2CD4C'	153149	7319	0.481474297812643	1.50578570949782e-28	0.923445086305701	0.535029903576224	chr19_530854_531354	chr19	530854	531354	chr19	409170	409170	1	*	3	531104	-121934
'1544'	'C2CD4C'	153150	7319	0.612211519872915	7.07654785030236e-50	0.982041963519499	0.535029903576224	chr19_531402_531902	chr19	531402	531902	chr19	409170	409170	1	*	3	531652	-122482
'1545'	'C2CD4C'	153157	7319	0.543958935832498	1.39107949419796e-37	0.467617363658878	0.535029903576224	chr19_570658_571158	chr19	570658	571158	chr19	409170	409170	1	*	3	570908	-161738
'1546'	'C2CD4C'	153159	7319	0.57780648913101	2.5752345761613e-43	0.99566311691154	0.535029903576224	chr19_572158_572658	chr19	572158	572658	chr19	409170	409170	1	*	3	572408	-163238
'1547'	'C2CD4C'	153169	7319	0.455111900353808	2.90428596723157e-25	0.685809234738837	0.535029903576224	chr19_589630_590130	chr19	589630	590130	chr19	409170	409170	1	*	3	589880	-180710
'1548'	'C2CD4C'	153178	7319	0.488862468954411	1.59628312479007e-29	0.981506332540446	0.535029903576224	chr19_639623_640123	chr19	639623	640123	chr19	409170	409170	1	*	3	639873	-230703
'1549'	'C2orf69'	26442	9342	0.478136261895798	4.06912103027529e-28	0.992944645706025	0.781764921274259	chr2_199911004_199911504	chr2	199911004	199911504	chr2	199911256	199911256	1	*	838	199911254	2
'1550'	'C3'	154370	7497	0.519556592271282	7.89018857904899e-34	0.999717785828241	0.307396558037349	chr19_6737376_6737876	chr19	6737376	6737876	chr19	6730562	6730562	1	*	181	6737626	-7064
'1551'	'C3'	154371	7497	0.476496657018051	6.60291409197835e-28	0.842478416375333	0.307396558037349	chr19_6738398_6738898	chr19	6738398	6738898	chr19	6730562	6730562	1	*	181	6738648	-8086
'1552'	'C3orf62'	32165	10865	0.523685473841041	1.92108287617822e-34	0.957685152654829	0.366593433418772	chr3_49093339_49093839	chr3	49093339	49093839	chr3	49277909	49277909	1	*	275	49093589	184320
'1553'	'C3orf62'	32166	10865	0.509450604198486	2.30808937998441e-32	0.976299769045137	0.366593433418772	chr3_49093848_49094348	chr3	49093848	49094348	chr3	49277909	49277909	1	*	275	49094098	183811
'1554'	'C3orf62'	32200	10865	0.53069729999215	1.66449606245632e-35	0.594861398284829	0.366593433418772	chr3_49412489_49412989	chr3	49412489	49412989	chr3	49277909	49277909	1	*	275	49412739	-134830
'1555'	'C3orf67'	33020	10986	0.503927064030508	1.39375240319902e-31	0.551872692611172	0.439399487367265	chr3_59064470_59064970	chr3	59064470	59064970	chr3	59050084	59050084	1	*	396	59064720	-14636
'1556'	'C5orf30'	53094	12477	0.52393041545044	1.76604177442025e-34	0.991643004832198	0.704808983278408	chr5_103119960_103120460	chr5	103119960	103120460	chr5	103258702	103258702	1	*	335	103120210	138492
'1557'	'C5orf30'	53096	12477	0.574926201075828	8.38148559132459e-43	0.972711617432773	0.704808983278408	chr5_103224468_103224968	chr5	103224468	103224968	chr5	103258702	103258702	1	*	335	103224718	33984
'1558'	'C5orf30'	53097	12477	0.641895077068742	3.24737351939314e-56	0.999971202635535	0.704808983278408	chr5_103258449_103258949	chr5	103258449	103258949	chr5	103258702	103258702	1	*	335	103258699	3
'1559'	'C5orf30'	53106	12477	0.459838773897113	7.85302295532605e-26	0.62668248601888	0.704808983278408	chr5_103393268_103393768	chr5	103393268	103393768	chr5	103258702	103258702	1	*	335	103393518	-134816
'1560'	'C5orf30'	53108	12477	0.693672983767383	4.20605152732903e-69	0.930316137467099	0.704808983278408	chr5_103434134_103434634	chr5	103434134	103434634	chr5	103258702	103258702	1	*	335	103434384	-175682
'1561'	'C5orf34'	50561	12272	0.499716374752806	5.36487997269077e-31	0.999366457981765	0.851885756133285	chr5_43313389_43313889	chr5	43313389	43313889	chr5	43515145	43515145	1	*	130	43313639	201506
'1562'	'C5orf34'	50577	12272	0.457340226961267	1.57088576801134e-25	0.756213031383368	0.851885756133285	chr5_43631229_43631729	chr5	43631229	43631729	chr5	43515145	43515145	1	*	130	43631479	-116334
'1563'	'C5orf51'	50478	12261	0.454478912763153	3.45596481832019e-25	0.556785522988936	0.836750884901745	chr5_41695836_41696336	chr5	41695836	41696336	chr5	41904188	41904188	1	*	119	41696086	208102
'1564'	'C5orf51'	50487	12261	0.485742157297031	4.15189379098152e-29	0.999890570015032	0.836750884901745	chr5_41903955_41904455	chr5	41903955	41904455	chr5	41904188	41904188	1	*	119	41904205	-17
'1565'	'C5orf51'	50491	12261	0.518125186498033	1.28368511947185e-33	0.462577824877467	0.836750884901745	chr5_41935248_41935748	chr5	41935248	41935748	chr5	41904188	41904188	1	*	119	41935498	-31310
'1566'	'C6orf136'	60680	13149	0.51444570989124	4.42673944038447e-33	0.997713489261463	0.565177590626144	chr6_30719987_30720487	chr6	30719987	30720487	chr6	30647039	30647039	1	*	210	30720237	-73198
'1567'	'C6orf136'	60681	13149	0.469517624693505	5.05535874816431e-27	0.969296250007199	0.565177590626144	chr6_30721184_30721684	chr6	30721184	30721684	chr6	30647039	30647039	1	*	210	30721434	-74395
'1568'	'C6orf136'	60690	13149	0.473882339003972	1.42317059474598e-27	0.924740967706635	0.565177590626144	chr6_30744112_30744612	chr6	30744112	30744612	chr6	30647039	30647039	1	*	210	30744362	-97323
'1569'	'C6orf48'	60797	13199	0.450681771475683	9.7229588736325e-25	0.869467306352123	0.993103869156597	chr6_31598509_31599009	chr6	31598509	31599009	chr6	31834608	31834608	1	*	260	31598759	235849
'1570'	'C6orf48'	60798	13199	0.530245175233437	1.94978169658524e-35	0.995974128447764	0.993103869156597	chr6_31620188_31620688	chr6	31620188	31620688	chr6	31834608	31834608	1	*	260	31620438	214170
'1571'	'C6orf48'	60799	13199	0.564347313805649	5.85164929137964e-41	0.969405679992167	0.993103869156597	chr6_31620765_31621265	chr6	31620765	31621265	chr6	31834608	31834608	1	*	260	31621015	213593
'1572'	'C6orf48'	60804	13199	0.556491449564769	1.25214878333572e-39	0.946051017410887	0.993103869156597	chr6_31652443_31652943	chr6	31652443	31652943	chr6	31834608	31834608	1	*	260	31652693	181915
'1573'	'C6orf48'	60816	13199	0.570468216054202	5.15555190871067e-42	0.988613522090458	0.993103869156597	chr6_31703082_31703582	chr6	31703082	31703582	chr6	31834608	31834608	1	*	260	31703332	131276
'1574'	'C6orf48'	60821	13199	0.566606383888896	2.39700275041336e-41	0.976443755867463	0.993103869156597	chr6_31729300_31729800	chr6	31729300	31729800	chr6	31834608	31834608	1	*	260	31729550	105058
'1575'	'C6orf48'	60822	13199	0.486999761834735	2.82757578320646e-29	0.967994609133372	0.993103869156597	chr6_31730055_31730555	chr6	31730055	31730555	chr6	31834608	31834608	1	*	260	31730305	104303
'1576'	'C6orf48'	60838	13199	0.555688070134337	1.70327040173743e-39	0.567094979467479	0.993103869156597	chr6_31794629_31795129	chr6	31794629	31795129	chr6	31834608	31834608	1	*	260	31794879	39729
'1577'	'C6orf48'	60842	13199	0.677726587237113	7.41746372634391e-65	0.992668191007159	0.993103869156597	chr6_31806716_31807216	chr6	31806716	31807216	chr6	31834608	31834608	1	*	260	31806966	27642
'1578'	'C6orf48'	60845	13199	0.560219276484709	2.96694060522404e-40	0.996319696821347	0.993103869156597	chr6_31815072_31815572	chr6	31815072	31815572	chr6	31834608	31834608	1	*	260	31815322	19286
'1579'	'C6orf48'	60846	13199	0.539971445680904	5.99914157536163e-37	0.88147004786122	0.993103869156597	chr6_31821563_31822063	chr6	31821563	31822063	chr6	31834608	31834608	1	*	260	31821813	12795
'1580'	'C6orf48'	60850	13199	0.539591815585719	6.88617809998721e-37	0.997373680360773	0.993103869156597	chr6_31827289_31827789	chr6	31827289	31827789	chr6	31834608	31834608	1	*	260	31827539	7069
'1581'	'C6orf48'	60861	13199	0.540170934153065	5.57710595888687e-37	0.988193080569266	0.993103869156597	chr6_31862775_31863275	chr6	31862775	31863275	chr6	31834608	31834608	1	*	260	31863025	-28417
'1582'	'C6orf48'	60868	13199	0.517082440286187	1.82509232650178e-33	0.675252120925893	0.993103869156597	chr6_31896732_31897232	chr6	31896732	31897232	chr6	31834608	31834608	1	*	260	31896982	-62374
'1583'	'C6orf48'	60879	13199	0.462850385580558	3.37305687267359e-26	0.966813917190299	0.993103869156597	chr6_31972025_31972525	chr6	31972025	31972525	chr6	31834608	31834608	1	*	260	31972275	-137667
'1584'	'C6orf52'	59019	12987	0.458528259193103	1.13098894291129e-25	0.468176032529503	0.477968997925058	chr6_10746892_10747392	chr6	10746892	10747392	chr6	10694797	10694797	1	*	48	10747142	-52345
'1585'	'C7orf50'	68412	13828	0.474791476545923	1.08930766418791e-27	0.826755055377332	0.958562187233004	chr7_1225395_1225895	chr7	1225395	1225895	chr7	1138260	1138260	1	*	9	1225645	-87385
'1586'	'C7orf50'	68425	13828	0.507570214142188	4.28367319933622e-32	0.794582639796806	0.958562187233004	chr7_1238517_1239017	chr7	1238517	1239017	chr7	1138260	1138260	1	*	9	1238767	-100507
'1587'	'C7orf50'	68436	13828	0.462139448273743	4.11717803507419e-26	0.762490856836782	0.958562187233004	chr7_1248381_1248881	chr7	1248381	1248881	chr7	1138260	1138260	1	*	9	1248631	-110371
'1588'	'C8orf37'	82102	14930	0.548579617198744	2.51197064567231e-38	0.96836897487142	0.518735505919688	chr8_95024682_95025182	chr8	95024682	95025182	chr8	95269201	95269201	1	*	353	95024932	244269
'1589'	'C8orf37'	82122	14930	0.602852676303582	5.16663009227964e-48	0.857274502237555	0.518735505919688	chr8_95386502_95387002	chr8	95386502	95387002	chr8	95269201	95269201	1	*	353	95386752	-117551
'1590'	'C8orf88'	81861	14906	0.450840831075584	9.31298193798917e-25	0.918693521168943	0.399304284145002	chr8_90791521_90792021	chr8	90791521	90792021	chr8	90985257	90985257	1	*	329	90791771	193486
'1591'	'CA11'	158325	8220	0.632013052127077	4.92096676958148e-54	0.883082700271271	0.889661906505554	chr19_48398037_48398537	chr19	48398037	48398537	chr19	48646312	48646312	1	*	904	48398287	248025
'1592'	'CA11'	158326	8220	0.603217165711003	4.3842298316639e-48	0.997788362409072	0.889661906505554	chr19_48398588_48399088	chr19	48398588	48399088	chr19	48646312	48646312	1	*	904	48398838	247474
'1593'	'CA11'	158327	8220	0.603601915742702	3.67822545571254e-48	0.973500665219119	0.889661906505554	chr19_48399665_48400165	chr19	48399665	48400165	chr19	48646312	48646312	1	*	904	48399915	246397
'1594'	'CA11'	158328	8220	0.663829414768919	2.36013895515882e-61	0.987617133279962	0.889661906505554	chr19_48400408_48400908	chr19	48400408	48400908	chr19	48646312	48646312	1	*	904	48400658	245654
'1595'	'CA11'	158330	8220	0.480813929252516	1.83516816607451e-28	0.833447562879045	0.889661906505554	chr19_48403540_48404040	chr19	48403540	48404040	chr19	48646312	48646312	1	*	904	48403790	242522
'1596'	'CA11'	158334	8220	0.516758933698724	2.03495626256149e-33	0.976985146319409	0.889661906505554	chr19_48415252_48415752	chr19	48415252	48415752	chr19	48646312	48646312	1	*	904	48415502	230810
'1597'	'CA11'	158335	8220	0.520961852097142	4.88607439019121e-34	0.909121277220709	0.889661906505554	chr19_48419237_48419737	chr19	48419237	48419737	chr19	48646312	48646312	1	*	904	48419487	226825
'1598'	'CA11'	158337	8220	0.588534249247158	2.83991101609298e-45	0.985722266698152	0.889661906505554	chr19_48445669_48446169	chr19	48445669	48446169	chr19	48646312	48646312	1	*	904	48445919	200393
'1599'	'CA11'	158338	8220	0.566550644251301	2.45050215032069e-41	0.957736987910866	0.889661906505554	chr19_48462253_48462753	chr19	48462253	48462753	chr19	48646312	48646312	1	*	904	48462503	183809
'1600'	'CA11'	158340	8220	0.510055681016367	1.89575092637911e-32	0.792808722145749	0.889661906505554	chr19_48468383_48468883	chr19	48468383	48468883	chr19	48646312	48646312	1	*	904	48468633	177679
'1601'	'CA11'	158341	8220	0.711744156786092	2.96354053003309e-74	0.998738675436424	0.889661906505554	chr19_48469038_48469538	chr19	48469038	48469538	chr19	48646312	48646312	1	*	904	48469288	177024
'1602'	'CA11'	158348	8220	0.603906875355034	3.20239369235729e-48	0.971565482327057	0.889661906505554	chr19_48491666_48492166	chr19	48491666	48492166	chr19	48646312	48646312	1	*	904	48491916	154396
'1603'	'CA11'	158349	8220	0.700507769292397	5.6292069848674e-71	0.997776843463286	0.889661906505554	chr19_48492727_48493227	chr19	48492727	48493227	chr19	48646312	48646312	1	*	904	48492977	153335
'1604'	'CA11'	158350	8220	0.693521187373562	4.61734619876531e-69	0.999228230632333	0.889661906505554	chr19_48493239_48493739	chr19	48493239	48493739	chr19	48646312	48646312	1	*	904	48493489	152823
'1605'	'CA11'	158352	8220	0.456202978470499	2.1518276863441e-25	0.985704988279473	0.889661906505554	chr19_48501375_48501875	chr19	48501375	48501875	chr19	48646312	48646312	1	*	904	48501625	144687
'1606'	'CA11'	158353	8220	0.518305827682547	1.20803543775973e-33	0.997644375586746	0.889661906505554	chr19_48501978_48502478	chr19	48501978	48502478	chr19	48646312	48646312	1	*	904	48502228	144084
'1607'	'CA11'	158356	8220	0.504959949873404	9.99026760756722e-32	0.949109297517091	0.889661906505554	chr19_48510466_48510966	chr19	48510466	48510966	chr19	48646312	48646312	1	*	904	48510716	135596
'1608'	'CA11'	158357	8220	0.473783672527752	1.46498350070997e-27	0.709895350377533	0.889661906505554	chr19_48511112_48511612	chr19	48511112	48511612	chr19	48646312	48646312	1	*	904	48511362	134950
'1609'	'CA11'	158358	8220	0.499210474112941	6.30248936158149e-31	0.879448472875762	0.889661906505554	chr19_48511738_48512238	chr19	48511738	48512238	chr19	48646312	48646312	1	*	904	48511988	134324
'1610'	'CA11'	158359	8220	0.49829107336329	8.4350806768915e-31	0.934889158944173	0.889661906505554	chr19_48513728_48514228	chr19	48513728	48514228	chr19	48646312	48646312	1	*	904	48513978	132334
'1611'	'CA11'	158363	8220	0.460749014441971	6.08315834893948e-26	0.947703986131189	0.889661906505554	chr19_48554277_48554777	chr19	48554277	48554777	chr19	48646312	48646312	1	*	904	48554527	91785
'1612'	'CA11'	158371	8220	0.480163820075622	2.2266566567234e-28	0.916574035144304	0.889661906505554	chr19_48588824_48589324	chr19	48588824	48589324	chr19	48646312	48646312	1	*	904	48589074	57238
'1613'	'CA11'	158379	8220	0.641694989167579	3.60138919636904e-56	0.996619189411785	0.889661906505554	chr19_48619117_48619617	chr19	48619117	48619617	chr19	48646312	48646312	1	*	904	48619367	26945
'1614'	'CA11'	158382	8220	0.633273161567795	2.63312713730477e-54	0.995375143266888	0.889661906505554	chr19_48624001_48624501	chr19	48624001	48624501	chr19	48646312	48646312	1	*	904	48624251	22061
'1615'	'CA11'	158384	8220	0.60479213045492	2.14800338473442e-48	0.998410385481521	0.889661906505554	chr19_48629822_48630322	chr19	48629822	48630322	chr19	48646312	48646312	1	*	904	48630072	16240
'1616'	'CA11'	158387	8220	0.622172264657307	6.27536136087512e-52	0.99257603944087	0.889661906505554	chr19_48634344_48634844	chr19	48634344	48634844	chr19	48646312	48646312	1	*	904	48634594	11718
'1617'	'CA11'	158389	8220	0.616845694219985	8.01031205703759e-51	0.753298738099489	0.889661906505554	chr19_48636695_48637195	chr19	48636695	48637195	chr19	48646312	48646312	1	*	904	48636945	9367
'1618'	'CA11'	158390	8220	0.65656003222202	1.34421402400394e-59	0.998197284984478	0.889661906505554	chr19_48637455_48637955	chr19	48637455	48637955	chr19	48646312	48646312	1	*	904	48637705	8607
'1619'	'CA11'	158391	8220	0.662185035493279	5.99091758929437e-61	0.992904329395774	0.889661906505554	chr19_48638048_48638548	chr19	48638048	48638548	chr19	48646312	48646312	1	*	904	48638298	8014
'1620'	'CA11'	158395	8220	0.678856415566685	3.81840826478106e-65	0.961572796857632	0.889661906505554	chr19_48644703_48645203	chr19	48644703	48645203	chr19	48646312	48646312	1	*	904	48644953	1359
'1621'	'CA11'	158396	8220	0.537309568667542	1.57164100154999e-36	0.903626740080748	0.889661906505554	chr19_48645905_48646405	chr19	48645905	48646405	chr19	48646312	48646312	1	*	904	48646155	157
'1622'	'CA11'	158397	8220	0.70369411205736	6.88432417484422e-72	0.995139004878274	0.889661906505554	chr19_48646430_48646930	chr19	48646430	48646930	chr19	48646312	48646312	1	*	904	48646680	-368
'1623'	'CA11'	158398	8220	0.768502539971571	1.98992206573318e-93	0.967435940262747	0.889661906505554	chr19_48661007_48661507	chr19	48661007	48661507	chr19	48646312	48646312	1	*	904	48661257	-14945
'1624'	'CA11'	158405	8220	0.757526235749071	2.55883322940636e-89	0.999521963749878	0.889661906505554	chr19_48714078_48714578	chr19	48714078	48714578	chr19	48646312	48646312	1	*	904	48714328	-68016
'1625'	'CA11'	158408	8220	0.55547827315206	1.84705755276744e-39	0.989368013039447	0.889661906505554	chr19_48720615_48721115	chr19	48720615	48721115	chr19	48646312	48646312	1	*	904	48720865	-74553
'1626'	'CA11'	158411	8220	0.626405066040071	7.98908481790743e-53	0.912484809390245	0.889661906505554	chr19_48734863_48735363	chr19	48734863	48735363	chr19	48646312	48646312	1	*	904	48735113	-88801
'1627'	'CA11'	158412	8220	0.633679527273174	2.15001302910707e-54	0.962551907249449	0.889661906505554	chr19_48737555_48738055	chr19	48737555	48738055	chr19	48646312	48646312	1	*	904	48737805	-91493
'1628'	'CA11'	158413	8220	0.678802416891636	3.93041451627484e-65	0.99920519274076	0.889661906505554	chr19_48738572_48739072	chr19	48738572	48739072	chr19	48646312	48646312	1	*	904	48738822	-92510
'1629'	'CA11'	158416	8220	0.622936904904914	4.34195905686119e-52	0.961411531616626	0.889661906505554	chr19_48741407_48741907	chr19	48741407	48741907	chr19	48646312	48646312	1	*	904	48741657	-95345
'1630'	'CA11'	158417	8220	0.464235414718673	2.28096418717507e-26	0.911246522718241	0.889661906505554	chr19_48745152_48745652	chr19	48745152	48745652	chr19	48646312	48646312	1	*	904	48745402	-99090
'1631'	'CA11'	158418	8220	0.508965554328319	2.7070092455015e-32	0.768227291838251	0.889661906505554	chr19_48746416_48746916	chr19	48746416	48746916	chr19	48646312	48646312	1	*	904	48746666	-100354
'1632'	'CA11'	158419	8220	0.653123315891072	8.77824866283237e-59	0.958508757278534	0.889661906505554	chr19_48747005_48747505	chr19	48747005	48747505	chr19	48646312	48646312	1	*	904	48747255	-100943
'1633'	'CA11'	158420	8220	0.610900017422338	1.30135373186458e-49	0.813110864093718	0.889661906505554	chr19_48752150_48752650	chr19	48752150	48752650	chr19	48646312	48646312	1	*	904	48752400	-106088
'1634'	'CA11'	158421	8220	0.679752306073394	2.23911661755797e-65	0.994194451323815	0.889661906505554	chr19_48752783_48753283	chr19	48752783	48753283	chr19	48646312	48646312	1	*	904	48753033	-106721
'1635'	'CA11'	158424	8220	0.477792116374391	4.50682535376433e-28	0.840854245019496	0.889661906505554	chr19_48782351_48782851	chr19	48782351	48782851	chr19	48646312	48646312	1	*	904	48782601	-136289
'1636'	'CA11'	158425	8220	0.460043222430076	7.41564850056522e-26	0.84307740155621	0.889661906505554	chr19_48788057_48788557	chr19	48788057	48788557	chr19	48646312	48646312	1	*	904	48788307	-141995
'1637'	'CA11'	158427	8220	0.53121077535118	1.39093805519306e-35	0.957765785275332	0.889661906505554	chr19_48795320_48795820	chr19	48795320	48795820	chr19	48646312	48646312	1	*	904	48795570	-149258
'1638'	'CA11'	158432	8220	0.636947390354977	4.1174156532618e-55	0.991510536955658	0.889661906505554	chr19_48810737_48811237	chr19	48810737	48811237	chr19	48646312	48646312	1	*	904	48810987	-164675
'1639'	'CA11'	158433	8220	0.562995472827574	9.94740069641223e-41	0.985883531939157	0.889661906505554	chr19_48812173_48812673	chr19	48812173	48812673	chr19	48646312	48646312	1	*	904	48812423	-166111
'1640'	'CA11'	158436	8220	0.45053593991113	1.01149103703249e-24	0.586711744141176	0.889661906505554	chr19_48814825_48815325	chr19	48814825	48815325	chr19	48646312	48646312	1	*	904	48815075	-168763
'1641'	'CA11'	158439	8220	0.496050538216671	1.71000999966955e-30	0.982301139799686	0.889661906505554	chr19_48836965_48837465	chr19	48836965	48837465	chr19	48646312	48646312	1	*	904	48837215	-190903
'1642'	'CA11'	158442	8220	0.472330660318888	2.23827198982448e-27	0.779308517684462	0.889661906505554	chr19_48844392_48844892	chr19	48844392	48844892	chr19	48646312	48646312	1	*	904	48844642	-198330
'1643'	'CA11'	158444	8220	0.537738952375985	1.34657158535344e-36	0.851918192447027	0.889661906505554	chr19_48858547_48859047	chr19	48858547	48859047	chr19	48646312	48646312	1	*	904	48858797	-212485
'1644'	'CA11'	158446	8220	0.450374092913275	1.05696495269937e-24	0.97191105070064	0.889661906505554	chr19_48860006_48860506	chr19	48860006	48860506	chr19	48646312	48646312	1	*	904	48860256	-213944
'1645'	'CA11'	158448	8220	0.537224323393797	1.62131771920058e-36	0.77873832986805	0.889661906505554	chr19_48868424_48868924	chr19	48868424	48868924	chr19	48646312	48646312	1	*	904	48868674	-222362
'1646'	'CA11'	158450	8220	0.669698712260839	8.21785121831153e-63	0.990076428205291	0.889661906505554	chr19_48872074_48872574	chr19	48872074	48872574	chr19	48646312	48646312	1	*	904	48872324	-226012
'1647'	'CA11'	158451	8220	0.558306909002132	6.22646217178026e-40	0.849170923877047	0.889661906505554	chr19_48872841_48873341	chr19	48872841	48873341	chr19	48646312	48646312	1	*	904	48873091	-226779
'1648'	'CABIN1'	166801	10295	0.454149448146244	3.78215107453835e-25	0.988492573159704	0.727328207005981	chr22_23913816_23914316	chr22	23913816	23914316	chr22	24011192	24011192	1	*	92	23914066	97126
'1649'	'CABIN1'	166806	10295	0.481117954817025	1.67488821587106e-28	0.980625133187811	0.727328207005981	chr22_24011066_24011566	chr22	24011066	24011566	chr22	24011192	24011192	1	*	92	24011316	-124
'1650'	'CABLES1'	150157	7145	0.460646484716918	6.26167567050992e-26	0.968461126437708	0.746857073111192	chr18_23260275_23260775	chr18	23260275	23260775	chr18	23134564	23134564	1	*	74	23260525	-125961
'1651'	'CACNA1A'	155170	7668	0.460382328166523	6.74055495251405e-26	0.907295524313615	0.695227633345539	chr19_13396517_13397017	chr19	13396517	13397017	chr19	13623990	13623990	1	*	352	13396767	227223
'1652'	'CACNA1A'	155174	7668	0.463580528124742	2.74396142294758e-26	0.803400392796051	0.695227633345539	chr19_13430949_13431449	chr19	13430949	13431449	chr19	13623990	13623990	1	*	352	13431199	192791
'1653'	'CACNA1A'	155183	7668	0.471967550553072	2.48859030133076e-27	0.782764201420286	0.695227633345539	chr19_13537522_13538022	chr19	13537522	13538022	chr19	13623990	13623990	1	*	352	13537772	86218
'1654'	'CACNA1A'	155185	7668	0.549046640919476	2.10869998005885e-38	0.697017168988694	0.695227633345539	chr19_13557699_13558199	chr19	13557699	13558199	chr19	13623990	13623990	1	*	352	13557949	66041
'1655'	'CACNA1A'	155193	7668	0.458617509856324	1.10373379385045e-25	0.843791576194947	0.695227633345539	chr19_13689031_13689531	chr19	13689031	13689531	chr19	13623990	13623990	1	*	352	13689281	-65291
'1656'	'CACNA1A'	155213	7668	0.454975442822385	3.01484601604983e-25	0.998698359126173	0.695227633345539	chr19_13817929_13818429	chr19	13817929	13818429	chr19	13623990	13623990	1	*	352	13818179	-194189
'1657'	'CACNA1A'	155215	7668	0.483768864707108	7.55249959037463e-29	0.998203044457371	0.695227633345539	chr19_13833508_13834008	chr19	13833508	13834008	chr19	13623990	13623990	1	*	352	13833758	-209768
'1658'	'CACNA1A'	155220	7668	0.493628285379612	3.65456562242906e-30	0.473584177576068	0.695227633345539	chr19_13844628_13845128	chr19	13844628	13845128	chr19	13623990	13623990	1	*	352	13844878	-220888
'1659'	'CACNA1A'	155221	7668	0.4695779908934	4.96866775121888e-27	0.950025053707085	0.695227633345539	chr19_13846846_13847346	chr19	13846846	13847346	chr19	13623990	13623990	1	*	352	13847096	-223106
'1660'	'CACNA1A'	155222	7668	0.553809854773822	3.49454454634475e-39	0.982473923986477	0.695227633345539	chr19_13847561_13848061	chr19	13847561	13848061	chr19	13623990	13623990	1	*	352	13847811	-223821
'1661'	'CACNA1A'	155223	7668	0.47077811924137	3.51072380864243e-27	0.92497710609525	0.695227633345539	chr19_13850365_13850865	chr19	13850365	13850865	chr19	13623990	13623990	1	*	352	13850615	-226625
'1662'	'CACNA1G'	145908	6755	0.480087332683237	2.27822777524016e-28	0.873510456323037	0.258757475894056	chr17_50630494_50630994	chr17	50630494	50630994	chr17	50561068	50561068	1	*	622	50630744	-69676
'1663'	'CACNA2D2'	32348	10906	0.502561084249404	2.16586020095274e-31	0.989604151428061	0.458806298059319	chr3_50359388_50359888	chr3	50359388	50359888	chr3	50504244	50504244	1	*	316	50359638	144606
'1664'	'CACNA2D2'	32396	10906	0.474705523184643	1.11730088851196e-27	0.96410696493057	0.458806298059319	chr3_50569183_50569683	chr3	50569183	50569683	chr3	50504244	50504244	1	*	316	50569433	-65189
'1665'	'CACNB4'	24103	9164	0.472617501251209	2.05890579759748e-27	0.980993739452965	0.365739045526669	chr2_152334889_152335389	chr2	152334889	152335389	chr2	152099079	152099079	1	*	660	152335139	-236060
'1666'	'CACNG6'	159077	8369	0.471061746369576	3.23442791393592e-27	0.738289551740225	0.272854876113756	chr19_53772824_53773324	chr19	53772824	53773324	chr19	53992288	53992288	1	*	1053	53773074	219214
'1667'	'CACNG6'	159085	8369	0.464677814722554	2.01287887166393e-26	0.841787279628168	0.272854876113756	chr19_53842007_53842507	chr19	53842007	53842507	chr19	53992288	53992288	1	*	1053	53842257	150031
'1668'	'CACNG6'	159089	8369	0.494963671195646	2.40920992300911e-30	0.933466569139592	0.272854876113756	chr19_53866107_53866607	chr19	53866107	53866607	chr19	53992288	53992288	1	*	1053	53866357	125931
'1669'	'CACNG6'	159096	8369	0.480655198840157	1.9241916895192e-28	0.99967746951799	0.272854876113756	chr19_53879262_53879762	chr19	53879262	53879762	chr19	53992288	53992288	1	*	1053	53879512	112776
'1670'	'CACNG6'	159105	8369	0.485663340010565	4.25252043711494e-29	0.770565637832826	0.272854876113756	chr19_53903016_53903516	chr19	53903016	53903516	chr19	53992288	53992288	1	*	1053	53903266	89022
'1671'	'CACNG6'	159106	8369	0.567809333437504	1.49158173734632e-41	0.969647577853675	0.272854876113756	chr19_53906656_53907156	chr19	53906656	53907156	chr19	53992288	53992288	1	*	1053	53906906	85382
'1672'	'CACNG6'	159127	8369	0.511993579865423	1.00096833108841e-32	0.999631393734845	0.272854876113756	chr19_53978191_53978691	chr19	53978191	53978691	chr19	53992288	53992288	1	*	1053	53978441	13847
'1673'	'CACNG6'	159132	8369	0.455806358446519	2.40026873139019e-25	0.814746554395342	0.272854876113756	chr19_53982059_53982559	chr19	53982059	53982559	chr19	53992288	53992288	1	*	1053	53982309	9979
'1674'	'CACNG6'	159147	8369	0.558297201124854	6.24974580080661e-40	0.991527815374337	0.272854876113756	chr19_54102520_54103020	chr19	54102520	54103020	chr19	53992288	53992288	1	*	1053	54102770	-110482
'1675'	'CACNG6'	159148	8369	0.494091660805706	3.16578105491535e-30	0.48792526507974	0.272854876113756	chr19_54103068_54103568	chr19	54103068	54103568	chr19	53992288	53992288	1	*	1053	54103318	-111030
'1676'	'CACNG6'	159149	8369	0.542254551437496	2.60201335637638e-37	0.984587650538223	0.272854876113756	chr19_54115127_54115627	chr19	54115127	54115627	chr19	53992288	53992288	1	*	1053	54115377	-123089
'1677'	'CACNG6'	159150	8369	0.464957037140075	1.85911534244454e-26	0.740915871379451	0.272854876113756	chr19_54115748_54116248	chr19	54115748	54116248	chr19	53992288	53992288	1	*	1053	54115998	-123710
'1678'	'CACNG8'	159106	8368	0.467133003215625	1.00247112420695e-26	0.969647577853675	0.900768949102893	chr19_53906656_53907156	chr19	53906656	53907156	chr19	53963040	53963040	1	*	1052	53906906	56134
'1679'	'CACNG8'	159122	8368	0.477084755476255	5.55211100466857e-28	0.607203948694615	0.900768949102893	chr19_53960785_53961285	chr19	53960785	53961285	chr19	53963040	53963040	1	*	1052	53961035	2005
'1680'	'CAHM'	67681	13787	0.468806214606224	6.20294686545222e-27	0.741630046018188	0.36067374588063	chr6_163335683_163336183	chr6	163335683	163336183	chr6	163413960	163413960	1	*	848	163335933	78027
'1681'	'CAHM'	67707	13787	0.469104221597104	5.69462983429839e-27	0.783023377700473	0.36067374588063	chr6_163543234_163543734	chr6	163543234	163543734	chr6	163413960	163413960	1	*	848	163543484	-129524
'1682'	'CALB1'	81820	14903	0.469752820302605	4.72181193891505e-27	0.975741100174512	0.972720615159282	chr8_89902204_89902704	chr8	89902204	89902704	chr8	90095475	90095475	1	*	326	89902454	193021
'1683'	'CALB1'	81829	14903	0.698882139070094	1.61323366158299e-70	0.998928738041894	0.972720615159282	chr8_90082668_90083168	chr8	90082668	90083168	chr8	90095475	90095475	1	*	326	90082918	12557
'1684'	'CALCA'	102223	2436	0.567964452243209	1.40214615328698e-41	0.989978517166109	0.450567557671183	chr11_14892035_14892535	chr11	14892035	14892535	chr11	14972354	14972354	1	*	165	14892285	80069
'1685'	'CALCA'	102229	2436	0.512214593595999	9.31240275983059e-33	0.953958773693032	0.450567557671183	chr11_14969758_14970258	chr11	14969758	14970258	chr11	14972354	14972354	1	*	165	14970008	2346
'1686'	'CALCA'	102236	2436	0.516209954069764	2.4500622383504e-33	0.925265079739902	0.450567557671183	chr11_15035241_15035741	chr11	15035241	15035741	chr11	14972354	14972354	1	*	165	15035491	-63137
'1687'	'CALCOCO1'	113501	3550	0.509599447538556	2.1983058159031e-32	0.976230655370421	0.515989259123642	chr12_53938291_53938791	chr12	53938291	53938791	chr12	53727745	53727745	1	*	359	53938541	-210796
'1688'	'CALD1'	75745	14444	0.493241873756211	4.12286642135816e-30	0.992172876338357	0.995422922006591	chr7_134779265_134779765	chr7	134779265	134779765	chr7	134744252	134744252	1	*	625	134779515	-35263
'1689'	'CALM1'	127660	4753	0.499548332576517	5.65812137481633e-31	0.88317485183756	0.626937629683876	chr14_90345893_90346393	chr14	90345893	90346393	chr14	90396502	90396502	1	*	406	90346143	50359
'1690'	'CALM1'	127701	4753	0.463931032131422	2.48505710758467e-26	0.978822418172289	0.626937629683876	chr14_90645948_90646448	chr14	90645948	90646448	chr14	90396502	90396502	1	*	406	90646198	-249696
'1691'	'CALM3'	157990	8170	0.561479977418376	1.81039059241756e-40	0.837542548105997	0.89539851092396	chr19_46395426_46395926	chr19	46395426	46395926	chr19	46601074	46601074	1	*	854	46395676	205398
'1692'	'CALM3'	157992	8170	0.494492952485856	2.79258958596103e-30	0.578757912075887	0.89539851092396	chr19_46402174_46402674	chr19	46402174	46402674	chr19	46601074	46601074	1	*	854	46402424	198650
'1693'	'CALM3'	157998	8170	0.475741803874623	8.23897915645369e-28	0.520592995329067	0.89539851092396	chr19_46412714_46413214	chr19	46412714	46413214	chr19	46601074	46601074	1	*	854	46412964	188110
'1694'	'CALM3'	158002	8170	0.504619423451358	1.11533166031391e-31	0.950209356839662	0.89539851092396	chr19_46416327_46416827	chr19	46416327	46416827	chr19	46601074	46601074	1	*	854	46416577	184497
'1695'	'CALM3'	158004	8170	0.538974349277804	8.62359330673217e-37	0.889677296733803	0.89539851092396	chr19_46426560_46427060	chr19	46426560	46427060	chr19	46601074	46601074	1	*	854	46426810	174264
'1696'	'CALM3'	158011	8170	0.605128828569673	1.8460389516988e-48	0.981489054121767	0.89539851092396	chr19_46471322_46471822	chr19	46471322	46471822	chr19	46601074	46601074	1	*	854	46471572	129502
'1697'	'CALM3'	158016	8170	0.457470892663804	1.51548458980951e-25	0.829438969745489	0.89539851092396	chr19_46487754_46488254	chr19	46487754	46488254	chr19	46601074	46601074	1	*	854	46488004	113070
'1698'	'CALM3'	158026	8170	0.479024193413373	3.12724001485609e-28	0.851641737748161	0.89539851092396	chr19_46513353_46513853	chr19	46513353	46513853	chr19	46601074	46601074	1	*	854	46513603	87471
'1699'	'CALM3'	158039	8170	0.633497381367862	2.35324941876493e-54	0.995905014773048	0.89539851092396	chr19_46600708_46601208	chr19	46600708	46601208	chr19	46601074	46601074	1	*	854	46600958	116
'1700'	'CALM3'	158043	8170	0.605650328481704	1.45427965327497e-48	0.934733653176061	0.89539851092396	chr19_46614052_46614552	chr19	46614052	46614552	chr19	46601074	46601074	1	*	854	46614302	-13228
'1701'	'CALM3'	158046	8170	0.477312797101656	5.1912192873049e-28	0.989183709906869	0.89539851092396	chr19_46634032_46634532	chr19	46634032	46634532	chr19	46601074	46601074	1	*	854	46634282	-33208
'1702'	'CALM3'	158048	8170	0.567462853427655	1.71307472272562e-41	0.63461903966549	0.89539851092396	chr19_46635991_46636491	chr19	46635991	46636491	chr19	46601074	46601074	1	*	854	46636241	-35167
'1703'	'CALM3'	158050	8170	0.574999586619758	8.13484076283854e-43	0.928738041894406	0.89539851092396	chr19_46638461_46638961	chr19	46638461	46638961	chr19	46601074	46601074	1	*	854	46638711	-37637
'1704'	'CALM3'	158051	8170	0.644499446048488	8.33746888899798e-57	0.976587742689789	0.89539851092396	chr19_46638978_46639478	chr19	46638978	46639478	chr19	46601074	46601074	1	*	854	46639228	-38154
'1705'	'CALM3'	158052	8170	0.461391396088423	5.08154950481231e-26	0.835031417924632	0.89539851092396	chr19_46639594_46640094	chr19	46639594	46640094	chr19	46601074	46601074	1	*	854	46639844	-38770
'1706'	'CALM3'	158053	8170	0.538281339349506	1.10644095651775e-36	0.684628542795763	0.89539851092396	chr19_46648604_46649104	chr19	46648604	46649104	chr19	46601074	46601074	1	*	854	46648854	-47780
'1707'	'CALM3'	158057	8170	0.574035656837391	1.20830846122159e-42	0.856502732869888	0.89539851092396	chr19_46659520_46660020	chr19	46659520	46660020	chr19	46601074	46601074	1	*	854	46659770	-58696
'1708'	'CALM3'	158058	8170	0.523277316572172	2.21090990230487e-34	0.738612082222235	0.89539851092396	chr19_46660464_46660964	chr19	46660464	46660964	chr19	46601074	46601074	1	*	854	46660714	-59640
'1709'	'CALM3'	158059	8170	0.716722936235686	9.77911333970826e-76	0.999176395376295	0.89539851092396	chr19_46661043_46661543	chr19	46661043	46661543	chr19	46601074	46601074	1	*	854	46661293	-60219
'1710'	'CALM3'	158066	8170	0.464892572729015	1.89332199071243e-26	0.941339768584379	0.89539851092396	chr19_46710613_46711113	chr19	46710613	46711113	chr19	46601074	46601074	1	*	854	46710863	-109789
'1711'	'CALM3'	158067	8170	0.510734896861968	1.51513534997218e-32	0.963340955035795	0.89539851092396	chr19_46713864_46714364	chr19	46713864	46714364	chr19	46601074	46601074	1	*	854	46714114	-113040
'1712'	'CALM3'	158069	8170	0.64221511673977	2.74994058625551e-56	0.978165838262482	0.89539851092396	chr19_46716923_46717423	chr19	46716923	46717423	chr19	46601074	46601074	1	*	854	46717173	-116099
'1713'	'CALM3'	158070	8170	0.530893695469499	1.55403113252253e-35	0.617830176182276	0.89539851092396	chr19_46717551_46718051	chr19	46717551	46718051	chr19	46601074	46601074	1	*	854	46717801	-116727
'1714'	'CALM3'	158074	8170	0.589353575475984	1.99434293428848e-45	0.850011806919431	0.89539851092396	chr19_46746247_46746747	chr19	46746247	46746747	chr19	46601074	46601074	1	*	854	46746497	-145423
'1715'	'CALM3'	158075	8170	0.524253645793032	1.57902004894853e-34	0.761229532273206	0.89539851092396	chr19_46746924_46747424	chr19	46746924	46747424	chr19	46601074	46601074	1	*	854	46747174	-146100
'1716'	'CALM3'	158076	8170	0.475478233812106	8.90199446984939e-28	0.691038836125718	0.89539851092396	chr19_46748476_46748976	chr19	46748476	46748976	chr19	46601074	46601074	1	*	854	46748726	-147652
'1717'	'CALM3'	158080	8170	0.458739913672358	1.06702699012211e-25	0.79803832353263	0.89539851092396	chr19_46766611_46767111	chr19	46766611	46767111	chr19	46601074	46601074	1	*	854	46766861	-165787
'1718'	'CALM3'	158087	8170	0.460018103581574	7.46729198605737e-26	0.982099558248429	0.89539851092396	chr19_46788417_46788917	chr19	46788417	46788917	chr19	46601074	46601074	1	*	854	46788667	-187593
'1719'	'CALM3'	158097	8170	0.602497064217452	6.05984822673024e-48	0.995812863206759	0.89539851092396	chr19_46850677_46851177	chr19	46850677	46851177	chr19	46601074	46601074	1	*	854	46850927	-249853
'1720'	'CALY'	100859	2266	0.495657228660516	1.93680812871232e-30	0.50624038887961	0.49749786403027	chr10_133231525_133232025	chr10	133231525	133232025	chr10	133336872	133336872	1	*	628	133231775	105097
'1721'	'CALY'	100888	2266	0.531963934990693	1.06575883183548e-35	0.850057882702575	0.49749786403027	chr10_133325784_133326284	chr10	133325784	133326284	chr10	133336872	133336872	1	*	628	133326034	10838
'1722'	'CAMK2D'	45424	11938	0.541034629143809	4.07221925274024e-37	0.983320566501754	0.634444037593067	chr4_113646345_113646845	chr4	113646345	113646845	chr4	113761927	113761927	1	*	417	113646595	115332
'1723'	'CAMK2D'	45431	11938	0.592483527519817	5.15531567221353e-46	0.873539253687503	0.634444037593067	chr4_113760951_113761451	chr4	113760951	113761451	chr4	113761927	113761927	1	*	417	113761201	726
'1724'	'CAMK2D'	45441	11938	0.499276744053769	6.1703378794643e-31	0.908965771452597	0.634444037593067	chr4_113979347_113979847	chr4	113979347	113979847	chr4	113761927	113761927	1	*	417	113979597	-217670
'1725'	'CAMSAP3'	154413	7510	0.488332943656153	1.8780386612083e-29	0.968397772235885	0.651104601489076	chr19_7394812_7395312	chr19	7394812	7395312	chr19	7595902	7595902	1	*	194	7395062	200840
'1726'	'CAMSAP3'	154420	7510	0.492225371190545	5.65990800935639e-30	0.969106187401729	0.651104601489076	chr19_7500954_7501454	chr19	7500954	7501454	chr19	7595902	7595902	1	*	194	7501204	94698
'1727'	'CAMSAP3'	154429	7510	0.511146685224699	1.32334484599458e-32	0.987939663761973	0.651104601489076	chr19_7535397_7535897	chr19	7535397	7535897	chr19	7595902	7595902	1	*	194	7535647	60255
'1728'	'CAMSAP3'	154440	7510	0.495123507688762	2.29059378685675e-30	0.978626596093925	0.651104601489076	chr19_7629455_7629955	chr19	7629455	7629955	chr19	7595902	7595902	1	*	194	7629705	-33803
'1729'	'CAMSAP3'	154444	7510	0.46627987095051	1.27563706685834e-26	0.866558772541137	0.651104601489076	chr19_7651974_7652474	chr19	7651974	7652474	chr19	7595902	7595902	1	*	194	7652224	-56322
'1730'	'CAMTA2'	141754	6216	0.559309855005645	4.22157448270435e-40	0.96298962718932	0.529842548517027	chr17_4789797_4790297	chr17	4789797	4790297	chr17	4987652	4987652	1	*	83	4790047	197605
'1731'	'CAMTA2'	141756	6216	0.494663497461837	2.64809555696587e-30	0.948377844459675	0.529842548517027	chr17_4795895_4796395	chr17	4795895	4796395	chr17	4987652	4987652	1	*	83	4796145	191507
'1732'	'CAMTA2'	141760	6216	0.452049266559029	6.71180506202247e-25	0.977491979933996	0.529842548517027	chr17_4833080_4833580	chr17	4833080	4833580	chr17	4987652	4987652	1	*	83	4833330	154322
'1733'	'CAMTA2'	141771	6216	0.549146866857427	2.03165396587379e-38	0.895016328105652	0.529842548517027	chr17_4900495_4900995	chr17	4900495	4900995	chr17	4987652	4987652	1	*	83	4900745	86907
'1734'	'CAMTA2'	141775	6216	0.48210761708497	1.24397068959729e-28	0.901184723574099	0.529842548517027	chr17_4939462_4939962	chr17	4939462	4939962	chr17	4987652	4987652	1	*	83	4939712	47940
'1735'	'CAMTA2'	141776	6216	0.452616975098537	5.75094268963648e-25	0.987438589620278	0.529842548517027	chr17_4940031_4940531	chr17	4940031	4940531	chr17	4987652	4987652	1	*	83	4940281	47371
'1736'	'CAMTA2'	141777	6216	0.53956491345502	6.95013536521709e-37	0.641772304998647	0.529842548517027	chr17_4940699_4941199	chr17	4940699	4941199	chr17	4987652	4987652	1	*	83	4940949	46703
'1737'	'CAMTA2'	141781	6216	0.551982435582795	6.98748219958612e-39	0.940637112891428	0.529842548517027	chr17_4949692_4950192	chr17	4949692	4950192	chr17	4987652	4987652	1	*	83	4949942	37710
'1738'	'CAMTA2'	141793	6216	0.488127861499027	2.00018296495401e-29	0.98549188778243	0.529842548517027	chr17_4997360_4997860	chr17	4997360	4997860	chr17	4987652	4987652	1	*	83	4997610	-9958
'1739'	'CAMTA2'	141803	6216	0.475011046397227	1.02097396691169e-27	0.504765963818991	0.529842548517027	chr17_5112261_5112761	chr17	5112261	5112761	chr17	4987652	4987652	1	*	83	5112511	-124859
'1740'	'CAPN10-DT'	29302	9573	0.461659754016641	4.71193918132338e-26	0.876994937423327	0.449285975833028	chr2_240821028_240821528	chr2	240821028	240821528	chr2	240586699	240586699	1	*	1069	240821278	-234579
'1741'	'CAPZA1'	9017	858	0.45679062657184	1.83078688569103e-25	0.853006732823812	0.971194922494813	chr1_112501770_112502270	chr1	112501770	112502270	chr1	112619173	112619173	1	*	858	112502020	117153
'1742'	'CARD19'	88393	15413	0.455850178861779	2.37173193053734e-25	0.906253059719974	0.674417185402173	chr9_93183889_93184389	chr9	93183889	93184389	chr9	93096218	93096218	1	*	266	93184139	-87921
'1743'	'CARD8-AS1'	158298	8205	0.459564884919842	8.48344286551006e-26	0.912214114164272	0.254302453313804	chr19_48291155_48291655	chr19	48291155	48291655	chr19	48255675	48255675	1	*	889	48291405	-35730
'1744'	'CARD8-AS1'	158320	8205	0.531535637236734	1.24039492167527e-35	0.980918866305356	0.254302453313804	chr19_48391347_48391847	chr19	48391347	48391847	chr19	48255675	48255675	1	*	889	48391597	-135922
'1745'	'CARMIL2'	139055	5931	0.458581034447412	1.11459471551548e-25	0.967735432853185	0.352923227145124	chr16_67719156_67719656	chr16	67719156	67719656	chr16	67644919	67644919	1	*	525	67719406	-74487
'1746'	'CARMIL2'	139064	5931	0.458855996772829	1.03356170545e-25	0.98831402950002	0.352923227145124	chr16_67841768_67842268	chr16	67841768	67842268	chr16	67644919	67644919	1	*	525	67842018	-197099
'1747'	'CARMN'	55916	12750	0.476868683456832	5.91801881788737e-28	0.929158483415598	0.290491883315025	chr5_149271561_149272061	chr5	149271561	149272061	chr5	149406689	149406689	1	*	608	149271811	134878
'1748'	'CARMN'	55932	12750	0.451794273642696	7.1922006908717e-25	0.513992639393643	0.290491883315025	chr5_149423693_149424193	chr5	149423693	149424193	chr5	149406689	149406689	1	*	608	149423943	-17254
'1749'	'CARMN'	55953	12750	0.461939034755057	4.35561205489126e-26	0.409855610014571	0.290491883315025	chr5_149562714_149563214	chr5	149562714	149563214	chr5	149406689	149406689	1	*	608	149562964	-156275
'1750'	'CASC10'	93947	1725	0.509163359041511	2.5371240433519e-32	0.670782769960893	0.700964237763945	chr10_21427803_21428303	chr10	21427803	21428303	chr10	21497262	21497262	1	*	87	21428053	69209
'1751'	'CASC10'	93986	1725	0.464298529335043	2.24105043414544e-26	0.842345948498793	0.700964237763945	chr10_21534778_21535278	chr10	21534778	21535278	chr10	21497262	21497262	1	*	87	21535028	-37766
'1752'	'CASC15'	59832	13031	0.452829539165826	5.42547800101004e-25	0.784509321706877	0.365128768460881	chr6_21846676_21847176	chr6	21846676	21847176	chr6	21664772	21664772	1	*	92	21846926	-182154
'1753'	'CASKIN1'	135327	5495	0.594504950855952	2.13059904437397e-46	0.966312843048604	0.770840961796656	chr16_1959247_1959747	chr16	1959247	1959747	chr16	2196525	2196525	1	*	89	1959497	237028
'1754'	'CASKIN1'	135331	5495	0.49248406080619	5.22466170604997e-30	0.403036394109211	0.770840961796656	chr16_1963946_1964446	chr16	1963946	1964446	chr16	2196525	2196525	1	*	89	1964196	232329
'1755'	'CASKIN1'	135332	5495	0.534787504561868	3.90108111048366e-36	0.992178635811251	0.770840961796656	chr16_1964678_1965178	chr16	1964678	1965178	chr16	2196525	2196525	1	*	89	1964928	231597
'1756'	'CASKIN1'	135333	5495	0.493802233547761	3.46353705706114e-30	0.967268915548849	0.770840961796656	chr16_1971713_1972213	chr16	1971713	1972213	chr16	2196525	2196525	1	*	89	1971963	224562
'1757'	'CASKIN1'	135335	5495	0.553140229175342	4.51210244140328e-39	0.93869041105358	0.770840961796656	chr16_1979133_1979633	chr16	1979133	1979633	chr16	2196525	2196525	1	*	89	1979383	217142
'1758'	'CASKIN1'	135338	5495	0.571979445243841	2.7997146329126e-42	0.984737396833442	0.770840961796656	chr16_1983808_1984308	chr16	1983808	1984308	chr16	2196525	2196525	1	*	89	1984058	212467
'1759'	'CASKIN1'	135339	5495	0.573778611326876	1.34275989657387e-42	0.80722468279703	0.770840961796656	chr16_1984399_1984899	chr16	1984399	1984899	chr16	2196525	2196525	1	*	89	1984649	211876
'1760'	'CASKIN1'	135342	5495	0.618397272450746	3.83636957682839e-51	0.992230471067288	0.770840961796656	chr16_1992159_1992659	chr16	1992159	1992659	chr16	2196525	2196525	1	*	89	1992409	204116
'1761'	'CASKIN1'	135344	5495	0.488972849424674	1.54229417842398e-29	0.770865130423264	0.770840961796656	chr16_2009117_2009617	chr16	2009117	2009617	chr16	2196525	2196525	1	*	89	2009367	187158
'1762'	'CASKIN1'	135345	5495	0.50704016597779	5.0900325652708e-32	0.947945883992697	0.770840961796656	chr16_2009619_2010119	chr16	2009619	2010119	chr16	2196525	2196525	1	*	89	2009869	186656
'1763'	'CASKIN1'	135347	5495	0.515505180261228	3.10395039728978e-33	0.802006600355935	0.770840961796656	chr16_2019471_2019971	chr16	2019471	2019971	chr16	2196525	2196525	1	*	89	2019721	176804
'1764'	'CASKIN1'	135350	5495	0.574935376676202	8.35277933787276e-43	0.96619189411785	0.770840961796656	chr16_2023064_2023564	chr16	2023064	2023564	chr16	2196525	2196525	1	*	89	2023314	173211
'1765'	'CASKIN1'	135358	5495	0.596570298199484	8.60996894201698e-47	0.987899347451721	0.770840961796656	chr16_2047655_2048155	chr16	2047655	2048155	chr16	2196525	2196525	1	*	89	2047905	148620
'1766'	'CASKIN1'	135361	5495	0.582845582612067	3.16977993592698e-44	0.993917996624949	0.770840961796656	chr16_2091116_2091616	chr16	2091116	2091616	chr16	2196525	2196525	1	*	89	2091366	105159
'1767'	'CASKIN1'	135366	5495	0.634465714092918	1.44024059871819e-54	0.899226502790465	0.770840961796656	chr16_2128367_2128867	chr16	2128367	2128867	chr16	2196525	2196525	1	*	89	2128617	67908
'1768'	'CASKIN1'	135368	5495	0.468406481073365	6.95816685942101e-27	0.771838481342188	0.770840961796656	chr16_2140525_2141025	chr16	2140525	2141025	chr16	2196525	2196525	1	*	89	2140775	55750
'1769'	'CASKIN1'	135372	5495	0.533340092652951	6.53751935448481e-36	0.943810582455494	0.770840961796656	chr16_2148324_2148824	chr16	2148324	2148824	chr16	2196525	2196525	1	*	89	2148574	47951
'1770'	'CASKIN1'	135378	5495	0.450005588612958	1.16760940292725e-24	0.640649207784504	0.770840961796656	chr16_2153444_2153944	chr16	2153444	2153944	chr16	2196525	2196525	1	*	89	2153694	42831
'1771'	'CASKIN1'	135380	5495	0.473589230055653	1.55092616940331e-27	0.999084243810006	0.770840961796656	chr16_2155271_2155771	chr16	2155271	2155771	chr16	2196525	2196525	1	*	89	2155521	41004
'1772'	'CASKIN1'	135383	5495	0.5872286525412	4.95232922060696e-45	0.994741601248654	0.770840961796656	chr16_2178453_2178953	chr16	2178453	2178953	chr16	2196525	2196525	1	*	89	2178703	17822
'1773'	'CASKIN1'	135384	5495	0.490668308759985	9.14937182549534e-30	0.556497549344284	0.770840961796656	chr16_2179091_2179591	chr16	2179091	2179591	chr16	2196525	2196525	1	*	89	2179341	17184
'1774'	'CASKIN1'	135386	5495	0.453687013223006	4.29279563950202e-25	0.790389743530672	0.770840961796656	chr16_2181429_2181929	chr16	2181429	2181929	chr16	2196525	2196525	1	*	89	2181679	14846
'1775'	'CASKIN1'	135389	5495	0.491833770451015	6.38749167136214e-30	0.720844108347204	0.770840961796656	chr16_2195332_2195832	chr16	2195332	2195832	chr16	2196525	2196525	1	*	89	2195582	943
'1776'	'CASKIN1'	135390	5495	0.489991139445171	1.12821789308037e-29	0.544241391027893	0.770840961796656	chr16_2195882_2196382	chr16	2195882	2196382	chr16	2196525	2196525	1	*	89	2196132	393
'1777'	'CASKIN1'	135392	5495	0.722939477178878	1.23390664017228e-77	0.992789139937913	0.770840961796656	chr16_2205189_2205689	chr16	2205189	2205689	chr16	2196525	2196525	1	*	89	2205439	-8914
'1778'	'CASKIN1'	135397	5495	0.492579707495019	5.07053849507655e-30	0.585438900631814	0.770840961796656	chr16_2214084_2214584	chr16	2214084	2214584	chr16	2196525	2196525	1	*	89	2214334	-17809
'1779'	'CASKIN1'	135398	5495	0.702909192398176	1.15853522031232e-71	0.999406774292017	0.770840961796656	chr16_2214724_2215224	chr16	2214724	2215224	chr16	2196525	2196525	1	*	89	2214974	-18449
'1780'	'CASKIN1'	135400	5495	0.644442432897689	8.58460026278138e-57	0.999401014819124	0.770840961796656	chr16_2223215_2223715	chr16	2223215	2223715	chr16	2196525	2196525	1	*	89	2223465	-26940
'1781'	'CASKIN1'	135401	5495	0.606474139701924	9.9686574913997e-49	0.822297223358118	0.770840961796656	chr16_2223737_2224237	chr16	2223737	2224237	chr16	2196525	2196525	1	*	89	2223987	-27462
'1782'	'CASKIN1'	135407	5495	0.615596339808564	1.44889805807662e-50	0.826421005949535	0.770840961796656	chr16_2250860_2251360	chr16	2250860	2251360	chr16	2196525	2196525	1	*	89	2251110	-54585
'1783'	'CASKIN1'	135408	5495	0.515211231726166	3.42494992529498e-33	0.991349271714653	0.770840961796656	chr16_2251369_2251869	chr16	2251369	2251869	chr16	2196525	2196525	1	*	89	2251619	-55094
'1784'	'CASKIN1'	135410	5495	0.592480125753093	5.16153031076618e-46	0.968685745880537	0.770840961796656	chr16_2267619_2268119	chr16	2267619	2268119	chr16	2196525	2196525	1	*	89	2267869	-71344
'1785'	'CASKIN1'	135411	5495	0.574337322536836	1.06804658009297e-42	0.964734747475911	0.770840961796656	chr16_2268190_2268690	chr16	2268190	2268690	chr16	2196525	2196525	1	*	89	2268440	-71915
'1786'	'CASKIN1'	135412	5495	0.608476435703748	3.98865270527377e-49	0.814354910238615	0.770840961796656	chr16_2268707_2269207	chr16	2268707	2269207	chr16	2196525	2196525	1	*	89	2268957	-72432
'1787'	'CASKIN1'	135417	5495	0.504576281879216	1.13084144695291e-31	0.853991602688522	0.770840961796656	chr16_2339624_2340124	chr16	2339624	2340124	chr16	2196525	2196525	1	*	89	2339874	-143349
'1788'	'CASKIN1'	135418	5495	0.695653093333053	1.20511219191873e-69	0.998842345948499	0.770840961796656	chr16_2340621_2341121	chr16	2340621	2341121	chr16	2196525	2196525	1	*	89	2340871	-144346
'1789'	'CASKIN1'	135423	5495	0.548415703701203	2.67080518615027e-38	0.857942601093148	0.770840961796656	chr16_2423043_2423543	chr16	2423043	2423543	chr16	2196525	2196525	1	*	89	2423293	-226768
'1790'	'CASKIN1'	135425	5495	0.603516455833043	3.82633409019506e-48	0.997868995029575	0.770840961796656	chr16_2428967_2429467	chr16	2428967	2429467	chr16	2196525	2196525	1	*	89	2429217	-232692
'1791'	'CASKIN2'	147792	6931	0.544630260583651	1.0852515287196e-37	0.954068203677999	0.608446234590504	chr17_75270995_75271495	chr17	75270995	75271495	chr17	75515583	75515583	1	*	798	75271245	244338
'1792'	'CASKIN2'	147812	6931	0.466447972588765	1.21675076687053e-26	0.985912329303622	0.608446234590504	chr17_75405529_75406029	chr17	75405529	75406029	chr17	75515583	75515583	1	*	798	75405779	109804
'1793'	'CASKIN2'	147817	6931	0.492591490129982	5.05226862953558e-30	0.502456415188882	0.608446234590504	chr17_75455767_75456267	chr17	75455767	75456267	chr17	75515583	75515583	1	*	798	75456017	59566
'1794'	'CASKIN2'	147828	6931	0.622344727787501	5.7806241499439e-52	0.991919459531064	0.608446234590504	chr17_75515360_75515860	chr17	75515360	75515860	chr17	75515583	75515583	1	*	798	75515610	-27
'1795'	'CASKIN2'	147829	6931	0.557578270160783	8.25536047167944e-40	0.946563610498367	0.608446234590504	chr17_75516214_75516714	chr17	75516214	75516714	chr17	75515583	75515583	1	*	798	75516464	-881
'1796'	'CASKIN2'	147832	6931	0.609637664915213	2.34059001053096e-49	0.988815103641715	0.608446234590504	chr17_75525283_75525783	chr17	75525283	75525783	chr17	75515583	75515583	1	*	798	75525533	-9950
'1797'	'CASKIN2'	147854	6931	0.526098955219011	8.34424290047587e-35	0.973062945279248	0.608446234590504	chr17_75721162_75721662	chr17	75721162	75721662	chr17	75515583	75515583	1	*	798	75721412	-205829
'1798'	'CASP9'	1874	159	0.464676957936526	2.01329038143394e-26	0.996181469471914	0.406749664347614	chr1_15526539_15527039	chr1	15526539	15527039	chr1	15526534	15526534	1	*	159	15526789	-255
'1799'	'CASP9'	1883	159	0.480279220473018	2.152727263576e-28	0.775910428677567	0.406749664347614	chr1_15684717_15685217	chr1	15684717	15685217	chr1	15526534	15526534	1	*	159	15684967	-158433
'1800'	'CATSPER3'	54708	12592	0.584708840232146	1.44345924000048e-44	0.914108980746082	0.342487489320151	chr5_134905109_134905609	chr5	134905109	134905609	chr5	134905173	134905173	1	*	450	134905359	-186
'1801'	'CAV1'	74655	14364	0.504845018630527	1.03666546074891e-31	0.810668847587069	0.802026119858416	chr7_116367355_116367855	chr7	116367355	116367855	chr7	116524785	116524785	1	*	545	116367605	157180
'1802'	'CAV1'	74662	14364	0.488108254864388	2.01234745189255e-29	0.975493442840111	0.802026119858416	chr7_116526036_116526536	chr7	116526036	116526536	chr7	116524785	116524785	1	*	545	116526286	-1501
'1803'	'CAVIN1'	144735	6600	0.563221574366362	9.1097582389625e-41	0.976466793759035	0.892103014768705	chr17_42276132_42276632	chr17	42276132	42276632	chr17	42423517	42423517	1	*	467	42276382	147135
'1804'	'CAVIN1'	144751	6600	0.509003963956081	2.67342311750502e-32	0.998681080707494	0.892103014768705	chr17_42388351_42388851	chr17	42388351	42388851	chr17	42423517	42423517	1	*	467	42388601	34916
'1805'	'CAVIN1'	144760	6600	0.496577952063899	1.44854236328373e-30	0.989408329349698	0.892103014768705	chr17_42423129_42423629	chr17	42423129	42423629	chr17	42423517	42423517	1	*	467	42423379	138
'1806'	'CAVIN1'	144775	6600	0.4760854479119	7.44904482450531e-28	0.9267567832192	0.892103014768705	chr17_42535964_42536464	chr17	42535964	42536464	chr17	42423517	42423517	1	*	467	42536214	-112697
'1807'	'CAVIN1'	144782	6600	0.471347532390115	2.97568844316816e-27	0.944766654955738	0.892103014768705	chr17_42566751_42567251	chr17	42566751	42567251	chr17	42423517	42423517	1	*	467	42567001	-143484
'1808'	'CAVIN1'	144789	6600	0.578329168297118	2.07931257648835e-43	0.998208803930264	0.892103014768705	chr17_42609207_42609707	chr17	42609207	42609707	chr17	42423517	42423517	1	*	467	42609457	-185940
'1809'	'CAVIN1'	144794	6600	0.600216210951777	1.69670755141368e-47	0.984357271622501	0.892103014768705	chr17_42659075_42659575	chr17	42659075	42659575	chr17	42423517	42423517	1	*	467	42659325	-235808
'1810'	'CAVIN4'	89011	15468	0.458623954319098	1.10182566512544e-25	0.459127900614536	0.840900768949103	chr9_100597992_100598492	chr9	100597992	100598492	chr9	100578079	100578079	1	*	321	100598242	-20163
'1811'	'CBARP'	153263	7353	0.590069629304074	1.46587737006874e-45	0.973414273125723	0.620407665079946	chr19_991349_991849	chr19	991349	991849	chr19	1238027	1238027	1	*	37	991599	246428
'1812'	'CBARP'	153267	7353	0.453686958819447	4.29279563950202e-25	0.882092070933668	0.620407665079946	chr19_1000022_1000522	chr19	1000022	1000522	chr19	1238027	1238027	1	*	37	1000272	237755
'1813'	'CBARP'	153269	7353	0.493611343436499	3.67371860408069e-30	0.91749555080719	0.620407665079946	chr19_1001595_1002095	chr19	1001595	1002095	chr19	1238027	1238027	1	*	37	1001845	236182
'1814'	'CBARP'	153273	7353	0.71883820231907	2.26859669885436e-76	0.994839512287835	0.620407665079946	chr19_1020998_1021498	chr19	1020998	1021498	chr19	1238027	1238027	1	*	37	1021248	216779
'1815'	'CBARP'	153275	7353	0.581127450597832	6.51732029839855e-44	0.978021851440156	0.620407665079946	chr19_1026300_1026800	chr19	1026300	1026800	chr19	1238027	1238027	1	*	37	1026550	211477
'1816'	'CBARP'	153280	7353	0.544052137686796	1.34406914667259e-37	0.982663986591947	0.620407665079946	chr19_1039782_1040282	chr19	1039782	1040282	chr19	1238027	1238027	1	*	37	1040032	197995
'1817'	'CBARP'	153281	7353	0.613901716922732	3.21651464095899e-50	0.964878734298237	0.620407665079946	chr19_1040860_1041360	chr19	1040860	1041360	chr19	1238027	1238027	1	*	37	1041110	196917
'1818'	'CBARP'	153283	7353	0.62313997219201	3.94735209066679e-52	0.835359707879535	0.620407665079946	chr19_1044380_1044880	chr19	1044380	1044880	chr19	1238027	1238027	1	*	37	1044630	193397
'1819'	'CBARP'	153287	7353	0.466607902282219	1.16297629604071e-26	0.784255904899584	0.620407665079946	chr19_1062558_1063058	chr19	1062558	1063058	chr19	1238027	1238027	1	*	37	1062808	175219
'1820'	'CBARP'	153288	7353	0.513381687597681	6.32277437517276e-33	0.916101758367074	0.620407665079946	chr19_1064324_1064824	chr19	1064324	1064824	chr19	1238027	1238027	1	*	37	1064574	173453
'1821'	'CBARP'	153289	7353	0.486503653223903	3.29199935363545e-29	0.905826858725889	0.620407665079946	chr19_1064828_1065328	chr19	1064828	1065328	chr19	1238027	1238027	1	*	37	1065078	172949
'1822'	'CBARP'	153293	7353	0.493958088560227	3.30040445859997e-30	0.84169512806188	0.620407665079946	chr19_1070614_1071114	chr19	1070614	1071114	chr19	1238027	1238027	1	*	37	1070864	167163
'1823'	'CBARP'	153294	7353	0.764708452049111	5.91205609084889e-92	0.935683966203413	0.620407665079946	chr19_1071401_1071901	chr19	1071401	1071901	chr19	1238027	1238027	1	*	37	1071651	166376
'1824'	'CBARP'	153297	7353	0.534147333419485	4.90518676333236e-36	0.853536604329972	0.620407665079946	chr19_1081486_1081986	chr19	1081486	1081986	chr19	1238027	1238027	1	*	37	1081736	156291
'1825'	'CBARP'	153298	7353	0.658774227135861	3.99731369024287e-60	0.999510444804092	0.620407665079946	chr19_1082160_1082660	chr19	1082160	1082660	chr19	1238027	1238027	1	*	37	1082410	155617
'1826'	'CBARP'	153299	7353	0.515425064955572	3.18783282898112e-33	0.927764690975482	0.620407665079946	chr19_1082743_1083243	chr19	1082743	1083243	chr19	1238027	1238027	1	*	37	1082993	155034
'1827'	'CBARP'	153300	7353	0.738126320536558	1.72777771120484e-82	0.993307492498287	0.620407665079946	chr19_1095271_1095771	chr19	1095271	1095771	chr19	1238027	1238027	1	*	37	1095521	142506
'1828'	'CBARP'	153302	7353	0.498640680290753	7.54945522578769e-31	0.880168406987393	0.620407665079946	chr19_1101812_1102312	chr19	1101812	1102312	chr19	1238027	1238027	1	*	37	1102062	135965
'1829'	'CBARP'	153304	7353	0.49567602866911	1.92520547619288e-30	0.492406134990526	0.620407665079946	chr19_1103135_1103635	chr19	1103135	1103635	chr19	1238027	1238027	1	*	37	1103385	134642
'1830'	'CBARP'	153305	7353	0.65196949256879	1.63525871979854e-58	0.998635004924349	0.620407665079946	chr19_1103703_1104203	chr19	1103703	1104203	chr19	1238027	1238027	1	*	37	1103953	134074
'1831'	'CBARP'	153306	7353	0.459118133856727	9.61280335266485e-26	0.946840065197233	0.620407665079946	chr19_1104401_1104901	chr19	1104401	1104901	chr19	1238027	1238027	1	*	37	1104651	133376
'1832'	'CBARP'	153309	7353	0.566014001444793	3.02833270852544e-41	0.886164018269048	0.620407665079946	chr19_1112093_1112593	chr19	1112093	1112593	chr19	1238027	1238027	1	*	37	1112343	125684
'1833'	'CBARP'	153311	7353	0.485527101690135	4.43348806296519e-29	0.562441325369902	0.620407665079946	chr19_1113837_1114337	chr19	1113837	1114337	chr19	1238027	1238027	1	*	37	1114087	123940
'1834'	'CBARP'	153312	7353	0.532678188478451	8.26764923054354e-36	0.978914569738577	0.620407665079946	chr19_1122987_1123487	chr19	1122987	1123487	chr19	1238027	1238027	1	*	37	1123237	114790
'1835'	'CBARP'	153315	7353	0.495871255692586	1.8097851471829e-30	0.96134241794191	0.620407665079946	chr19_1133482_1133982	chr19	1133482	1133982	chr19	1238027	1238027	1	*	37	1133732	104295
'1836'	'CBARP'	153318	7353	0.489079782976786	1.49215195623793e-29	0.46593559757411	0.620407665079946	chr19_1147831_1148331	chr19	1147831	1148331	chr19	1238027	1238027	1	*	37	1148081	89946
'1837'	'CBARP'	153320	7353	0.473264158800607	1.70587539675035e-27	0.423620750228939	0.620407665079946	chr19_1168712_1169212	chr19	1168712	1169212	chr19	1238027	1238027	1	*	37	1168962	69065
'1838'	'CBARP'	153321	7353	0.565051430136495	4.42844910141281e-41	0.490649495758148	0.620407665079946	chr19_1171719_1172219	chr19	1171719	1172219	chr19	1238027	1238027	1	*	37	1171969	66058
'1839'	'CBARP'	153323	7353	0.71644122804754	1.19181265540248e-75	0.979853363820143	0.620407665079946	chr19_1174021_1174521	chr19	1174021	1174521	chr19	1238027	1238027	1	*	37	1174271	63756
'1840'	'CBARP'	153326	7353	0.577866705380971	2.51310966083173e-43	0.968011887552051	0.620407665079946	chr19_1194385_1194885	chr19	1194385	1194885	chr19	1238027	1238027	1	*	37	1194635	43392
'1841'	'CBARP'	153327	7353	0.658294507070032	5.21903974305868e-60	0.99954500164145	0.620407665079946	chr19_1205379_1205879	chr19	1205379	1205879	chr19	1238027	1238027	1	*	37	1205629	32398
'1842'	'CBARP'	153329	7353	0.651870029755977	1.72303048388205e-58	0.528235815858133	0.620407665079946	chr19_1206683_1207183	chr19	1206683	1207183	chr19	1238027	1238027	1	*	37	1206933	31094
'1843'	'CBARP'	153330	7353	0.483068208992593	9.33063133931457e-29	0.393798199588774	0.620407665079946	chr19_1207719_1208219	chr19	1207719	1208219	chr19	1238027	1238027	1	*	37	1207969	30058
'1844'	'CBARP'	153332	7353	0.472655099620779	2.03643296364575e-27	0.770294942606853	0.620407665079946	chr19_1221416_1221916	chr19	1221416	1221916	chr19	1238027	1238027	1	*	37	1221666	16361
'1845'	'CBARP'	153341	7353	0.489938195803526	1.1467583701862e-29	0.890512420303294	0.620407665079946	chr19_1237795_1238295	chr19	1237795	1238295	chr19	1238027	1238027	1	*	37	1238045	-18
'1846'	'CBARP'	153343	7353	0.720150395397922	8.82583380414152e-77	0.994586095480542	0.620407665079946	chr19_1240133_1240633	chr19	1240133	1240633	chr19	1238027	1238027	1	*	37	1240383	-2356
'1847'	'CBARP'	153345	7353	0.544765998908948	1.03221504388879e-37	0.955801805018805	0.620407665079946	chr19_1241464_1241964	chr19	1241464	1241964	chr19	1238027	1238027	1	*	37	1241714	-3687
'1848'	'CBARP'	153350	7353	0.540432407382793	5.07222784949654e-37	0.946292915272394	0.620407665079946	chr19_1247985_1248485	chr19	1247985	1248485	chr19	1238027	1238027	1	*	37	1248235	-10208
'1849'	'CBARP'	153351	7353	0.698034064573342	2.72386138415744e-70	0.994735841775761	0.620407665079946	chr19_1248574_1249074	chr19	1248574	1249074	chr19	1238027	1238027	1	*	37	1248824	-10797
'1850'	'CBARP'	153352	7353	0.783200410422442	4.04288015521079e-99	0.999959683689749	0.620407665079946	chr19_1249512_1250012	chr19	1249512	1250012	chr19	1238027	1238027	1	*	37	1249762	-11735
'1851'	'CBARP'	153353	7353	0.62342408120711	3.44212569793131e-52	0.793332834179016	0.620407665079946	chr19_1250020_1250520	chr19	1250020	1250520	chr19	1238027	1238027	1	*	37	1250270	-12243
'1852'	'CBARP'	153354	7353	0.516522809011334	2.20302856212937e-33	0.895943603241431	0.620407665079946	chr19_1250890_1251390	chr19	1250890	1251390	chr19	1238027	1238027	1	*	37	1251140	-13113
'1853'	'CBARP'	153355	7353	0.466649256715944	1.14944992490013e-26	0.568465734016023	0.620407665079946	chr19_1251955_1252455	chr19	1251955	1252455	chr19	1238027	1238027	1	*	37	1252205	-14178
'1854'	'CBARP'	153359	7353	0.676947932741714	1.18092413536279e-64	0.995507611143428	0.620407665079946	chr19_1260736_1261236	chr19	1260736	1261236	chr19	1238027	1238027	1	*	37	1260986	-22959
'1855'	'CBARP'	153360	7353	0.650693260277276	3.24033549805657e-58	0.834173256463568	0.620407665079946	chr19_1261344_1261844	chr19	1261344	1261844	chr19	1238027	1238027	1	*	37	1261594	-23567
'1856'	'CBARP'	153362	7353	0.488606603423646	1.72697076555934e-29	0.418644565649352	0.620407665079946	chr19_1264588_1265088	chr19	1264588	1265088	chr19	1238027	1238027	1	*	37	1264838	-26811
'1857'	'CBARP'	153363	7353	0.4763377308697	6.91918736737861e-28	0.868326930719301	0.620407665079946	chr19_1265315_1265815	chr19	1265315	1265815	chr19	1238027	1238027	1	*	37	1265565	-27538
'1858'	'CBARP'	153364	7353	0.683189272196861	2.79301980683146e-66	0.994989258583054	0.620407665079946	chr19_1266368_1266868	chr19	1266368	1266868	chr19	1238027	1238027	1	*	37	1266618	-28591
'1859'	'CBARP'	153365	7353	0.679060919354198	3.37658988293425e-65	0.965408605804397	0.620407665079946	chr19_1266869_1267369	chr19	1266869	1267369	chr19	1238027	1238027	1	*	37	1267119	-29092
'1860'	'CBARP'	153366	7353	0.59148178960812	7.95274110678816e-46	0.641253952438273	0.620407665079946	chr19_1267523_1268023	chr19	1267523	1268023	chr19	1238027	1238027	1	*	37	1267773	-29746
'1861'	'CBARP'	153368	7353	0.520976844019272	4.86206585095406e-34	0.99047383183491	0.620407665079946	chr19_1268949_1269449	chr19	1268949	1269449	chr19	1238027	1238027	1	*	37	1269199	-31172
'1862'	'CBARP'	153369	7353	0.711204372100843	4.32974920588016e-74	0.961745581044423	0.620407665079946	chr19_1269482_1269982	chr19	1269482	1269982	chr19	1238027	1238027	1	*	37	1269732	-31705
'1863'	'CBARP'	153371	7353	0.505589928019764	8.15172758359425e-32	0.604473958543314	0.620407665079946	chr19_1274464_1274964	chr19	1274464	1274964	chr19	1238027	1238027	1	*	37	1274714	-36687
'1864'	'CBARP'	153372	7353	0.658236384714336	5.38910303873959e-60	0.98693175600569	0.620407665079946	chr19_1275192_1275692	chr19	1275192	1275692	chr19	1238027	1238027	1	*	37	1275442	-37415
'1865'	'CBARP'	153373	7353	0.532051455102873	1.03361505448655e-35	0.591780080287052	0.620407665079946	chr19_1276126_1276626	chr19	1276126	1276626	chr19	1238027	1238027	1	*	37	1276376	-38349
'1866'	'CBARP'	153376	7353	0.459819467562818	7.89505275436666e-26	0.611396844960749	0.620407665079946	chr19_1285043_1285543	chr19	1285043	1285543	chr19	1238027	1238027	1	*	37	1285293	-47266
'1867'	'CBARP'	153377	7353	0.51068663613127	1.53926794027832e-32	0.820834317243286	0.620407665079946	chr19_1285566_1286066	chr19	1285566	1286066	chr19	1238027	1238027	1	*	37	1285816	-47789
'1868'	'CBARP'	153379	7353	0.452227203705419	6.39750812647245e-25	0.909846970805232	0.620407665079946	chr19_1295685_1296185	chr19	1295685	1296185	chr19	1238027	1238027	1	*	37	1295935	-57908
'1869'	'CBARP'	153390	7353	0.686412811257515	3.84315842822668e-67	0.991775472708738	0.620407665079946	chr19_1354645_1355145	chr19	1354645	1355145	chr19	1238027	1238027	1	*	37	1354895	-116868
'1870'	'CBARP'	153394	7353	0.487373971024583	2.52017208392392e-29	0.286643206413749	0.620407665079946	chr19_1365669_1366169	chr19	1365669	1366169	chr19	1238027	1238027	1	*	37	1365919	-127892
'1871'	'CBARP'	153396	7353	0.778791428960356	2.25877965089067e-97	0.997195136701089	0.620407665079946	chr19_1383229_1383729	chr19	1383229	1383729	chr19	1238027	1238027	1	*	37	1383479	-145452
'1872'	'CBARP'	153399	7353	0.529134896144262	2.88021007207913e-35	0.436377982687024	0.620407665079946	chr19_1400524_1401024	chr19	1400524	1401024	chr19	1238027	1238027	1	*	37	1400774	-162747
'1873'	'CBARP'	153401	7353	0.573375724855231	1.58324059264574e-42	0.822734943297989	0.620407665079946	chr19_1406589_1407089	chr19	1406589	1407089	chr19	1238027	1238027	1	*	37	1406839	-168812
'1874'	'CBARP'	153402	7353	0.658091628394166	5.81604038635738e-60	0.996331215767133	0.620407665079946	chr19_1407212_1407712	chr19	1407212	1407712	chr19	1238027	1238027	1	*	37	1407462	-169435
'1875'	'CBARP'	153411	7353	0.648430592278833	1.07301655535008e-57	0.951695300846067	0.620407665079946	chr19_1445110_1445610	chr19	1445110	1445610	chr19	1238027	1238027	1	*	37	1445360	-207333
'1876'	'CBARP'	153412	7353	0.732193199244425	1.42744267545898e-80	0.797727311996406	0.620407665079946	chr19_1446255_1446755	chr19	1446255	1446755	chr19	1238027	1238027	1	*	37	1446505	-208478
'1877'	'CBARP'	153414	7353	0.507251037215923	4.75356006336798e-32	0.949305119595455	0.620407665079946	chr19_1449862_1450362	chr19	1449862	1450362	chr19	1238027	1238027	1	*	37	1450112	-212085
'1878'	'CBARP'	153418	7353	0.465080315026472	1.79526256602056e-26	0.874783299832399	0.620407665079946	chr19_1453515_1454015	chr19	1453515	1454015	chr19	1238027	1238027	1	*	37	1453765	-215738
'1879'	'CBARP'	153419	7353	0.473630661902346	1.53241112617387e-27	0.998479499156237	0.620407665079946	chr19_1455416_1455916	chr19	1455416	1455916	chr19	1238027	1238027	1	*	37	1455666	-217639
'1880'	'CBARP'	153421	7353	0.46744467160572	9.17008072354085e-27	0.773975245785506	0.620407665079946	chr19_1465611_1466111	chr19	1465611	1466111	chr19	1238027	1238027	1	*	37	1465861	-227834
'1881'	'CBARP'	153424	7353	0.528222497281802	3.97171919710619e-35	0.804448616862585	0.620407665079946	chr19_1468828_1469328	chr19	1468828	1469328	chr19	1238027	1238027	1	*	37	1469078	-231051
'1882'	'CBARP'	153425	7353	0.503294239347778	1.71112361669728e-31	0.849165164404154	0.620407665079946	chr19_1470531_1471031	chr19	1470531	1471031	chr19	1238027	1238027	1	*	37	1470781	-232754
'1883'	'CBARP'	153428	7353	0.657224361397415	9.45595434704454e-60	0.977031222102553	0.620407665079946	chr19_1479018_1479518	chr19	1479018	1479518	chr19	1238027	1238027	1	*	37	1479268	-241241
'1884'	'CBS'	165778	10042	0.568899631031796	9.66687210839444e-42	0.960179004417516	0.695105577932381	chr21_42879313_42879813	chr21	42879313	42879813	chr21	43076943	43076943	1	*	1	42879563	197380
'1885'	'CBS'	165780	10042	0.46658289417505	1.17124740893529e-26	0.990410477633087	0.695105577932381	chr21_42892915_42893415	chr21	42892915	42893415	chr21	43076943	43076943	1	*	1	42893165	183778
'1886'	'CBS'	165790	10042	0.567755138851546	1.52334152592629e-41	0.999187914322081	0.695105577932381	chr21_42974066_42974566	chr21	42974066	42974566	chr21	43076943	43076943	1	*	1	42974316	102627
'1887'	'CBX1'	145443	6716	0.48619887361087	3.6117795634558e-29	0.820632735692029	0.927804223117295	chr17_47991234_47991734	chr17	47991234	47991734	chr17	48101521	48101521	1	*	583	47991484	110037
'1888'	'CBX1'	145449	6716	0.484635600077394	5.81134529007283e-29	0.41191750131028	0.927804223117295	chr17_48004825_48005325	chr17	48004825	48005325	chr17	48101521	48101521	1	*	583	48005075	96446
'1889'	'CBX2'	148489	6995	0.488630335015382	1.71436565247208e-29	0.820315964682912	0.850360063468815	chr17_79607847_79608347	chr17	79607847	79608347	chr17	79778132	79778132	1	*	862	79608097	170035
'1890'	'CBX2'	148504	6995	0.514264388441378	4.70505317330989e-33	0.953630483738128	0.850360063468815	chr17_79699348_79699848	chr17	79699348	79699848	chr17	79778132	79778132	1	*	862	79699598	78534
'1891'	'CBX2'	148512	6995	0.457802575276541	1.38304592910408e-25	0.824877467214201	0.850360063468815	chr17_79728511_79729011	chr17	79728511	79729011	chr17	79778132	79778132	1	*	862	79728761	49371
'1892'	'CBX2'	148515	6995	0.509947398026477	1.96286418085606e-32	0.774107713662046	0.850360063468815	chr17_79746092_79746592	chr17	79746092	79746592	chr17	79778132	79778132	1	*	862	79746342	31790
'1893'	'CBX2'	148517	6995	0.474211931346463	1.29174847318946e-27	0.740380240400399	0.850360063468815	chr17_79747485_79747985	chr17	79747485	79747985	chr17	79778132	79778132	1	*	862	79747735	30397
'1894'	'CBX2'	148520	6995	0.462133100080158	4.12406407412731e-26	0.907007550668963	0.850360063468815	chr17_79777914_79778414	chr17	79777914	79778414	chr17	79778132	79778132	1	*	862	79778164	-32
'1895'	'CBX2'	148521	6995	0.551830069682104	7.39745123151412e-39	0.848641052370887	0.850360063468815	chr17_79778726_79779226	chr17	79778726	79779226	chr17	79778132	79778132	1	*	862	79778976	-844
'1896'	'CBX2'	148529	6995	0.54436301106833	1.19744861563499e-37	0.99265091258848	0.850360063468815	chr17_79796992_79797492	chr17	79796992	79797492	chr17	79778132	79778132	1	*	862	79797242	-19110
'1897'	'CBX2'	148530	6995	0.591294749503176	8.61126170305989e-46	0.89925530015493	0.850360063468815	chr17_79797575_79798075	chr17	79797575	79798075	chr17	79778132	79778132	1	*	862	79797825	-19693
'1898'	'CBX2'	148533	6995	0.54850346876472	2.58572044862471e-38	0.631802657420793	0.850360063468815	chr17_79800044_79800544	chr17	79800044	79800544	chr17	79778132	79778132	1	*	862	79800294	-22162
'1899'	'CBX2'	148541	6995	0.583240321617629	2.68752955826432e-44	0.975240026032817	0.850360063468815	chr17_79810023_79810523	chr17	79810023	79810523	chr17	79778132	79778132	1	*	862	79810273	-32141
'1900'	'CBX2'	148543	6995	0.50461718937317	1.11589998956619e-31	0.727928260005644	0.850360063468815	chr17_79811805_79812305	chr17	79811805	79812305	chr17	79778132	79778132	1	*	862	79812055	-33923
'1901'	'CBX2'	148547	6995	0.478740991464888	3.40218148978377e-28	0.720475502082049	0.850360063468815	chr17_79814932_79815432	chr17	79814932	79815432	chr17	79778132	79778132	1	*	862	79815182	-37050
'1902'	'CBX2'	148548	6995	0.489875686081348	1.16915106061996e-29	0.676622875474437	0.850360063468815	chr17_79815663_79816163	chr17	79815663	79816163	chr17	79778132	79778132	1	*	862	79815913	-37781
'1903'	'CBX2'	148560	6995	0.514369711654191	4.54246607766136e-33	0.984553093700865	0.850360063468815	chr17_79836050_79836550	chr17	79836050	79836550	chr17	79778132	79778132	1	*	862	79836300	-58168
'1904'	'CBX2'	148561	6995	0.464111246018825	2.3619376978758e-26	0.728838256722745	0.850360063468815	chr17_79836822_79837322	chr17	79836822	79837322	chr17	79778132	79778132	1	*	862	79837072	-58940
'1905'	'CBX2'	148564	6995	0.60709554741438	7.50987668457303e-49	0.994574576534756	0.850360063468815	chr17_79839216_79839716	chr17	79839216	79839716	chr17	79778132	79778132	1	*	862	79839466	-61334
'1906'	'CBX2'	148570	6995	0.452510951060539	5.91940619656036e-25	0.739118915836823	0.850360063468815	chr17_79843737_79844237	chr17	79843737	79844237	chr17	79778132	79778132	1	*	862	79843987	-65855
'1907'	'CBX2'	148588	6995	0.452221415459396	6.40693723331529e-25	0.358878515438267	0.850360063468815	chr17_79944350_79944850	chr17	79944350	79944850	chr17	79778132	79778132	1	*	862	79944600	-166468
'1908'	'CBX2'	148600	6995	0.489969796767204	1.13555775123798e-29	0.868286614409049	0.850360063468815	chr17_80005729_80006229	chr17	80005729	80006229	chr17	79778132	79778132	1	*	862	80005979	-227847
'1909'	'CBX4'	148555	6997	0.468444541576533	6.88185182593085e-27	0.790297591964383	0.41498840473575	chr17_79831728_79832228	chr17	79831728	79832228	chr17	79839429	79839429	1	*	864	79831978	7451
'1910'	'CBX4'	148567	6997	0.516327900660698	2.3531419348018e-33	0.825637717636082	0.41498840473575	chr17_79841622_79842122	chr17	79841622	79842122	chr17	79839429	79839429	1	*	864	79841872	-2443
'1911'	'CBX5'	113540	3553	0.483025054719372	9.45094889184113e-29	0.822193552846044	0.925302087147565	chr12_54032520_54033020	chr12	54032520	54033020	chr12	54280133	54280133	1	*	362	54032770	247363
'1912'	'CBX5'	113541	3553	0.51000211116786	1.9287237093004e-32	0.537629516146682	0.925302087147565	chr12_54033237_54033737	chr12	54033237	54033737	chr12	54280133	54280133	1	*	362	54033487	246646
'1913'	'CBX5'	113551	3553	0.451564049292278	7.65788619471907e-25	0.678080022116376	0.925302087147565	chr12_54079362_54079862	chr12	54079362	54079862	chr12	54280133	54280133	1	*	362	54079612	200521
'1914'	'CBX5'	113609	3553	0.498374926802454	8.21699299345328e-31	0.369953981811585	0.925302087147565	chr12_54388112_54388612	chr12	54388112	54388612	chr12	54280133	54280133	1	*	362	54388362	-108229
'1915'	'CBX6'	168304	10449	0.477014274379799	5.66839976170907e-28	0.959533943453495	0.667948248504821	chr22_38656123_38656623	chr22	38656123	38656623	chr22	38872314	38872314	1	*	246	38656373	215941
'1916'	'CBX6'	168305	10449	0.524238015428103	1.58760829402994e-34	0.909276782988821	0.667948248504821	chr22_38656650_38657150	chr22	38656650	38657150	chr22	38872314	38872314	1	*	246	38656900	215414
'1917'	'CBX6'	168309	10449	0.484578385980073	5.91277965626215e-29	0.987548019605246	0.667948248504821	chr22_38700775_38701275	chr22	38700775	38701275	chr22	38872314	38872314	1	*	246	38701025	171289
'1918'	'CBX6'	168329	10449	0.489204280522951	1.43723045503948e-29	0.40168867745224	0.667948248504821	chr22_38775487_38775987	chr22	38775487	38775987	chr22	38872314	38872314	1	*	246	38775737	96577
'1919'	'CBX6'	168333	10449	0.471333851942874	2.98753575004219e-27	0.895177593346657	0.667948248504821	chr22_38843200_38843700	chr22	38843200	38843700	chr22	38872314	38872314	1	*	246	38843450	28864
'1920'	'CBX6'	168334	10449	0.52820541576241	3.99516538577888e-35	0.8696516094847	0.667948248504821	chr22_38843795_38844295	chr22	38843795	38844295	chr22	38872314	38872314	1	*	246	38844045	28269
'1921'	'CBX6'	168346	10449	0.462489738156076	3.72961286464097e-26	0.808860373098654	0.667948248504821	chr22_38870175_38870675	chr22	38870175	38870675	chr22	38872314	38872314	1	*	246	38870425	1889
'1922'	'CBX6'	168369	10449	0.45416751625749	3.76383322209567e-25	0.865141942209449	0.667948248504821	chr22_39040867_39041367	chr22	39040867	39041367	chr22	38872314	38872314	1	*	246	39041117	-168803
'1923'	'CBX7'	168382	10457	0.456637429788047	1.90949668537326e-25	0.395359016742788	0.535335042109118	chr22_39139926_39140426	chr22	39139926	39140426	chr22	39152674	39152674	1	*	254	39140176	12498
'1924'	'CBX7'	168394	10457	0.516877849259583	1.95554472744913e-33	0.997010833568512	0.535335042109118	chr22_39174646_39175146	chr22	39174646	39175146	chr22	39152674	39152674	1	*	254	39174896	-22222
'1925'	'CBX8'	148489	6996	0.47976217321087	2.5109548853681e-28	0.820315964682912	0.251067984865129	chr17_79607847_79608347	chr17	79607847	79608347	chr17	79801683	79801683	1	*	863	79608097	193586
'1926'	'CBX8'	148504	6996	0.556130336941457	1.43913518423417e-39	0.953630483738128	0.251067984865129	chr17_79699348_79699848	chr17	79699348	79699848	chr17	79801683	79801683	1	*	863	79699598	102085
'1927'	'CBX8'	148515	6996	0.508937640086091	2.73155828722313e-32	0.774107713662046	0.251067984865129	chr17_79746092_79746592	chr17	79746092	79746592	chr17	79801683	79801683	1	*	863	79746342	55341
'1928'	'CBX8'	148521	6996	0.522718922931106	2.67927155715709e-34	0.848641052370887	0.251067984865129	chr17_79778726_79779226	chr17	79778726	79779226	chr17	79801683	79801683	1	*	863	79778976	22707
'1929'	'CBX8'	148529	6996	0.522086703033415	3.3308492100153e-34	0.99265091258848	0.251067984865129	chr17_79796992_79797492	chr17	79796992	79797492	chr17	79801683	79801683	1	*	863	79797242	4441
'1930'	'CBX8'	148530	6996	0.490520971784471	9.57626792860892e-30	0.89925530015493	0.251067984865129	chr17_79797575_79798075	chr17	79797575	79798075	chr17	79801683	79801683	1	*	863	79797825	3858
'1931'	'CBX8'	148533	6996	0.459670914921264	8.23361419467423e-26	0.631802657420793	0.251067984865129	chr17_79800044_79800544	chr17	79800044	79800544	chr17	79801683	79801683	1	*	863	79800294	1389
'1932'	'CBX8'	148541	6996	0.57587500007504	5.70868200048926e-43	0.975240026032817	0.251067984865129	chr17_79810023_79810523	chr17	79810023	79810523	chr17	79801683	79801683	1	*	863	79810273	-8590
'1933'	'CBX8'	148543	6996	0.476838615360717	5.97165261672817e-28	0.727928260005644	0.251067984865129	chr17_79811805_79812305	chr17	79811805	79812305	chr17	79801683	79801683	1	*	863	79812055	-10372
'1934'	'CBX8'	148548	6996	0.499216638123984	6.29011323038704e-31	0.676622875474437	0.251067984865129	chr17_79815663_79816163	chr17	79815663	79816163	chr17	79801683	79801683	1	*	863	79815913	-14230
'1935'	'CBX8'	148560	6996	0.4588860834712	1.02496061432876e-25	0.984553093700865	0.251067984865129	chr17_79836050_79836550	chr17	79836050	79836550	chr17	79801683	79801683	1	*	863	79836300	-34617
'1936'	'CBX8'	148564	6996	0.572613889925207	2.16536287112652e-42	0.994574576534756	0.251067984865129	chr17_79839216_79839716	chr17	79839216	79839716	chr17	79801683	79801683	1	*	863	79839466	-37783
'1937'	'CBX8'	148606	6996	0.571864206552587	2.93461641732774e-42	0.870083569951678	0.251067984865129	chr17_80035149_80035649	chr17	80035149	80035649	chr17	79801683	79801683	1	*	863	80035399	-233716
'1938'	'CCAR2'	78560	14659	0.45912811477673	9.58544764989801e-26	0.763648510888283	0.471378005614549	chr8_22584881_22585381	chr8	22584881	22585381	chr8	22604632	22604632	1	*	82	22585131	19501
'1939'	'CCAR2'	78580	14659	0.508195427922967	3.48890964301273e-32	0.803072102841148	0.471378005614549	chr8_22689823_22690323	chr8	22689823	22690323	chr8	22604632	22604632	1	*	82	22690073	-85441
'1940'	'CCBE1'	152179	7260	0.583539665377401	2.36703674205674e-44	0.784797295351529	0.8541437812767	chr18_59835685_59836185	chr18	59835685	59836185	chr18	59697380	59697380	1	*	189	59835935	-138555
'1941'	'CCBE1'	152183	7260	0.504197558698963	1.27723216877529e-31	0.981085891019254	0.8541437812767	chr18_59864102_59864602	chr18	59864102	59864602	chr18	59697380	59697380	1	*	189	59864352	-166972
'1942'	'CCBE1'	152189	7260	0.500302696432342	4.45890853056895e-31	0.938736486836725	0.8541437812767	chr18_59904857_59905357	chr18	59904857	59905357	chr18	59697380	59697380	1	*	189	59905107	-207727
'1943'	'CCDC112'	53603	12507	0.556495722989862	1.25022703054968e-39	0.994396032875071	0.85310631026486	chr5_115169746_115170246	chr5	115169746	115170246	chr5	115296831	115296831	1	*	365	115169996	126835
'1944'	'CCDC112'	53604	12507	0.451308260181281	8.20395699591997e-25	0.942387992650913	0.85310631026486	chr5_115170250_115170750	chr5	115170250	115170750	chr5	115296831	115296831	1	*	365	115170500	126331
'1945'	'CCDC112'	53613	12507	0.498978883299667	6.78363017587653e-31	0.98293468181792	0.85310631026486	chr5_115296389_115296889	chr5	115296389	115296889	chr5	115296831	115296831	1	*	365	115296639	192
'1946'	'CCDC112'	53627	12507	0.647565614922087	1.68928502070401e-57	0.99822032287605	0.85310631026486	chr5_115544588_115545088	chr5	115544588	115545088	chr5	115296831	115296831	1	*	365	115544838	-248007
'1947'	'CCDC12'	31965	10820	0.451462929762365	7.86893247877985e-25	0.911269560609813	0.914439155376541	chr3_46935467_46935967	chr3	46935467	46935967	chr3	46982010	46982010	1	*	230	46935717	46293
'1948'	'CCDC120'	171139	15965	0.452310873475482	6.25249180776885e-25	0.915963531017641	0.795068961308434	chrX_48917255_48917755	chrX	48917255	48917755	chrX	49053572	49053572	1	*	166	48917505	136067
'1949'	'CCDC120'	171141	15965	0.548592946509932	2.49932587536435e-38	0.968564796949783	0.795068961308434	chrX_48918860_48919360	chrX	48918860	48919360	chrX	49053572	49053572	1	*	166	48919110	134462
'1950'	'CCDC120'	171171	15965	0.513452928665551	6.17520412724188e-33	0.950324546297523	0.795068961308434	chrX_49166299_49166799	chrX	49166299	49166799	chrX	49053572	49053572	1	*	166	49166549	-112977
'1951'	'CCDC138'	22205	9036	0.522424890717737	2.96555863805761e-34	0.935395992558761	0.938667154888319	chr2_108636288_108636788	chr2	108636288	108636788	chr2	108786757	108786757	1	*	532	108636538	150219
'1952'	'CCDC138'	22208	9036	0.512855144579029	7.54383424415065e-33	0.973512184164905	0.938667154888319	chr2_108786455_108786955	chr2	108786455	108786955	chr2	108786757	108786757	1	*	532	108786705	52
'1953'	'CCDC174'	30385	10668	0.466955878983486	1.05364002162875e-26	0.835964452533304	0.974795557182961	chr3_14783975_14784475	chr3	14783975	14784475	chr3	14651764	14651764	1	*	78	14784225	-132461
'1954'	'CCDC174'	30394	10668	0.549434178015368	1.82445727281179e-38	0.966595057220363	0.974795557182961	chr3_14847868_14848368	chr3	14847868	14848368	chr3	14651764	14651764	1	*	78	14848118	-196354
'1955'	'CCDC24'	5155	512	0.458584763653179	1.11354319695855e-25	0.632931514107829	0.562248260710362	chr1_43975292_43975792	chr1	43975292	43975792	chr1	43991359	43991359	1	*	512	43975542	15817
'1956'	'CCDC26'	83720	15044	0.459908416750339	7.70372501715962e-26	0.673524279057981	0.349688758696448	chr8_129728445_129728945	chr8	129728445	129728945	chr8	129683679	129683679	1	*	467	129728695	-45016
'1957'	'CCDC33'	132784	5228	0.486093399527311	3.73154960506336e-29	0.938592500014399	0.590687171976077	chr15_74136101_74136601	chr15	74136101	74136601	chr15	74236289	74236289	1	*	344	74136351	99938
'1958'	'CCDC40'	148524	7000	0.578480001952381	1.95373357110872e-43	0.843152274703819	0.563346759428781	chr17_79789816_79790316	chr17	79789816	79790316	chr17	80036632	80036632	1	*	867	79790066	246566
'1959'	'CCDC40'	148527	7000	0.476814642073978	6.01380356990124e-28	0.688159099679197	0.563346759428781	chr17_79793194_79793694	chr17	79793194	79793694	chr17	80036632	80036632	1	*	867	79793444	243188
'1960'	'CCDC40'	148530	7000	0.483437815814442	8.34717517337842e-29	0.89925530015493	0.563346759428781	chr17_79797575_79798075	chr17	79797575	79798075	chr17	80036632	80036632	1	*	867	79797825	238807
'1961'	'CCDC40'	148533	7000	0.475749494516979	8.22050010410308e-28	0.631802657420793	0.563346759428781	chr17_79800044_79800544	chr17	79800044	79800544	chr17	80036632	80036632	1	*	867	79800294	236338
'1962'	'CCDC40'	148534	7000	0.480766477230514	1.8615071541621e-28	0.934526312151912	0.563346759428781	chr17_79800650_79801150	chr17	79800650	79801150	chr17	80036632	80036632	1	*	867	79800900	235732
'1963'	'CCDC40'	148535	7000	0.557037860496225	1.01590939599607e-39	0.542548105997339	0.563346759428781	chr17_79801343_79801843	chr17	79801343	79801843	chr17	80036632	80036632	1	*	867	79801593	235039
'1964'	'CCDC40'	148537	7000	0.457985593432321	1.3156902697669e-25	0.813231813024472	0.563346759428781	chr17_79804088_79804588	chr17	79804088	79804588	chr17	80036632	80036632	1	*	867	79804338	232294
'1965'	'CCDC40'	148542	7000	0.645705054745863	4.45900766718342e-57	0.822959562740818	0.563346759428781	chr17_79811262_79811762	chr17	79811262	79811762	chr17	80036632	80036632	1	*	867	79811512	225120
'1966'	'CCDC40'	148543	7000	0.504346581539074	1.21777529596818e-31	0.727928260005644	0.563346759428781	chr17_79811805_79812305	chr17	79811805	79812305	chr17	80036632	80036632	1	*	867	79812055	224577
'1967'	'CCDC40'	148544	7000	0.463308135367413	2.96484285384435e-26	0.448685976259453	0.563346759428781	chr17_79812669_79813169	chr17	79812669	79813169	chr17	80036632	80036632	1	*	867	79812919	223713
'1968'	'CCDC40'	148549	7000	0.54355866908782	1.61129702160075e-37	0.458079676548002	0.563346759428781	chr17_79816228_79816728	chr17	79816228	79816728	chr17	80036632	80036632	1	*	867	79816478	220154
'1969'	'CCDC40'	148553	7000	0.497598088595059	1.05073910712784e-30	0.308154837669256	0.563346759428781	chr17_79830611_79831111	chr17	79830611	79831111	chr17	80036632	80036632	1	*	867	79830861	205771
'1970'	'CCDC40'	148554	7000	0.506529945388216	6.01324399696601e-32	0.367339181118144	0.563346759428781	chr17_79831188_79831688	chr17	79831188	79831688	chr17	80036632	80036632	1	*	867	79831438	205194
'1971'	'CCDC40'	148555	7000	0.533703476936885	5.73897747004889e-36	0.790297591964383	0.563346759428781	chr17_79831728_79832228	chr17	79831728	79832228	chr17	80036632	80036632	1	*	867	79831978	204654
'1972'	'CCDC40'	148557	7000	0.510573916423889	1.5975544217606e-32	0.505543492659552	0.563346759428781	chr17_79833536_79834036	chr17	79833536	79834036	chr17	80036632	80036632	1	*	867	79833786	202846
'1973'	'CCDC40'	148558	7000	0.499803283597972	5.22153483027976e-31	0.705938592500014	0.563346759428781	chr17_79834260_79834760	chr17	79834260	79834760	chr17	80036632	80036632	1	*	867	79834510	202122
'1974'	'CCDC40'	148559	7000	0.552251851092681	6.30186612569158e-39	0.776532451750016	0.563346759428781	chr17_79834864_79835364	chr17	79834864	79835364	chr17	80036632	80036632	1	*	867	79835114	201518
'1975'	'CCDC40'	148561	7000	0.527652655296216	4.84971817232739e-35	0.728838256722745	0.563346759428781	chr17_79836822_79837322	chr17	79836822	79837322	chr17	80036632	80036632	1	*	867	79837072	199560
'1976'	'CCDC40'	148563	7000	0.552702991926568	5.31695795903302e-39	0.829358337124986	0.563346759428781	chr17_79838494_79838994	chr17	79838494	79838994	chr17	80036632	80036632	1	*	867	79838744	197888
'1977'	'CCDC40'	148564	7000	0.644254626935831	9.4756542450299e-57	0.994574576534756	0.563346759428781	chr17_79839216_79839716	chr17	79839216	79839716	chr17	80036632	80036632	1	*	867	79839466	197166
'1978'	'CCDC40'	148567	7000	0.75690315397579	4.27972633847974e-89	0.825637717636082	0.563346759428781	chr17_79841622_79842122	chr17	79841622	79842122	chr17	80036632	80036632	1	*	867	79841872	194760
'1979'	'CCDC40'	148568	7000	0.507716050136177	4.08579342124879e-32	0.556722168787113	0.563346759428781	chr17_79842216_79842716	chr17	79842216	79842716	chr17	80036632	80036632	1	*	867	79842466	194166
'1980'	'CCDC40'	148570	7000	0.466481816442879	1.20529281088818e-26	0.739118915836823	0.563346759428781	chr17_79843737_79844237	chr17	79843737	79844237	chr17	80036632	80036632	1	*	867	79843987	192645
'1981'	'CCDC43'	145053	6666	0.451219434608341	8.40554721920732e-25	0.98588929141205	0.914256072256805	chr17_44503258_44503758	chr17	44503258	44503758	chr17	44689779	44689779	1	*	533	44503508	186271
'1982'	'CCDC51'	32112	10838	0.490368535352996	1.00379895579233e-29	0.95708040800106	0.70926400585866	chr3_48609441_48609941	chr3	48609441	48609941	chr3	48440456	48440456	1	*	248	48609691	-169235
'1983'	'CCDC57'	149004	7055	0.480854653624941	1.81277979222004e-28	0.844240815080604	0.502624191382888	chr17_81966759_81967259	chr17	81966759	81967259	chr17	82212830	82212830	1	*	922	81967009	245821
'1984'	'CCDC57'	149005	7055	0.470719792529391	3.571309137438e-27	0.881521883117257	0.502624191382888	chr17_81967891_81968391	chr17	81967891	81968391	chr17	82212830	82212830	1	*	922	81968141	244689
'1985'	'CCDC57'	149007	7055	0.483644001536192	7.84152006206527e-29	0.983539426471689	0.502624191382888	chr17_81977298_81977798	chr17	81977298	81977798	chr17	82212830	82212830	1	*	922	81977548	235282
'1986'	'CCDC57'	149021	7055	0.473001860579446	1.84160169083363e-27	0.994390273402178	0.502624191382888	chr17_82022820_82023320	chr17	82022820	82023320	chr17	82212830	82212830	1	*	922	82023070	189760
'1987'	'CCDC57'	149028	7055	0.463526291132588	2.78651625158204e-26	0.986528592903178	0.502624191382888	chr17_82037499_82037999	chr17	82037499	82037999	chr17	82212830	82212830	1	*	922	82037749	175081
'1988'	'CCDC57'	149038	7055	0.492521710527788	5.16348175150578e-30	0.992449331037223	0.502624191382888	chr17_82098051_82098551	chr17	82098051	82098551	chr17	82212830	82212830	1	*	922	82098301	114529
'1989'	'CCDC57'	149068	7055	0.482613390556726	1.06843801459661e-28	0.900879471510767	0.502624191382888	chr17_82273478_82273978	chr17	82273478	82273978	chr17	82212830	82212830	1	*	922	82273728	-60898
'1990'	'CCDC57'	149069	7055	0.578001790515902	2.37883234281118e-43	0.99291584834156	0.502624191382888	chr17_82292621_82293121	chr17	82292621	82293121	chr17	82212830	82212830	1	*	922	82292871	-80041
'1991'	'CCDC57'	149095	7055	0.499636424296392	5.50067784683493e-31	0.507236777690106	0.502624191382888	chr17_82385474_82385974	chr17	82385474	82385974	chr17	82212830	82212830	1	*	922	82385724	-172894
'1992'	'CCDC57'	149098	7055	0.615299584213886	1.66352148647322e-50	0.983637337510871	0.502624191382888	chr17_82418382_82418882	chr17	82418382	82418882	chr17	82212830	82212830	1	*	922	82418632	-205802
'1993'	'CCDC57'	149102	7055	0.469378939941983	5.2598986560222e-27	0.962972348770641	0.502624191382888	chr17_82450572_82451072	chr17	82450572	82451072	chr17	82212830	82212830	1	*	922	82450822	-237992
'1994'	'CCDC57'	149104	7055	0.573731605280488	1.36823004320556e-42	0.985440052526393	0.502624191382888	chr17_82458330_82458830	chr17	82458330	82458830	chr17	82212830	82212830	1	*	922	82458580	-245750
'1995'	'CCDC59'	115132	3725	0.49119746790671	7.77801177812438e-30	0.97532065865332	0.973697058464543	chr12_82314282_82314782	chr12	82314282	82314782	chr12	82358805	82358805	1	*	534	82314532	44273
'1996'	'CCDC61'	157919	8163	0.46391411476071	2.49699685639246e-26	0.425049099506413	0.440497986085683	chr19_45884170_45884670	chr19	45884170	45884670	chr19	45995461	45995461	1	*	847	45884420	111041
'1997'	'CCDC74A'	23354	9122	0.504453697159364	1.17700158676934e-31	0.9610198874599	0.653545709752227	chr2_131682228_131682728	chr2	131682228	131682728	chr2	131527675	131527675	1	*	618	131682478	-154803
'1998'	'CCDC80'	35138	11101	0.540727292914486	4.555158817048e-37	0.667701451963116	0.731111924813865	chr3_112519334_112519834	chr3	112519334	112519834	chr3	112649447	112649447	1	*	511	112519584	129863
[truncated: 11,465 more rows]

## Sheet: B
Table S6B. GO profiler GO terms for "linked genes" Day 0 K-mean cluster 1-5. Related to Figure S6B and C.
term_id	term_name	Kmeans1 p_values	Kmeans2 p_values	Kmeans3 p_values	Kmeans4 p_values	Kmeans5 p_values	significance km 1	significance km 2	significance km 3	significance km 4	significance km 5
GO:0050794	regulation of cellular process	0.000394199054569415	0.00459298030604855	0.0195806039386527	0.000806069616014438	1.14264199146691e-05	TRUE	TRUE	TRUE	TRUE	TRUE
GO:0065007	biological regulation	0.000905573754568374	5.91758253188189e-05	0.18883560999173	0.00102839807616472	0.00111676839788076	TRUE	TRUE	FALSE	TRUE	TRUE
GO:0032502	developmental process	1	1	1	1	8.52489944647534e-05	FALSE	FALSE	FALSE	FALSE	TRUE
GO:0031323	regulation of cellular metabolic process	0.0075806254934478	0.050110269227256	0.434599980604696	0.0505671567212417	0.000177586296758204	TRUE	FALSE	FALSE	FALSE	TRUE
GO:0048523	negative regulation of cellular process	0.027238084718895	1	0.0980570860641925	0.126319588058917	0.000205363314513174	TRUE	FALSE	FALSE	FALSE	TRUE
GO:0048856	anatomical structure development	0.621994862120667	1	1	1	0.000217359500758946	FALSE	FALSE	FALSE	FALSE	TRUE
GO:0048731	system development	1	1	0.188119845209908	1	0.000262558674479785	FALSE	FALSE	FALSE	FALSE	TRUE
GO:0030154	cell differentiation	1	1	1	1	0.000489163718652189	FALSE	FALSE	FALSE	FALSE	TRUE
GO:0007399	nervous system development	1	1	1	1	0.000551704337168205	FALSE	FALSE	FALSE	FALSE	TRUE
GO:0048869	cellular developmental process	1	1	1	1	0.000660790635466193	FALSE	FALSE	FALSE	FALSE	TRUE
GO:0051171	regulation of nitrogen compound metabolic process	0.0007455451601544	0.00978634063981676	0.754153533262827	0.0167275552020834	0.000770099404973975	TRUE	TRUE	FALSE	TRUE	TRUE
GO:0080090	regulation of primary metabolic process	0.000775664127113777	0.0142636983936634	0.947521303936625	0.03418386876784	0.000748568219847677	TRUE	TRUE	FALSE	TRUE	TRUE
GO:0007275	multicellular organism development	1	1	0.0268805891774015	1	0.000847987933631078	FALSE	FALSE	TRUE	FALSE	TRUE
GO:0050789	regulation of biological process	0.0172679811477486	0.00320665807175271	0.305032039038006	0.0184319401680903	0.0009554262567621	TRUE	TRUE	FALSE	TRUE	TRUE
GO:0044271	cellular nitrogen compound biosynthetic process	0.00171206607141178	1	1	0.313720444129364	0.185688774446918	TRUE	FALSE	FALSE	FALSE	FALSE
GO:0051252	regulation of RNA metabolic process	0.00175000968286324	1	1	1	0.0100187294427421	TRUE	FALSE	FALSE	FALSE	TRUE
GO:0048518	positive regulation of biological process	0.00356228227204564	0.614541800990442	0.00728591171446401	0.673815019242815	0.00187595811297519	TRUE	FALSE	TRUE	FALSE	TRUE
GO:0019219	regulation of nucleobase-containing compound metabolic process	0.00193837421955457	1	1	1	0.0159064246363015	TRUE	FALSE	FALSE	FALSE	TRUE
GO:0009893	positive regulation of metabolic process	0.002220098734946	0.18528046047292	0.175010148666734	0.416428363409579	0.0405962998221566	TRUE	FALSE	FALSE	FALSE	TRUE
GO:0032501	multicellular organismal process	1	1	1	1	0.00234666870972967	FALSE	FALSE	FALSE	FALSE	TRUE
GO:0009889	regulation of biosynthetic process	0.00499502171946903	1	1	0.530453873774633	0.00260961482749538	TRUE	FALSE	FALSE	FALSE	TRUE
GO:0031326	regulation of cellular biosynthetic process	0.00279745667480748	1	1	0.565464338736842	0.00426129779195646	TRUE	FALSE	FALSE	FALSE	TRUE
GO:0048522	positive regulation of cellular process	0.00379958280068913	0.329445224388887	0.00845193004470243	0.116931139325706	0.00340099902539047	TRUE	FALSE	TRUE	FALSE	TRUE
GO:0006996	organelle organization	0.0440553115541902	1	0.00350371190944058	1	1	TRUE	FALSE	TRUE	FALSE	FALSE
GO:0051173	positive regulation of nitrogen compound metabolic process	0.00486330271750731	0.150967455704627	0.852987973610177	1	0.0138083110522248	TRUE	FALSE	FALSE	FALSE	TRUE
GO:0010556	regulation of macromolecule biosynthetic process	0.00487984154958406	1	1	0.803016635819262	0.00712387920387747	TRUE	FALSE	FALSE	FALSE	TRUE
GO:0006357	regulation of transcription by RNA polymerase II	0.00579084257433071	1	1	1	0.557794875310984	TRUE	FALSE	FALSE	FALSE	FALSE
GO:0051172	negative regulation of nitrogen compound metabolic process	0.00648412268807595	1	1	1	0.617508606189907	TRUE	FALSE	FALSE	FALSE	FALSE
GO:0051179	localization	1	1	0.0066075057176872	1	0.10207132653855	FALSE	FALSE	TRUE	FALSE	FALSE
GO:0031325	positive regulation of cellular metabolic process	0.0657037041952147	0.151749824298387	0.380269919565855	0.920395746655463	0.00668245724202786	FALSE	FALSE	FALSE	FALSE	TRUE
GO:0009059	macromolecule biosynthetic process	0.00692975760455235	1	1	0.062591549575956	0.0259181835018788	TRUE	FALSE	FALSE	FALSE	TRUE
GO:1901564	organonitrogen compound metabolic process	1	1	0.00705216187242517	1	1	FALSE	FALSE	TRUE	FALSE	FALSE
GO:0006366	transcription by RNA polymerase II	0.00798064730460277	1	1	1	0.898281602619919	TRUE	FALSE	FALSE	FALSE	FALSE
GO:0060627	regulation of vesicle-mediated transport	1	1	1	1	0.00939986971486518	FALSE	FALSE	FALSE	FALSE	TRUE
GO:0032879	regulation of localization	0.0749606092096689	1	0.0100560623447651	0.415083547534192	0.126453906963923	FALSE	FALSE	TRUE	FALSE	FALSE
GO:0006351	transcription, DNA-templated	0.0108145947762741	1	1	1	0.075533120626568	TRUE	FALSE	FALSE	FALSE	FALSE
GO:0097659	nucleic acid-templated transcription	0.0109211446693037	1	1	1	0.0763477357108911	TRUE	FALSE	FALSE	FALSE	FALSE
GO:0032774	RNA biosynthetic process	0.0132704943168581	1	1	1	0.0547302167008389	TRUE	FALSE	FALSE	FALSE	FALSE
GO:0044267	cellular protein metabolic process	0.574482058891497	1	0.0133729336912053	1	1	FALSE	FALSE	TRUE	FALSE	FALSE
[truncated: 30 more rows]

## Sheet: C
Table S6C. Gene ontology annotation for peak2genelink "CREs" Kmeans 1 for Day 0 using Great Tool. Related to Figure S6B and C.
[truncated: 13,160 more rows]

## Sheet: D
Table S6D. Gene ontology annotation for peak2genelink "CREs" Kmeans 2 for Day 0 using Great Tool. Related to Figure S6B and C.
[truncated: 13,160 more rows]

[truncated: 4 more sheets: E, F, G, H]
